# Supplementary material for: Diverse Lifestyles and Strategies of Plant Pathogenesis Encoded in the Genomes of Eighteen Dothideomycetes Fungi
Source: PLoS Pathog. 2012 Dec 6;8(12):e1003037. doi: 10.1371/journal.ppat.1003037 (PMC3516569; doi:10.1371/journal.ppat.1003037)
Supplement: Table S2 — Classification of synteny type in comparisons of 18 Dothideomycetes . The genome of Aspergillus nidulans was used as an outgroup. (XLS) [file ppat.1003037.s011.xls]

## Sheet: Sheet1
Organism 1	Organism 2	# scaffolds org 1	# scaffolds org 2	Cumulative length scaffolds org 1 (bp)	Cumulative length scaffolds org 2 (bp)	# conserved pairs	Significant pair ratio	Whole-genome synteny	Average synteny length	Type of synteny	Highest pair exclusivity	Degraded/Non-degraded
Mycosphaerella populorum	Dothistroma septosporum	13	13	29083052	29778444	15	1.15385	Yes	3424.88	Meso	0.982309	Non-degraded
Mycosphaerella populorum	Leptosphaeria maculans	13	24	29083052	42405733	23	1.30212	Yes	3116.34	Meso	0.932777	Non-degraded
Mycosphaerella populorum	Mycosphaerella graminicola	13	19	29083052	38804933	19	1.20894	Yes	3725.59	Meso	0.96163	Non-degraded
Mycosphaerella populorum	Mycosphaerella fijiensis	13	20	29083052	71949084	16	0.992278	Yes	4098.64	Meso	0.957655	Non-degraded
Mycosphaerella populorum	Cochliobolus heterostrophus C5	13	19	29083052	33230686	25	1.59071	Yes	2754.92	Meso	0.894551	Non-degraded
Mycosphaerella populorum	Cochliobolus heterostrophus C4	13	24	29083052	25123882	29	1.6418	Yes	2805.4	Meso	0.896911	Non-degraded
Mycosphaerella populorum	Cochliobolus sativus	13	19	29083052	32931636	21	1.3362	Yes	2687.74	Meso	0.902493	Non-degraded
Mycosphaerella populorum	Stagonospora nodorum	13	24	29083052	28419041	22	1.2455	Yes	2653.85	Meso	0.924615	Non-degraded
Mycosphaerella populorum	Mycosphaerella populicola	13	9	29083052	6185828	11	1.01695	Yes	33750.8	Macro	0.998638	Non-degraded
Mycosphaerella populorum	Setosphaeria turcica	13	22	29083052	39838577	24	1.41915	Yes	2948.52	Meso	0.871822	Non-degraded
Mycosphaerella populorum	Pyrenophora tritici-repentis	13	17	29083052	34942739	23	1.54715	Yes	2723.54	Meso	0.90891	Non-degraded
Mycosphaerella populorum	Hysterium pulicare	13	8	29083052	5755810	8	0.784465	Yes	3015.53	Meso	0.945101	Non-degraded
Mycosphaerella populorum	Baudoinia compniacensis	13	15	29083052	21429260	18	1.28901	Yes	2779.22	Meso	0.968183	Non-degraded
Mycosphaerella populorum	Cladosporium fulvum	13	2	29083052	1056391	2	0.392232	Yes	4300.23	Meso	0.988459	Non-degraded
Mycosphaerella populorum	Alternaria brassicicola	13	16	29083052	30138352	15	1.04006	Yes	2507.45	Meso	0.774229	Non-degraded
Dothistroma septosporum	Leptosphaeria maculans	13	24	29778444	42405733	21	1.18889	Yes	2665.28	Meso	0.890824	Non-degraded
Dothistroma septosporum	Mycosphaerella graminicola	13	19	29778444	38804933	17	1.08168	Yes	3651.19	Meso	0.965373	Non-degraded
Dothistroma septosporum	Mycosphaerella fijiensis	13	20	29778444	71949084	13	0.806226	Yes	3792.68	Meso	0.963198	Non-degraded
Dothistroma septosporum	Cochliobolus heterostrophus C5	13	19	29778444	33230686	27	1.71797	Yes	2659.11	Meso	0.932273	Non-degraded
Dothistroma septosporum	Cochliobolus heterostrophus C4	13	24	29778444	25123882	28	1.58519	Yes	2495.88	Meso	0.882778	Non-degraded
Dothistroma septosporum	Cochliobolus sativus	13	19	29778444	32931636	20	1.27257	Yes	2516.9	Meso	0.899956	Non-degraded
Dothistroma septosporum	Stagonospora nodorum	13	24	29778444	28419041	24	1.35873	Yes	2479	Meso	0.883025	Non-degraded
Dothistroma septosporum	Mycosphaerella populicola	13	9	29778444	6185828	9	0.83205	Yes	3460.65	Meso	0.979146	Non-degraded
Dothistroma septosporum	Setosphaeria turcica	13	22	29778444	39838577	21	1.24176	Yes	2422.84	Meso	0.891497	Non-degraded
Dothistroma septosporum	Pyrenophora tritici-repentis	13	17	29778444	34942739	23	1.54715	Yes	2419.83	Meso	0.905272	Non-degraded
Dothistroma septosporum	Hysterium pulicare	13	8	29778444	5755810	6	0.588348	Yes	2479.99	Meso	0.923092	Non-degraded
Dothistroma septosporum	Baudoinia compniacensis	13	15	29778444	21429260	24	1.71868	Yes	2735.26	Meso	0.968723	Non-degraded
Dothistroma septosporum	Cladosporium fulvum	13	2	29778444	1056391	2	0.392232	Yes	13402.9	Meso	0.998086	Non-degraded
Dothistroma septosporum	Alternaria brassicicola	13	16	29778444	30138352	15	1.04006	Yes	2403.38	Meso	0.792519	Non-degraded
Leptosphaeria maculans	Mycosphaerella graminicola	24	19	42405733	38804933	18	0.842927	Yes	2868.34	Meso	0.903508	Non-degraded
Leptosphaeria maculans	Mycosphaerella fijiensis	24	20	42405733	71949084	12	0.547723	Yes	3000.03	Meso	0.895681	Non-degraded
Leptosphaeria maculans	Cochliobolus heterostrophus C5	24	19	42405733	33230686	31	1.45171	Yes	6624.18	Meso	0.970024	Non-degraded
Leptosphaeria maculans	Cochliobolus heterostrophus C4	24	24	42405733	25123882	32	1.33333	Yes	6660.83	Meso	0.984296	Non-degraded
Leptosphaeria maculans	Cochliobolus sativus	24	19	42405733	32931636	29	1.35805	Yes	6567.63	Meso	0.969433	Non-degraded
Leptosphaeria maculans	Stagonospora nodorum	24	24	42405733	28419041	37	1.54167	Yes	6174.52	Meso	0.97944	Non-degraded
Leptosphaeria maculans	Mycosphaerella populicola	24	9	42405733	6185828	11	0.748455	Yes	3097.32	Meso	0.658831	Degraded
Leptosphaeria maculans	Setosphaeria turcica	24	22	42405733	39838577	31	1.3491	Yes	6565.67	Meso	0.979892	Non-degraded
Leptosphaeria maculans	Pyrenophora tritici-repentis	24	17	42405733	34942739	36	1.78227	Yes	6547.13	Meso	0.89332	Non-degraded
Leptosphaeria maculans	Hysterium pulicare	24	8	42405733	5755810	9	0.649519	Yes	4789.63	Meso	0.973778	Non-degraded
Leptosphaeria maculans	Baudoinia compniacensis	24	15	42405733	21429260	28	1.47573	Yes	2516.89	Meso	0.764989	Non-degraded
Leptosphaeria maculans	Cladosporium fulvum	24	2	42405733	1056391	1	0.144338	No	-	-	-	-
Leptosphaeria maculans	Alternaria brassicicola	24	16	42405733	30138352	28	1.42887	Yes	6230.34	Meso	0.983814	Non-degraded
Mycosphaerella graminicola	Mycosphaerella fijiensis	19	20	38804933	71949084	21	1.07728	Yes	4333.92	Meso	0.943419	Non-degraded
Mycosphaerella graminicola	Cochliobolus heterostrophus C5	19	19	38804933	33230686	25	1.31579	Yes	2834.63	Meso	0.905924	Non-degraded
Mycosphaerella graminicola	Cochliobolus heterostrophus C4	19	24	38804933	25123882	24	1.1239	Yes	2621.1	Meso	0.861942	Non-degraded
Mycosphaerella graminicola	Cochliobolus sativus	19	19	38804933	32931636	21	1.10526	Yes	2681.77	Meso	0.848084	Non-degraded
Mycosphaerella graminicola	Stagonospora nodorum	19	24	38804933	28419041	20	0.936586	Yes	2654.86	Meso	0.896951	Non-degraded
Mycosphaerella graminicola	Mycosphaerella populicola	19	9	38804933	6185828	12	0.917663	Yes	3583.62	Meso	0.988842	Non-degraded
Mycosphaerella graminicola	Setosphaeria turcica	19	22	38804933	39838577	19	0.92932	Yes	2834.77	Meso	0.907409	Non-degraded
Mycosphaerella graminicola	Pyrenophora tritici-repentis	19	17	38804933	34942739	19	1.05719	Yes	2702.03	Meso	0.571295	Degraded
Mycosphaerella graminicola	Hysterium pulicare	19	8	38804933	5755810	3	0.243332	No	-	-	-	-
Mycosphaerella graminicola	Baudoinia compniacensis	19	15	38804933	21429260	21	1.24393	Yes	2851.3	Meso	0.960598	Non-degraded
Mycosphaerella graminicola	Cladosporium fulvum	19	2	38804933	1056391	3	0.486664	Yes	4379.6	Meso	0.946105	Non-degraded
Mycosphaerella graminicola	Alternaria brassicicola	19	16	38804933	30138352	21	1.20443	Yes	2575.99	Meso	0.699064	Degraded
Mycosphaerella fijiensis	Cochliobolus heterostrophus C5	20	19	71949084	33230686	13	0.666886	Yes	2813.75	Meso	0.917126	Non-degraded
Mycosphaerella fijiensis	Cochliobolus heterostrophus C4	20	24	71949084	25123882	18	0.821584	Yes	2597.89	Meso	0.905663	Non-degraded
Mycosphaerella fijiensis	Cochliobolus sativus	20	19	71949084	32931636	13	0.666886	Yes	2662.8	Meso	0.792668	Non-degraded
Mycosphaerella fijiensis	Stagonospora nodorum	20	24	71949084	28419041	15	0.684653	Yes	2821.02	Meso	0.881582	Non-degraded
Mycosphaerella fijiensis	Mycosphaerella populicola	20	9	71949084	6185828	9	0.67082	Yes	3820.29	Meso	0.983252	Non-degraded
Mycosphaerella fijiensis	Setosphaeria turcica	20	22	71949084	39838577	15	0.715097	Yes	2801.28	Meso	0.89608	Non-degraded
Mycosphaerella fijiensis	Pyrenophora tritici-repentis	20	17	71949084	34942739	12	0.650791	Yes	2791.36	Meso	0.571421	Degraded
Mycosphaerella fijiensis	Hysterium pulicare	20	8	71949084	5755810	2	0.158114	No	-	-	-	-
Mycosphaerella fijiensis	Baudoinia compniacensis	20	15	71949084	21429260	26	1.50111	Yes	2981.24	Meso	0.971174	Non-degraded
Mycosphaerella fijiensis	Cladosporium fulvum	20	2	71949084	1056391	2	0.316228	Yes	4884.33	Meso	0.990776	Non-degraded
Mycosphaerella fijiensis	Alternaria brassicicola	20	16	71949084	30138352	10	0.559017	Yes	2758.36	Meso	0.700438	Degraded
Cochliobolus heterostrophus C5	Cochliobolus heterostrophus C4	19	24	33230686	25123882	24	1.1239	Yes	181915	Macro	1	Non-degraded
Cochliobolus heterostrophus C5	Cochliobolus sativus	19	19	33230686	32931636	25	1.31579	Yes	32471.9	Macro	0.99475	Non-degraded
Cochliobolus heterostrophus C5	Stagonospora nodorum	19	24	33230686	28419041	30	1.40488	Yes	5310.98	Meso	0.965636	Non-degraded
Cochliobolus heterostrophus C5	Mycosphaerella populicola	19	9	33230686	6185828	7	0.535303	Yes	2800.34	Meso	0.622429	Degraded
Cochliobolus heterostrophus C5	Setosphaeria turcica	19	22	33230686	39838577	29	1.41844	Yes	14500	Meso	0.955652	Non-degraded
Cochliobolus heterostrophus C5	Pyrenophora tritici-repentis	19	17	33230686	34942739	42	2.33694	Yes	9300.24	Meso	0.950433	Non-degraded
Cochliobolus heterostrophus C5	Hysterium pulicare	19	8	33230686	5755810	10	0.811107	Yes	4285.79	Meso	0.979286	Non-degraded
Cochliobolus heterostrophus C5	Baudoinia compniacensis	19	15	33230686	21429260	26	1.54011	Yes	2353.15	Meso	0.948524	Non-degraded
Cochliobolus heterostrophus C5	Cladosporium fulvum	19	2	33230686	1056391	1	0.162221	No	-	-	-	-
Cochliobolus heterostrophus C5	Alternaria brassicicola	19	16	33230686	30138352	36	2.06474	Yes	9358.65	Meso	0.964606	Non-degraded
Cochliobolus heterostrophus C4	Cochliobolus sativus	24	19	25123882	32931636	24	1.1239	Yes	39442.8	Macro	1	Non-degraded
Cochliobolus heterostrophus C4	Stagonospora nodorum	24	24	25123882	28419041	31	1.29167	Yes	5321.52	Meso	0.982454	Non-degraded
Cochliobolus heterostrophus C4	Mycosphaerella populicola	24	9	25123882	6185828	12	0.816497	Yes	2969.1	Meso	0.868133	Non-degraded
Cochliobolus heterostrophus C4	Setosphaeria turcica	24	22	25123882	39838577	30	1.30558	Yes	15241.7	Meso	0.985569	Non-degraded
Cochliobolus heterostrophus C4	Pyrenophora tritici-repentis	24	17	25123882	34942739	40	1.9803	Yes	9708.87	Meso	0.988312	Non-degraded
Cochliobolus heterostrophus C4	Hysterium pulicare	24	8	25123882	5755810	13	0.938194	Yes	4346.93	Meso	0.974242	Non-degraded
Cochliobolus heterostrophus C4	Baudoinia compniacensis	24	15	25123882	21429260	31	1.63384	Yes	2435.89	Meso	0.948004	Non-degraded
Cochliobolus heterostrophus C4	Cladosporium fulvum	24	2	25123882	1056391	2	0.288675	Yes	2990.04	Meso	0.758584	Non-degraded
Cochliobolus heterostrophus C4	Alternaria brassicicola	24	16	25123882	30138352	35	1.78609	Yes	9434.13	Meso	0.970049	Non-degraded
Cochliobolus sativus	Stagonospora nodorum	19	24	32931636	28419041	27	1.26439	Yes	5292.72	Meso	0.96833	Non-degraded
Cochliobolus sativus	Mycosphaerella populicola	19	9	32931636	6185828	7	0.535303	Yes	2770.37	Meso	0.775374	Non-degraded
Cochliobolus sativus	Setosphaeria turcica	19	22	32931636	39838577	32	1.56517	Yes	14978.2	Meso	0.960263	Non-degraded
Cochliobolus sativus	Pyrenophora tritici-repentis	19	17	32931636	34942739	40	2.22566	Yes	9248.49	Meso	0.963748	Non-degraded
Cochliobolus sativus	Hysterium pulicare	19	8	32931636	5755810	12	0.973329	Yes	4242.06	Meso	0.991685	Non-degraded
Cochliobolus sativus	Baudoinia compniacensis	19	15	32931636	21429260	24	1.42164	Yes	2323.47	Meso	0.948348	Non-degraded
Cochliobolus sativus	Cladosporium fulvum	19	2	32931636	1056391	2	0.324443	Yes	2755.98	Meso	0.844505	Non-degraded
Cochliobolus sativus	Alternaria brassicicola	19	16	32931636	30138352	29	1.66326	Yes	9457.53	Meso	0.964811	Non-degraded
Stagonospora nodorum	Mycosphaerella populicola	24	9	28419041	6185828	10	0.680414	Yes	2574.2	Meso	0.797822	Non-degraded
Stagonospora nodorum	Setosphaeria turcica	24	22	28419041	39838577	29	1.26206	Yes	5297.48	Meso	0.968675	Non-degraded
Stagonospora nodorum	Pyrenophora tritici-repentis	24	17	28419041	34942739	36	1.78227	Yes	5304.28	Meso	0.962608	Non-degraded
Stagonospora nodorum	Hysterium pulicare	24	8	28419041	5755810	12	0.866025	Yes	4561.87	Meso	0.982517	Non-degraded
Stagonospora nodorum	Baudoinia compniacensis	24	15	28419041	21429260	31	1.63384	Yes	2359.67	Meso	0.926447	Non-degraded
Stagonospora nodorum	Cladosporium fulvum	24	2	28419041	1056391	2	0.288675	Yes	2898.48	Meso	0.859775	Non-degraded
Stagonospora nodorum	Alternaria brassicicola	24	16	28419041	30138352	30	1.53093	Yes	5184.76	Meso	0.958125	Non-degraded
Mycosphaerella populicola	Setosphaeria turcica	9	22	6185828	39838577	21	1.49241	Yes	15747.5	Meso	0.717614	Degraded
Mycosphaerella populicola	Pyrenophora tritici-repentis	9	17	6185828	34942739	6	0.485071	Yes	2563.54	Meso	0.541428	Degraded
Mycosphaerella populicola	Hysterium pulicare	9	8	6185828	5755810	4	0.471405	Yes	2939.31	Meso	0.854779	Non-degraded
Mycosphaerella populicola	Baudoinia compniacensis	9	15	6185828	21429260	7	0.602464	Yes	2733.66	Meso	0.980677	Non-degraded
Mycosphaerella populicola	Cladosporium fulvum	9	2	6185828	1056391	2	0.471405	Yes	4116.27	Meso	0.993303	Non-degraded
Mycosphaerella populicola	Alternaria brassicicola	9	16	6185828	30138352	4	0.333333	Yes	2485.84	Meso	0.727542	Degraded
Setosphaeria turcica	Pyrenophora tritici-repentis	22	17	39838577	34942739	40	2.06835	Yes	9466.71	Meso	0.962926	Non-degraded
Setosphaeria turcica	Hysterium pulicare	22	8	39838577	5755810	12	0.904534	Yes	4323.76	Meso	0.992858	Non-degraded
Setosphaeria turcica	Baudoinia compniacensis	22	15	39838577	21429260	29	1.5964	Yes	2386.74	Meso	0.93403	Non-degraded
Setosphaeria turcica	Cladosporium fulvum	22	2	39838577	1056391	1	0.150756	No	-	-	-	-
Setosphaeria turcica	Alternaria brassicicola	22	16	39838577	30138352	34	1.81221	Yes	9410.54	Meso	0.97818	Non-degraded
Pyrenophora tritici-repentis	Hysterium pulicare	17	8	34942739	5755810	10	0.857493	Yes	4348.86	Meso	0.993444	Non-degraded
Pyrenophora tritici-repentis	Baudoinia compniacensis	17	15	34942739	21429260	28	1.75343	Yes	2352.71	Meso	0.939104	Non-degraded
Pyrenophora tritici-repentis	Cladosporium fulvum	17	2	34942739	1056391	0	0	No	-	-	-	-
Pyrenophora tritici-repentis	Alternaria brassicicola	17	16	34942739	30138352	33	2.00092	Yes	6944.65	Meso	0.744646	Degraded
Hysterium pulicare	Baudoinia compniacensis	8	15	5755810	21429260	10	0.912871	Yes	2385.71	Meso	0.966232	Non-degraded
Hysterium pulicare	Cladosporium fulvum	8	2	5755810	1056391	0	0	No	-	-	-	-
Hysterium pulicare	Alternaria brassicicola	8	16	5755810	30138352	13	1.14905	Yes	3993.13	Meso	0.971246	Non-degraded
Baudoinia compniacensis	Cladosporium fulvum	15	2	21429260	1056391	2	0.365148	Yes	3565.48	Meso	0.986272	Non-degraded
Baudoinia compniacensis	Alternaria brassicicola	15	16	21429260	30138352	25	1.61374	Yes	2297.63	Meso	0.869175	Non-degraded
Cladosporium fulvum	Alternaria brassicicola	2	16	1056391	30138352	1	0.176777	No	-	-	-	-
Mycosphaerella populorum	Aspergillus nidulans (outgroup)	13	8	29083052	30483994	0	0	No	-	-	-	-
Dothistroma septosporum	Aspergillus nidulans (outgroup)	13	8	29778444	30483994	0	0	No	-	-	-	-
Leptosphaeria maculans	Aspergillus nidulans (outgroup)	24	8	42405733	30483994	4	0.288675	Yes	2707.42	Meso	0.293349	Degraded
Mycosphaerella graminicola	Aspergillus nidulans (outgroup)	19	8	38804933	30483994	2	0.162221	No	-	-	-	-
Mycosphaerella fijiensis	Aspergillus nidulans (outgroup)	20	8	71949084	30483994	2	0.158114	No	-	-	-	-
Cochliobolus heterostrophus C5	Aspergillus nidulans (outgroup)	19	8	33230686	30483994	0	0	No	-	-	-	-
Cochliobolus heterostrophus C4	Aspergillus nidulans (outgroup)	24	8	25123882	30483994	4	0.288675	Yes	2617.87	Meso	0.276197	Degraded
Cochliobolus sativus	Aspergillus nidulans (outgroup)	19	8	32931636	30483994	0	0	No	-	-	-	-
Stagonospora nodorum	Aspergillus nidulans (outgroup)	24	8	28419041	30483994	5	0.360844	Yes	2690.17	Meso	0.253951	Degraded
Mycosphaerella populicola	Aspergillus nidulans (outgroup)	9	8	6185828	30483994	1	0.117851	No	-	-	-	-
Setosphaeria turcica	Aspergillus nidulans (outgroup)	22	8	39838577	30483994	6	0.452267	Yes	2764.58	Meso	0.270453	Degraded
Pyrenophora tritici-repentis	Aspergillus nidulans (outgroup)	17	8	34942739	30483994	5	0.428746	Yes	2749.48	Meso	0.332083	Degraded
Hysterium pulicare	Aspergillus nidulans (outgroup)	8	8	5755810	30483994	2	0.25	No	-	-	-	-
Baudoinia compniacensis	Aspergillus nidulans (outgroup)	15	8	21429260	30483994	0	0	No	-	-	-	-
Cladosporium fulvum	Aspergillus nidulans (outgroup)	2	8	1056391	30483994	0	0	No	-	-	-	-
Alternaria brassicicola	Aspergillus nidulans (outgroup)	16	8	30138352	30483994	0	0	No	-	-	-	-
