# Supplementary material for: Diverse Lifestyles and Strategies of Plant Pathogenesis Encoded in the Genomes of Eighteen Dothideomycetes Fungi
Source: PLoS Pathog. 2012 Dec 6;8(12):e1003037. doi: 10.1371/journal.ppat.1003037 (PMC3516569; doi:10.1371/journal.ppat.1003037)
Supplement: Table S3 — Simple repeats are over-represented near the inversion breakpoints in relatively closely related mesosyntenic scaffold pairs. The number of breakpoints that has at least one simple repeat within 500 bp distance is significantly higher than can be explained by chance. (XLS) [file ppat.1003037.s012.xls]

## Sheet: Blad1
Comparison	Organisms	Scaffold	Fraction of inversion breakpoints associated with a simple repeat	Scaffold-wide average	P-value (2-tailed bionomial)
1	Cochliobolus heterostrophus C5	scaffold_4	0.3 (9/30)	0.136	0.0157
	Cochliobolus sativus	scaffold_9	0.267 (8/30)	0.121	0.0232
2	Mycosphaerella populorum	scaffold_2	0.636 (14/22)	0.262	0.000244
	Mycosphaerella populicola	scaffold_4	0.8 (16/20)	0.326	1.85e-05
3	Cochliobolus heterostrophus C5	scaffold_11	0.211 (27/128)	0.143	0.0421
	Setosphaeria turcica	scaffold_6	0.364 (48/132)	0.189	3.14e-06
4	Cochliobolus heterostrophus C5	scaffold_4	0.157 (33/210)	0.136	0.366
	Stagonospora nodorum	scaffold_6	0.0476 (10/210)	0.0439	0.736
