# Supplementary material for: Diverse Lifestyles and Strategies of Plant Pathogenesis Encoded in the Genomes of Eighteen Dothideomycetes Fungi
Source: PLoS Pathog. 2012 Dec 6;8(12):e1003037. doi: 10.1371/journal.ppat.1003037 (PMC3516569; doi:10.1371/journal.ppat.1003037)
Supplement: Table S4 — Two syntenic blocks of genes are identified in the genomes of the Dothideomycetes . Genes are located sequentially on the scaffolds. Each protein ID represents one predicted gene. The cluster ID represents the ID of the multi-gene family to which each gene belongs. Each gene that is part of a syntenic block has a syntenic ID. (XLS) [file ppat.1003037.s013.xls]

## Sheet: Sheet1
Syntenic block: 1
Database	Scaffold
Alternaria brassicicola	Contig3
		ProteinId	4368	4369	4370	4371	4372	4373	4374	4375	4376	4377	4378	4379	4380	4381	4382
		ClusterId	2057	8769	1152	42246	273	3056	316	4705	4807	4453	24765	662	6687	17	24
		SyntenicId	-	-	-	-	-	2	1	4	5	3	-	-	-	-	-
Cladosporium fulvum	scf7180000130299
		ProteinId	189912	189913	189914	189915	189916	189917	189918	189919	189920	189921	189922	189923	189924	189925	189926
		ClusterId	1113	109	2365	273	246	4453	4807	4705	3056	316	409	2057	41617	3209	1715
		SyntenicId	-	-	-	-	-	3	5	4	2	1	-	-	-	-	-
Cochliobolus heterostrophus C4	scaffold_3
		ProteinId	36872	68838	126896	186915	186918	30126	56836	126547	68844	30128	95117	56840
		ClusterId	3911	273	4453	4807	25532	33392	32755	4705	316	3056	15314	33248
		SyntenicId	-	-	3	5	-	-	-	4	1	2	-	-
Cochliobolus heterostrophus C5	scaffold_10
		ProteinId	1069046	1022376	1225940	1157483	1104898	1031785	1022381	1179318	1225942	1179325	1139939
		ClusterId	15314	3056	316	4705	4902	32755	33392	25532	4807	4453	273
		SyntenicId	-	2	1	4	-	-	-	-	5	3	-
Cochliobolus sativus	scaffold_18
		ProteinId	165029	41333	30935	102727	259442	259451	259471	259462	128289	102954	165036
		ClusterId	4040	3056	316	4705	46933	46932	25532	4807	4453	273	3911
		SyntenicId	-	2	1	4	-	-	-	5	3	-	-
Dothistroma septosporum	scaffold_1
		ProteinId	119426	68160	68161	68162	163562	68164	68165	68166	49594	19766	119524	119339	68170	76656	68172
		ClusterId	5257	1715	3209	2057	409	316	3056	4705	4807	4453	246	273	2365	1113	4943
		SyntenicId	-	-	-	-	-	1	2	4	5	3	-	-	-	-	-
Hysterium pulicare	NODE_164_length_229190_cov_25.884306
		ProteinId	2562	2563	2564	2565	2566	2567	2568	2569	2570	2571	2572	2573	2574	2575	2576
		ClusterId	26167	48897	3071	8229	273	3056	316	4705	4807	4453	48898	48899	17	24	3117
		SyntenicId	-	-	-	-	-	2	1	4	5	3	-	-	-	-	-
Leptosphaeria maculans	lm_SuperContig_1_v2
		ProteinId	5823	5824	5825	5826	5827	5828	5829	5830	5831	5832	5833
		ClusterId	3056	3056	316	51087	4705	51088	51089	51090	4807	4453	51091
		SyntenicId	2	2	1	-	4	-	-	-	5	3	-
Mycosphaerella fijiensis	scaffold_1
		ProteinId	170590	209975	209976	48747	28619	27626	97410	170595	149657	48748	185508	71435	149663
		ClusterId	53147	16938	273	4453	4807	23329	4705	53148	3056	316	409	6078	1437
		SyntenicId	-	-	-	3	5	-	4	-	2	1	-	-	-
Pyrenophora tritici-repentis	supercontig_1.1
		ProteinId	145928	145929	145930	145931	145932	145933	145934	145935	145936	145937	145938	145939	145940
		ClusterId	6687	662	24765	3056	316	56877	4705	56878	4807	4453	56879	273	3911
		SyntenicId	-	-	-	2	1	-	4	-	5	3	-	-	-
Pyrenophora teres	191504
		ProteinId	5741	5742	5743	5744	5745	5746	5747	5748	5749	5750	5751	5752	5753	5754	5755
		ClusterId	8769	1152	15	3911	273	4453	4807	4705	316	3056	24765	662	6687	17	24
		SyntenicId	-	-	-	-	-	3	5	4	1	2	-	-	-	-	-
Mycosphaerella populorum	scaffold_1
		ProteinId	146140	129866	146142	146143	76874	146144	146146	32155	35296	76887	76889	146147	146149	113066
		ClusterId	1365	6871	6078	1437	316	3056	4705	23329	4807	4453	29652	23512	23460	1290
		SyntenicId	-	-	-	-	1	2	4	-	5	3	-	-	-	-
Mycosphaerella populicola	scaffold_1
		ProteinId	42679	42680	42681	14425	14426	34513	90512	34515	125385	125387	114843	28541	28542	90274	14435
		ClusterId	707	10382	1365	1437	59598	316	3056	4705	4807	4453	29652	23512	23460	1290	5945
		SyntenicId	-	-	-	-	-	1	2	4	5	3	-	-	-	-	-
Setosphaeria turcica	scaffold_11
		ProteinId	182716	158817	175311	167140	175313	145852	102560	167142	158824	145862	45480	167146	167148	145873
		ClusterId	8229	3119	15187	662	4453	4807	4705	60682	316	3056	273	3911	15	1152
		SyntenicId	-	-	-	-	3	5	4	-	1	2	-	-	-	-
Stagonospora nodorum	scaffold_20
		ProteinId	5338	5339	5340	5341	5342	5343	5344	5345	5346	5347	5348	5349	5350
		ClusterId	3119	15187	662	3056	316	4705	61819	23329	4807	4453	273	61818	3911
		SyntenicId	-	-	-	2	1	4	-	-	5	3	-	-	-
Syntenic block: 2
Database	Scaffold
Alternaria brassicicola	Contig7
		ProteinId	7192	7193	7194	7195	7196	7197	7198	7199	7200	7201	7202	7203	7204	7205	7206
		ClusterId	9964	7445	2007	10581	1352	1019	554	2	19	2860	17521	1239	10929	2525	4133
		SyntenicId	-	-	-	-	-	4	3	1	2	5	-	-	-	-	-
Cladosporium fulvum	scf7180000130884
		ProteinId	196025	196026	196027	196028	196029	196030	196031	196032	196033	196034	196035	196036	196037
		ClusterId	8668	10405	32453	2860	19	3920	177	554	2	1019	4716	835	3629
		SyntenicId	-	-	-	5	2	-	-	3	1	4	-	-	-
Cochliobolus heterostrophus C4	scaffold_1
		ProteinId	122233	55467	123620	46462	77490	123237	29441	156909	18836	183935	67746	67747	183940	46471	35709
		ClusterId	5533	33534	7445	2007	1352	2860	19	2	554	1019	25349	1239	10929	2525	4133
		SyntenicId	-	-	-	-	-	5	2	1	3	4	-	-	-	-	-
Cochliobolus heterostrophus C5	scaffold_2
		ProteinId	1210204	1019453	1090020	1191101	1200875	1210210	1166621	1166626	1127235	1127240	1191108	1191109	1127245	1191111	1019459
		ClusterId	5533	33534	7445	2007	1352	2860	19	2	554	1019	25349	1239	10929	2525	4133
		SyntenicId	-	-	-	-	-	5	2	1	3	4	-	-	-	-	-
Cochliobolus sativus	scaffold_1
		ProteinId	77790	21537	166302	195142	78822	208662	32051	32052	32054	208695	76405	208704	105685	78673
		ClusterId	2525	10929	1239	17521	1019	46459	554	2	19	2860	1352	10581	2007	7445
		SyntenicId	-	-	-	-	4	-	3	1	2	5	-	-	-	-
Dothistroma septosporum	scaffold_1
		ProteinId	68639	50071	68641	68642	68644	122374	121984	118862	85192	68651	68653	41059	41063
		ClusterId	33	19809	2525	2860	19	3920	177	554	2	1019	835	3629	48651
		SyntenicId	-	-	-	5	2	-	-	3	1	4	-	-	-
Hysterium pulicare	NODE_12980_length_575719_cov_26.123075
		ProteinId	1564	1565	1566	1567	1568	1569	1570	1571	1572	1573	1574	1575	1576	1577
		ClusterId	104	2445	9993	8204	1019	554	2	48822	2860	19	48823	1352	155	8279
		SyntenicId	-	-	-	-	4	3	1	-	5	2	-	-	-	-
Leptosphaeria maculans	lm_SuperContig_4_v2
		ProteinId	9601	9602	9603	9604	9605	9606	9607	9608	9609	9610	9611	9612	9613	9614
		ClusterId	3530	373	52021	8	2860	52022	19	2	554	1019	10929	1239	17521	52023
		SyntenicId	-	-	-	-	5	-	2	1	3	4	-	-	-	-
Mycosphaerella fijiensis	scaffold_1
		ProteinId	75613	148392	27078	25457	85826	192114	129503	75620	28145	209610	85828	213018	209611
		ClusterId	11474	1352	835	1019	19	3920	177	554	2	2860	10301	14878	12991
		SyntenicId	-	-	-	4	2	-	-	3	1	5	-	-	-
Pyrenophora tritici-repentis	supercontig_1.5
		ProteinId	151778	151779	151780	151781	151782	151783	151784	151785	151786	151787	151788	151789	151790	151791
		ClusterId	57336	2007	10581	1352	1019	57337	554	2	19	2860	233	5426	7487	4279
		SyntenicId	-	-	-	-	4	-	3	1	2	5	-	-	-	-
Pyrenophora teres	194059
		ProteinId	10406	10407	10408	10409	10410	10411
		ClusterId	233	2860	19	2	554	1019
		SyntenicId	-	5	2	1	3	4
Mycosphaerella populorum	scaffold_1
		ProteinId	112543	145733	145734	145735	75743	145737	23351	112550	145739	55912	122023	112554	145740
		ClusterId	12991	14878	10301	2860	2	554	177	3920	19	1019	1352	11474	756
		SyntenicId	-	-	-	5	1	3	-	-	2	4	-	-	-
Mycosphaerella populicola	scaffold_17
		ProteinId	71375	30612	17651	30614	129142	30616	83554	97577	118647	97370	37309	97307	97361
		ClusterId	12991	14878	10301	2860	2	554	177	3920	19	1019	1352	11474	756
		SyntenicId	-	-	-	5	1	3	-	-	2	4	-	-	-
Setosphaeria turcica	scaffold_10
		ProteinId	166677	166678	24911	24912	144852	166681	166682	144861	174926	158317	36297	174927	101379	101828	166685
		ClusterId	60667	2007	1352	10581	1352	2860	19	2	554	1019	5958	1239	10929	2525	4133
		SyntenicId	-	-	-	-	-	5	2	1	3	4	-	-	-	-	-
