# Supplementary material for: Diverse Lifestyles and Strategies of Plant Pathogenesis Encoded in the Genomes of Eighteen Dothideomycetes Fungi
Source: PLoS Pathog. 2012 Dec 6;8(12):e1003037. doi: 10.1371/journal.ppat.1003037 (PMC3516569; doi:10.1371/journal.ppat.1003037)
Supplement: Table S5 — Annotations of the genes in the two syntenic blocks from Table S4. Each syntenic block contains 5 multi-gene families. (XLS) [file ppat.1003037.s014.xls]

## Sheet: Sheet1
Syntenic block	Syntenic ID	Cluster ID	PFAM	Description
1	1	316	PF02824	TGS domain
			PF01926	GTPase of unknown function
	2	3056	PF05995	Cysteine dioxygenase type I
	3	4453	none	none
	4	4705	PF09091	Tc5 transposase DNA-binding domain
			PF04218	CENP-B N-terminal DNA-binding domain
	5	4807	PF02194	PX (lipid binding) associated domain
2	1	2	PF00106	Short chain dehydrogenase
	2	19	PF00248	Aldo-keto reductase
	3	554	PF00107	Zinc-binding dehydrogenase
			PF08240	Alcohol dehydrogenase GroES-like domain
	4	1019	PF01408	Oxidoreductase family, NAD-binding Rossmann fold
			PF02894	Oxidoreductase family, C-terminal alpha/beta domain
	5	2860	PF05153	Domain of unknown function
