# Supplementary material for: Diverse Lifestyles and Strategies of Plant Pathogenesis Encoded in the Genomes of Eighteen Dothideomycetes Fungi
Source: PLoS Pathog. 2012 Dec 6;8(12):e1003037. doi: 10.1371/journal.ppat.1003037 (PMC3516569; doi:10.1371/journal.ppat.1003037)
Supplement: Table S7 — Functional annotation terms that are over- or under-represented in genes that are part of an orthologous pair that is co-regulated in Mycosphaerella graminicola and Leptosphaeria maculans . See also Table S6. (XLS) [file ppat.1003037.s016.xls]

## Sheet: Sheet1
Mycosphaerella graminicola
Genes up-regulated on Day 14 compared to Day 9
Annotation term	Description	# proteins in study set with annotation term	# proteins in study set without annotation term	# other proteins with annotation term	# other proteins without annotation term	Over/Under-represented	p-value (corrected)
GO:0016491	oxidoreductase activity	24	74	865	10008	Over-represented	0.00184936
GO:0016684	oxidoreductase activity, acting on peroxide as acceptor	6	92	36	10837	Over-represented	0.00184936
GO:0004601	peroxidase activity	6	92	36	10837	Over-represented	0.00184936
GO:0016209	antioxidant activity	6	92	40	10833	Over-represented	0.00240636
GO:0051920	peroxiredoxin activity	3	95	3	10870	Over-represented	0.00854145
GO:0016616	oxidoreductase activity, acting on the CH-OH group of donors, NAD or NADP as acceptor	9	89	195	10678	Over-represented	0.0440608
PF00107	Zinc-containing alcohol dehydrogenase superfamily	7	91	61	10812	Over-represented	0.00441641
PF00578	Alkyl hydroperoxide reductase/ Thiol specific antioxidant/ Mal allergen	3	95	3	10870	Over-represented	0.013185
Genes down-regulated on Day 14 compared to Day 9
Annotation term	Description	# proteins in study set with annotation term	# proteins in study set without annotation term	# other proteins with annotation term	# other proteins without annotation term	Over/Under-represented	p-value (corrected)
(none)
Leptosphaeria maculans
Genes up-regulated on Day 14 compared to Day 7
Annotation term	Description	# proteins in study set with annotation term	# proteins in study set without annotation term	# other proteins with annotation term	# other proteins without annotation term	Over/Under-represented	p-value (corrected)
GO:0016491	oxidoreductase activity	24	74	749	11622	Over-represented	1.3732e-05
GO:0016684	oxidoreductase activity, acting on peroxide as acceptor	6	92	29	12342	Over-represented	0.000298567
GO:0004601	peroxidase activity	6	92	29	12342	Over-represented	0.000298567
GO:0016209	antioxidant activity	6	92	35	12336	Over-represented	0.000597172
GO:0016616	oxidoreductase activity, acting on the CH-OH group of donors, NAD or NADP as acceptor	9	89	129	12242	Over-represented	0.000861099
GO:0003824	catalytic activity	49	49	3340	9031	Over-represented	0.00094135
GO:0051920	peroxiredoxin activity	3	95	2	12369	Over-represented	0.00218443
GO:0016614	oxidoreductase activity, acting on CH-OH group of donors	9	89	165	12206	Over-represented	0.00363456
GO:0003674	molecular_function	60	38	4887	7484	Over-represented	0.00622357
all	all	62	36	5264	7107	Over-represented	0.0168764
GO:0004024	alcohol dehydrogenase activity, zinc-dependent	3	95	10	12361	Over-represented	0.0278504
GO:0004025	alcohol dehydrogenase activity, iron-dependent	3	95	10	12361	Over-represented	0.0278504
GO:0004022	alcohol dehydrogenase activity	3	95	10	12361	Over-represented	0.0278504
GO:0004023	alcohol dehydrogenase activity, metal ion-independent	3	95	10	12361	Over-represented	0.0278504
GO:0015672	monovalent inorganic cation transport	4	94	29	12342	Over-represented	0.0278504
GO:0008150	biological_process	45	53	3450	8921	Over-represented	0.0334008
PF00107	Alcohol dehydrogenase, zinc-binding	7	91	38	12333	Over-represented	0.000128044
PF08240	Alcohol dehydrogenase GroES-like	6	92	40	12331	Over-represented	0.00177211
Genes down-regulated on Day 14 compared to Day 7
Annotation term	Description	# proteins in study set with annotation term	# proteins in study set without annotation term	# other proteins with annotation term	# other proteins without annotation term	Over/Under-represented	p-value (corrected)
(none)
