# Supplementary material for: Diverse Lifestyles and Strategies of Plant Pathogenesis Encoded in the Genomes of Eighteen Dothideomycetes Fungi
Source: PLoS Pathog. 2012 Dec 6;8(12):e1003037. doi: 10.1371/journal.ppat.1003037 (PMC3516569; doi:10.1371/journal.ppat.1003037)
Supplement: Table S8 — Syntenic blocks of genes are identified in the genomes of eight Pleosporales . Genes are located sequentially on the scaffolds. Each protein ID represents one predicted gene. The cluster ID represents the ID of the multi-gene family to which each gene belongs. Each gene that is part of a syntenic block has a syntenic ID. (XLS) [file ppat.1003037.s017.xls]

## Sheet: Results
Syntenic block: 1
Database	Scaffold
Alternaria brassicicola	Contig0
		ProteinId	1	2	3	4	5	6	7	8	9	10	11	12	13	14
		ClusterId	30532	897	3792	9095	9068	9178	3621	3621	6577	3525	6346	10880	9813	747
		SyntenicId	-	1	4	7	6	8	3	3	5	2	-	-	-	-
Cochliobolus heterostrophus C5	scaffold_10
		ProteinId	1215503	1215504	1105722	1104314	1179441	1215507	1140061	1205026	1022410	1157545	1225985	1104394	1205030	16300	1140077
		ClusterId	6346	6148	3525	6577	3621	9178	897	3792	9095	9068	32790	13640	902	102	5448
		SyntenicId	-	-	2	5	3	8	1	4	7	6	-	-	-	-	-
Cochliobolus sativus	scaffold_18
		ProteinId	103011	165080	30982	41397	128402	41399	41400	153453	102645	102763	41403	348205	176082	153467	41407
		ClusterId	6346	6148	3525	6577	3621	9178	897	3792	9095	9068	342	13640	902	102	5448
		SyntenicId	-	-	2	5	3	8	1	4	7	6	-	-	-	-	-
Pyrenophora tritici-repentis	supercontig_1.12
		ProteinId	155746	155747	155748	155749	155750	155751	155752	155753	155754	155755	155756	155757	155758	155759	155760	155761	155762
		ClusterId	2921	41	17716	24732	897	3792	9095	9068	24732	9178	13	57647	186	186	3621	6577	3525
		SyntenicId	-	-	-	-	1	4	7	6	-	8	-	-	-	-	3	5	2
Setosphaeria turcica	scaffold_11
		ProteinId	103676	175415	45573	72503	167242	167246	146117	146121	45577	167248	167249	126373	175424	103274	167255
		ClusterId	5448	102	902	13640	7324	9068	9095	3792	897	9178	60684	7364	3621	6577	3525
		SyntenicId	-	-	-	-	-	6	7	4	1	8	-	-	3	5	2
Stagonospora nodorum	scaffold_17
		ProteinId	3817	3818	3819	3820	3821	3822	3823	3824	3825	3826	3827	3828	3829	3830	3831
		ClusterId	6346	3621	6577	3525	62034	9178	897	3792	9095	9068	366	8806	13640	1	500
		SyntenicId	-	3	5	2	-	8	1	4	7	6	-	-	-	-	-
Syntenic block: 2
Database	Scaffold
Alternaria brassicicola	Contig0
		ProteinId	73	74	75	76	77	78	79	80	81	82	83	84	85	86	87	88
		ClusterId	13684	502	4960	17253	24480	35	1847	26	26	7	7870	55	41898	27	33	5230
		SyntenicId	-	6	8	-	-	5	7	-	-	2	10	-	-	3	4	9
Cochliobolus heterostrophus C5	scaffold_2
		ProteinId	1088161	1151792	1019339	1166044	1090252	1209981	1221426	1126663	1209984	1209985	1126666	1200694	1088459	1088401	1089263	1087698	1126672
		ClusterId	33	2	32745	502	4960	35	27	2	7870	7	1847	32829	33	5230	11884	4766	5736
		SyntenicId	4	1	-	6	8	5	3	1	10	2	7	-	4	9	-	-	-
Cochliobolus sativus	scaffold_1
		ProteinId	166407	32150	76416	186331	105936	105939	32152	131194	32154	195245	32156	195247	131207	32157	32158	155622	341351
		ClusterId	3502	5736	4766	11884	5230	33	1847	7	7870	2	27	35	4960	502	2	33	25050
		SyntenicId	-	-	-	-	9	4	7	2	10	1	3	5	8	6	1	4	-
Pyrenophora tritici-repentis	supercontig_1.13
		ProteinId	155941	155942	155943	155944	155945	155946	155947	155948	155949	155950	155951	155952	155953	155954	155955	155956	155957	155958
		ClusterId	11	8374	57661	1846	6984	502	4960	35	1847	7	7870	2	27	33	5230	13684	2	33
		SyntenicId	-	-	-	-	-	6	8	5	7	2	10	1	3	4	9	-	1	4
Pyrenophora teres	191801
		ProteinId	6312	6313	6314	6315	6316	6317	6318	6319	6320	6321	6322	6323	6324	6325
		ClusterId	6984	502	4960	35	1847	7	7870	2	27	33	5230	13684	2	33
		SyntenicId	-	6	8	5	7	2	10	1	3	4	9	-	1	4
Setosphaeria turcica	scaffold_2
		ProteinId	88822	153455	87299	153458	89322	153460	88726	134902	162872	171066	153465	30998	19184	87447	87863	178689	162875
		ClusterId	60449	33	2	502	4960	35	27	2	7870	7	1847	33	60024	5230	9172	1846	60547
		SyntenicId	-	4	1	6	8	5	3	1	10	2	7	4	-	9	-	-	-
Stagonospora nodorum	scaffold_15
		ProteinId	3334	3335	3336	3337	3338	3339	3340	3341	3342	3343	3344	3345	3346	3347	3348	3349	3350	3351
		ClusterId	8936	6983	5882	20460	1693	502	4960	35	1847	7	7870	2	27	33	5230	15459	33	2
		SyntenicId	-	-	-	-	-	6	8	5	7	2	10	1	3	4	9	-	4	1
Syntenic block: 3
Database	Scaffold
Alternaria brassicicola	Contig0
		ProteinId	86	87	88	89	90	91	92	93	94	95	96	97	98
		ClusterId	27	33	5230	6984	1846	9172	8374	11	41899	1778	3190	2401	979
		SyntenicId	-	-	-	4	3	-	5	1	-	2	-	-	-
Cochliobolus heterostrophus C5	scaffold_2
		ProteinId	1126255	1165649	1019254	1221297	1019256	1019257	1190769	1165665	1126276	1221302	99611	1126284	1190776	1126290	1221307
		ClusterId	1067	2285	33350	7680	3732	1778	11	8374	6984	1846	9172	8080	6746	4095	354
		SyntenicId	-	-	-	-	-	2	1	5	4	3	-	-	-	-	-
Cochliobolus sativus	scaffold_1
		ProteinId	186573	106643	21927	32416	106647	195510	106654	21932	195513	32421	32422	131903	32424	32425	32426
		ClusterId	4095	6746	6368	8080	9172	1846	6984	8374	11	1778	3732	7680	46517	2285	1067
		SyntenicId	-	-	-	-	-	3	4	5	1	2	-	-	-	-	-
Leptosphaeria maculans	lm_SuperContig_7_v2
		ProteinId	10995	10996	10997	10998	10999	11000	11001	11002	11003	11004	11005
		ClusterId	32251	6984	1846	9172	11	52415	8374	52416	52417	1778	2401
		SyntenicId	-	4	3	-	1	-	5	-	-	2	-
Pyrenophora tritici-repentis	supercontig_1.13
		ProteinId	155936	155937	155938	155939	155940	155941	155942	155943	155944	155945	155946	155947	155948	155949
		ClusterId	760	2401	979	3779	1778	11	8374	57661	1846	6984	502	4960	35	1847
		SyntenicId	-	-	-	-	2	1	5	-	3	4	-	-	-	-
Pyrenophora teres	192911
		ProteinId	8075	8076	8077	8078	8079	8080	8081	8082	8083	8084
		ClusterId	2969	760	2401	979	3779	1778	11	8374	1846	6984
		SyntenicId	-	-	-	-	-	2	1	5	3	4
Setosphaeria turcica	scaffold_2
		ProteinId	30998	19184	87447	87863	178689	162875	162876	134923	162878	134931	88783	88414	115113	19195
		ClusterId	33	60024	5230	9172	1846	60547	6984	8374	11	1778	2401	979	3779	760
		SyntenicId	-	-	-	-	3	-	4	5	1	2	-	-	-	-
Syntenic block: 4
Database	Scaffold
Alternaria brassicicola	Contig0
		ProteinId	100	101	102	103	104	105	106	107	108	109	110
		ClusterId	1170	2099	491	2969	760	4612	4735	4643	41900	1433	5419
		SyntenicId	-	3	1	4	2	5	6	-	-	-	-
Cochliobolus sativus	scaffold_1
		ProteinId	32125	32126	32127	341318	166388	105885	195220	155591	32130	32132	155594	105897	186318	32137
		ClusterId	5541	7314	2092	25359	4735	4612	6947	6947	2099	491	2969	760	1170	3779
		SyntenicId	-	-	-	-	6	5	7	7	3	1	4	2	-	-
Leptosphaeria maculans	lm_SuperContig_7_v2
		ProteinId	11009	11010	11011	11012	11013	11014	11015	11016	11017	11018	11019	11020	11021	11022	11023
		ClusterId	1433	52419	760	52420	2969	491	52421	2099	6947	4735	4612	1511	4156	52422	6974
		SyntenicId	-	-	2	-	4	1	-	3	7	6	5	-	-	-	-
Pyrenophora tritici-repentis	supercontig_1.13
		ProteinId	155925	155926	155927	155928	155929	155930	155931	155932	155933	155934	155935	155936	155937	155938	155939
		ClusterId	24280	57660	3787	4992	4170	4735	4612	6947	2099	491	2969	760	2401	979	3779
		SyntenicId	-	-	-	-	-	6	5	7	3	1	4	2	-	-	-
Pyrenophora teres	192911
		ProteinId	8067	8068	8069	8070	8071	8072	8073	8074	8075	8076	8077	8078	8079
		ClusterId	56749	3787	4170	4735	4612	6947	2099	491	2969	760	2401	979	3779
		SyntenicId	-	-	-	6	5	7	3	1	4	2	-	-	-
Setosphaeria turcica	scaffold_2
		ProteinId	88783	88414	115113	19195	134943	153480	162882	88011	153483	162885	171084	162887	153488	162888	87804
		ClusterId	2401	979	3779	760	2969	491	2099	6947	4612	4735	1433	6276	3817	1511	4156
		SyntenicId	-	-	-	2	4	1	3	7	5	6	-	-	-	-	-
Stagonospora nodorum	scaffold_1
		ProteinId	46	47	48	49	50	51	52	53	54	55	56	57	58	59	60
		ClusterId	31703	6	541	8701	62551	4735	4612	6947	2099	491	5714	62550	4512	2253	3829
		SyntenicId	-	-	-	-	-	6	5	7	3	1	-	-	-	-	-
Syntenic block: 5
Database	Scaffold
Alternaria brassicicola	Contig0
		ProteinId	118	119	120	121	122	123	124	125	126	127	128	129	130	131	132
		ClusterId	4766	5736	3502	3502	430	6974	4156	1511	3817	6276	4941	354	13798	640	39
		SyntenicId	-	-	2	2	-	6	4	1	3	5	-	-	-	-	-
Cochliobolus heterostrophus C5	scaffold_2
		ProteinId	1088401	1089263	1087698	1126672	1221431	1019344	1026541	1126680	1151809	1048566	17003	1089746	1019346	1126697	1210002
		ClusterId	5230	11884	4766	5736	3502	6276	3817	1511	4156	6974	1433	2401	979	3779	1170
		SyntenicId	-	-	-	-	2	5	3	1	4	6	-	-	-	-	-
Cochliobolus sativus	scaffold_1
		ProteinId	186318	32137	32138	195228	177176	32142	209880	155602	72742	195234	195236	166407	32150	76416	186331
		ClusterId	1170	3779	979	2401	1433	6974	4156	1511	3817	6276	430	3502	5736	4766	11884
		SyntenicId	-	-	-	-	-	6	4	1	3	5	-	2	-	-	-
Leptosphaeria maculans	lm_SuperContig_7_v2
		ProteinId	11016	11017	11018	11019	11020	11021	11022	11023	11024	11025	11026	11027	11028	11029
		ClusterId	2099	6947	4735	4612	1511	4156	52422	6974	3817	6276	8	56	52423	52424
		SyntenicId	-	-	-	-	1	4	-	6	3	5	-	-	-	-
Pyrenophora tritici-repentis	supercontig_1.14
		ProteinId	156412	156413	156414	156415	156416	156417	156418	156419	156420	156421	156422	156423	156424	156425	156426
		ClusterId	612	15358	4586	4147	37960	6276	3817	1511	4156	6974	32362	1433	5	5882	7493
		SyntenicId	-	-	-	-	-	5	3	1	4	6	-	-	-	-	-
Pyrenophora teres	194184
		ProteinId	10607	10608	10609	10610	10611	10612	10613	10614	10615	10616	10617	10618	10619	10620	10621
		ClusterId	5106	612	15358	4147	32362	6974	4156	1511	3817	6276	1433	5	7436	5882	7493
		SyntenicId	-	-	-	-	-	6	4	1	3	5	-	-	-	-	-
Setosphaeria turcica	scaffold_2
		ProteinId	162882	88011	153483	162885	171084	162887	153488	162888	87804	48843	19211	134971	134976	49457	162892
		ClusterId	2099	6947	4612	4735	1433	6276	3817	1511	4156	6974	430	3502	4766	11884	8080
		SyntenicId	-	-	-	-	-	5	3	1	4	6	-	2	-	-	-
Stagonospora nodorum	scaffold_1
		ProteinId	463	465	466	467	468	469	470	471	472	473	474	475	476	477
		ClusterId	1252	8	39	430	6974	4156	62505	1511	3817	6276	3502	4766	11884	62504
		SyntenicId	-	-	-	-	6	4	-	1	3	5	2	-	-	-
Syntenic block: 6
Database	Scaffold
Alternaria brassicicola	Contig0
		ProteinId	144	145	146	147	148	149	150	151	152	153	154	155	156	157	158	159	160
		ClusterId	8461	6049	6054	8461	205	5886	41901	5250	9244	7671	1964	2995	2461	41902	5952	6388	2226
		SyntenicId	-	6	-	-	-	5	-	4	8	7	1	3	2	-	-	-	-
Cochliobolus heterostrophus C5	scaffold_2
		ProteinId	1026399	1089584	1151659	1126328	1090267	1026404	1165722	1126332	1209852	1165730	1165731	1087765	1088335	1019273	1088387	1190799	1126350
		ClusterId	33148	6054	8398	6049	25076	7671	25397	9244	5250	5886	25220	25225	1964	2995	2461	3936	5952
		SyntenicId	-	-	-	6	-	7	-	8	4	5	-	-	1	3	2	-	-
Cochliobolus sativus	scaffold_1
		ProteinId	213030	32393	213058	213056	213051	21903	213113	213114	155870	32400	32402	32403	177419
		ClusterId	46720	25225	25220	5886	5250	46653	9244	25397	7671	6049	8398	6054	277
		SyntenicId	-	-	-	5	4	-	8	-	7	6	-	-	-
Leptosphaeria maculans	lm_SuperContig_7_v2
		ProteinId	10979	10980	10981	10982	10983	10984	10985	10986	10987	10988	10989
		ClusterId	2461	2995	1964	7671	52408	52409	9244	52410	52411	5250	52412
		SyntenicId	2	3	1	7	-	-	8	-	-	4	-
Pyrenophora tritici-repentis	supercontig_1.14
		ProteinId	156351	156352	156353	156354	156355	156356	156357	156358	156359	156360	156361	156362	156363	156364	156365	156366	156367
		ClusterId	2002	6388	5952	3936	2461	2995	1964	7671	9244	5250	57699	5886	57700	6049	7225	79	295
		SyntenicId	-	-	-	-	2	3	1	7	8	4	-	5	-	6	-	-	-
Setosphaeria turcica	scaffold_2
		ProteinId	171101	135011	87864	135016	162909	162910	41277	162912	153515	31045	31046	162915	135033	31049	153520	41285	19247
		ClusterId	8461	277	6054	8398	6049	60548	5886	5250	9244	7671	25076	1964	2995	2461	3936	5952	4040
		SyntenicId	-	-	-	-	6	-	5	4	8	7	-	1	3	2	-	-	-
Stagonospora nodorum	scaffold_15
		ProteinId	3281	3282	3283	3284	3285	3286	3287	3288	3289	3290	3291	3292	3293	3294	3295	3296
		ClusterId	1964	2995	2461	3936	5952	6388	6049	7671	9244	5250	62103	5886	62102	62101	7	3110
		SyntenicId	1	3	2	-	-	-	6	7	8	4	-	5	-	-	-	-
Syntenic block: 7
Database	Scaffold
Alternaria brassicicola	Contig0
		ProteinId	161	162	163	164	165	166	167	168	169	170	171	172	173	174	175	176	177	178	179	180	181	182	183	184	185	186	187	188
		ClusterId	10	4326	342	83	1226	9085	13746	10781	10955	8235	7905	10710	2221	4576	7762	4159	3852	31225	17	1547	4213	8954	2983	24181	3566	32198	41903	3665
		SyntenicId	-	-	-	-	2	-	18	15	16	12	11	14	4	9	10	7	-	-	1	3	8	13	6	-	-	-	-	-
Cochliobolus heterostrophus C5	scaffold_10
		ProteinId	1195792	1031911	1022448	1140238	1057649	1179629	1179633	1105386	1140249	1140250	1157630	1140256	1157632	1106648	1215596	1140266	1140269	1195805	1226054	1215601	1215602	1106791	1226057	1179673	1179676	1140294	1105495	1205104	1140303	97628
		ClusterId	3665	5800	33397	3566	17666	2983	8954	4213	1547	17	3852	4159	7762	24205	4576	2221	10710	2410	7905	13498	8235	10955	10781	13746	9085	1226	15504	83	8491	60
		SyntenicId	-	-	-	-	-	6	13	8	3	1	-	7	10	-	9	4	14	5	11	17	12	16	15	18	-	2	-	-	-	-
Cochliobolus sativus	scaffold_18
		ProteinId	153623	153626	31072	128587	64615	153633	261653	194341	153641	194343	261694	41481	41482	176166	165173	128615	41487	41488	41489	261767	261768	128629	102490	176175	153680	102464	348370	176177	261831	261888
		ClusterId	3665	5800	46916	3566	17666	2983	8954	4213	1547	17	46915	4159	7762	24205	4576	2221	10710	2410	7905	13498	8235	10955	10781	13746	320	9085	46914	46913	1226	15504
		SyntenicId	-	-	-	-	-	6	13	8	3	1	-	7	10	-	9	4	14	5	11	17	12	16	15	18	-	-	-	-	2	-
Leptosphaeria maculans	lm_SuperContig_13_v2
		ProteinId	2754	2755	2756	2757	2758	2759	2760	2761	2762	2763	2764	2765	2766	2767	2768	2769	2770	2771	2772
		ClusterId	333	50369	10955	8235	13498	7905	50370	50371	10710	2221	4576	7762	4159	3852	17	1547	8954	2983	17666
		SyntenicId	-	-	16	12	17	11	-	-	14	4	9	10	7	-	1	3	13	6	-
Pyrenophora tritici-repentis	supercontig_1.12
		ProteinId	155672	155673	155674	155675	155676	155677	155678	155679	155680	155681	155682	155683	155684	155685	155686	155687	155688	155689	155690	155691	155692	155693	155694	155695	155696	155697	155698	155699
		ClusterId	6367	83	57642	31420	9085	1226	13746	10781	10955	8235	13498	7905	2410	10710	2221	4576	186	7762	7762	4159	31443	17	1547	4213	57643	2983	31937	24181
		SyntenicId	-	-	-	-	-	2	18	15	16	12	17	11	5	14	4	9	-	10	10	7	-	1	3	8	-	6	-	-
Pyrenophora teres	194205
		ProteinId	10683	10684	10685	10686	10687	10688	10689	10690	10691	10692	10693	10694	10695	10696	10697	10698	10699	10700	10701	10702	10703	10704	10705	10706
		ClusterId	56823	32326	3566	24181	31937	2983	8954	4213	1547	17	31443	4159	7762	4576	2221	10710	2410	7905	13498	8235	10955	10781	13746	1226
		SyntenicId	-	-	-	-	-	6	13	8	3	1	-	7	10	9	4	14	5	11	17	12	16	15	18	2
Setosphaeria turcica	scaffold_11
		ProteinId	158986	167266	37031	146172	167267	126423	126424	45600	37036	167268	167269	167270	167271	126440	167272	167273	159001	167275	167276	167277	146207	37049	37050	102623	175461	25680	25681	159010	146217
		ClusterId	60	8491	83	9085	60686	1226	13746	10781	10955	8235	13498	7905	2410	10710	2221	4576	7762	4159	3852	17	1547	60349	4213	8954	2983	17666	839	4329	3566
		SyntenicId	-	-	-	-	-	2	18	15	16	12	17	11	5	14	4	9	10	7	-	1	3	-	8	13	6	-	-	-	-
Stagonospora nodorum	scaffold_17
		ProteinId	3884	3885	3886	3887	3888	3889	3890	3891	3892	3893	3894	3895	3896	3897
		ClusterId	17345	20174	8954	62029	2983	773	289	4213	1547	17	3852	4159	7762	2041
		SyntenicId	-	-	13	-	6	-	-	8	3	1	-	7	10	-
Stagonospora nodorum	scaffold_17
		ProteinId	3928	3929	3930	3931	3932	3933	3934	3935	3936	3937	3938	3939	3940	3941
		ClusterId	62019	62018	1328	18	7905	2410	10710	7296	2221	4576	2	2	3626	20513
		SyntenicId	-	-	-	-	11	5	14	-	4	9	-	-	-	-
Syntenic block: 8
Database	Scaffold
Alternaria brassicicola	Contig0
		ProteinId	186	187	188	189	190	191	192	193	194	195	196	197	198	199	200
		ClusterId	32198	41903	3665	3665	5800	5800	2952	2320	4836	6964	41904	42	41905	8893	24711
		SyntenicId	-	-	3	3	5	5	2	1	4	6	-	-	-	7	-
Cochliobolus heterostrophus C5	scaffold_10
		ProteinId	1103969	1022445	1022446	1179604	1157613	1106931	1140218	1205080	1140224	1140228	1140231	1061026	1064325	1195792	1031911	1022448
		ClusterId	25172	4214	8893	11957	1254	17551	2952	2320	4836	6964	20480	7369	17559	3665	5800	33397
		SyntenicId	-	-	7	8	-	-	2	1	4	6	-	-	-	3	5	-
Cochliobolus sativus	scaffold_18
		ProteinId	165149	41460	41461	128560	102858	194329	153609	261563	176147	185441	31065	203988	165160
		ClusterId	25172	4214	8893	11957	1254	17551	2952	2320	4836	6964	24148	10688	6172
		SyntenicId	-	-	7	8	-	-	2	1	4	6	-	-	-
Leptosphaeria maculans	lm_SuperContig_13_v2
		ProteinId	2710	2711	2712	2713	2714	2715	2716	2717	2718	2719	2720	2721	2722
		ClusterId	50352	5800	3665	11957	3012	50353	2952	2320	4836	6964	50354	50355	6766
		SyntenicId	-	5	3	8	-	-	2	1	4	6	-	-	-
Pyrenophora tritici-repentis	supercontig_1.12
		ProteinId	155700	155701	155702	155703	155704	155705	155706	155707	155708	155709	155710	155711	155712	155713	155714	155715
		ClusterId	3566	32326	57644	3665	5800	57645	6964	4836	2320	2952	23	5	11957	8893	3699	31493
		SyntenicId	-	-	-	3	5	-	6	4	1	2	-	-	8	7	-	-
Pyrenophora teres	194205
		ProteinId	10671	10672	10673	10674	10675	10676	10677	10678	10679	10680	10681	10682	10683	10684	10685	10686
		ClusterId	3699	8893	11957	5	39	23	2952	2320	4836	6964	5800	3665	56823	32326	3566	24181
		SyntenicId	-	7	8	-	-	-	2	1	4	6	5	3	-	-	-	-
Setosphaeria turcica	scaffold_11
		ProteinId	25681	159010	146217	167282	167283	182862	45618	37061	159016	167285	25692	37065	37066	146232	103561	167287
		ClusterId	839	4329	3566	32198	3665	5800	6964	4836	2320	2952	5508	17551	1254	11957	8893	4214
		SyntenicId	-	-	-	-	3	5	6	4	1	2	-	-	-	8	7	-
Stagonospora nodorum	scaffold_17
		ProteinId	3967	3968	3969	3970	3971	3972	3973	3974	3975	3976	3977	3978	3979	3980	3981
		ClusterId	17173	17173	62013	11957	3665	5800	2952	2320	4836	6964	3	4041	62012	769	62011
		SyntenicId	-	-	-	8	3	5	2	1	4	6	-	-	-	-	-
Syntenic block: 9
Database	Scaffold
Alternaria brassicicola	Contig0
		ProteinId	224	225	226	227	228	229	230	231	232	233	234	235	236
		ClusterId	10836	4588	4588	6130	1107	41914	17657	3069	3767	4121	4303	2125	94
		SyntenicId	-	-	-	6	2	-	-	3	4	5	-	-	-
Cochliobolus heterostrophus C5	scaffold_10
		ProteinId	1022423	1179536	16274	1031868	1022425	1104326	1022427	1022428	1140160	1215549	1022429	1106718	1205060	1022430
		ClusterId	5393	3069	20799	20799	510	3767	33020	33865	4121	1107	33862	6130	9768	33396
		SyntenicId	-	3	-	-	1	4	-	-	5	2	-	6	-	-
Cochliobolus sativus	scaffold_18
		ProteinId	102379	153523	41428	261039	176111	41434	153536	102852	128500	176116	165126	31030	348264	194305	102701	153554
		ClusterId	331	4256	1552	3981	17657	3069	510	3767	4121	1107	6130	9768	5342	33720	95	10836
		SyntenicId	-	-	-	-	-	3	1	4	5	2	6	-	-	-	-	-
Pyrenophora tritici-repentis	supercontig_1.12
		ProteinId	155497	155498	155499	155500	155501	155502	155503	155504	155505	155506	155507
		ClusterId	31371	1107	57625	6130	57626	70	3069	510	3767	4121	135
		SyntenicId	-	2	-	6	-	-	3	1	4	5	-
Pyrenophora teres	105592
		ProteinId	29	30	31	32	33	34	35	36	37	38
		ClusterId	4121	3767	510	3069	70	6130	1107	31371	95	10836
		SyntenicId	5	4	1	3	-	6	2	-	-	-
Setosphaeria turcica	scaffold_11
		ProteinId	159034	146273	146275	37091	25720	103668	37095	103052	167302	146292	167303	45648	167306	37102	103138
		ClusterId	3504	4588	10836	95	6130	1107	24959	4121	3767	510	3069	17657	3981	1552	1552
		SyntenicId	-	-	-	-	6	2	-	5	4	1	3	-	-	-	-
Stagonospora nodorum	scaffold_17
		ProteinId	3982	3983	3984	3985	3986	3987	3988	3989	3990	3991	3992	3993	3994	3995
		ClusterId	62010	62009	438	62008	1107	699	6130	4121	3767	510	3069	5393	70	9768
		SyntenicId	-	-	-	-	2	-	6	5	4	1	3	-	-	-
Syntenic block: 10
Database	Scaffold
Alternaria brassicicola	Contig0
		ProteinId	243	244	245	246	247	248	249	250	251	252	253	254	255
		ClusterId	769	4041	1156	8955	41916	41917	1021	1668	3551	27	41918	7758	375
		SyntenicId	-	-	4	9	-	-	3	5	6	1	-	-	-
Cochliobolus heterostrophus C5	scaffold_10
		ProteinId	1106985	1106756	1104977	1140331	1195823	1195825	1179727	1157663	1140348	1107194	1157666	1179741	1157668	1215630	1195833	1022477	1022478	1107197
		ClusterId	18	15520	10	6000	27	3551	1668	1021	966	1156	25262	8955	25274	8480	4684	33305	33135	769
		SyntenicId	-	-	-	-	1	6	5	3	2	4	-	9	-	8	7	-	-	-
Cochliobolus sativus	scaffold_18
		ProteinId	153717	102959	348415	41511	262070	102302	165202	102461	262096	102605	262123	165206	262117	41518	102350	262218	262210	31119
		ClusterId	18	15520	10	6000	27	3551	1668	1021	966	1156	25262	8955	25274	8480	4684	46910	769	33638
		SyntenicId	-	-	-	-	1	6	5	3	2	4	-	9	-	8	7	-	-	-
Leptosphaeria maculans	lm_SuperContig_13_v2
		ProteinId	2648	2649	2650	2651	2652	2653	2654	2655	2656	2657	2658	2659	2660	2661	2662	2663	2664	2665
		ClusterId	12	353	3051	4684	8480	8955	50341	50342	1156	966	1021	1668	50343	3551	27	11915	11915	6344
		SyntenicId	-	-	-	7	8	9	-	-	4	2	3	5	-	6	1	-	-	-
Pyrenophora tritici-repentis	supercontig_1.12
		ProteinId	155504	155505	155506	155507	155508	155509	155510	155511	155512	155513	155514	155515	155516	155517	155518	155519	155520	155521
		ClusterId	510	3767	4121	135	3051	4684	8480	8955	1156	966	1021	1668	3551	27	57627	3921	3801	1638
		SyntenicId	-	-	-	-	-	7	8	9	4	2	3	5	6	1	-	-	-	-
Pyrenophora teres	193709
		ProteinId	9689	9690	9691	9692	9693	9694	9695
		ClusterId	135	3051	4684	8480	8955	1156	966
		SyntenicId	-	-	7	8	9	4	2
Setosphaeria turcica	scaffold_11
		ProteinId	103000	45662	102661	37122	37123	167319	25752	102616	146357	103681	159073	167326	167327	182913	103408	25762	167330	103540
		ClusterId	3801	1638	2644	135	27	3551	1668	1021	966	1156	8955	60688	8480	4684	769	20220	438	4884
		SyntenicId	-	-	-	-	1	6	5	3	2	4	9	-	8	7	-	-	-	-
Stagonospora nodorum	scaffold_17
		ProteinId	3737	3738	3739	3740	3741	3742	3743	3744	3745	3746	3747	3748	3749	3750	3751	3752	3753
		ClusterId	4044	7348	18	27	3551	1668	1021	8480	62051	8955	1156	966	4684	62050	353	62049	62048
		SyntenicId	-	-	-	1	6	5	3	8	-	9	4	2	7	-	-	-	-
Syntenic block: 11
Database	Scaffold
Alternaria brassicicola	Contig0
		ProteinId	250	251	252	253	254	255	256	257	258	259	260	261	262	263	264	265	266	267	268	269	270	271	272
		ClusterId	1668	3551	27	41918	7758	375	375	2974	468	62	6755	5018	41919	7658	6554	1421	15223	31231	3346	2967	5918	5918	1923
		SyntenicId	-	-	-	-	14	2	2	7	3	1	12	9	-	13	11	4	-	-	8	6	10	10	5
Cochliobolus heterostrophus C5	scaffold_10
		ProteinId	16427	1022314	1179075	1139691	1104479	1225864	27091	1022317	1022318	1139710	1179099	1139716	1139719	1215380	1139724	1022324	1022325	1022326	1195610	1179127	1195612	1225880
		ClusterId	32782	25118	1923	5918	2967	3346	1421	6554	7658	5018	6755	62	2974	468	375	7758	8865	4478	2	15265	3797	4686
		SyntenicId	-	-	5	10	6	8	4	11	13	9	12	1	7	3	2	14	15	-	-	-	-	-
Cochliobolus sativus	scaffold_14
		ProteinId	40094	193151	98396	40098	40099	40100	40101	98809	174742	98381	243223	125307	163796	40107	40108	40109	98785	98588	163801	243279	243297	243296
		ClusterId	4686	3797	15265	2	4478	8865	7758	375	468	2974	62	6755	5018	46841	7658	6554	1421	3346	2967	5918	1923	11578
		SyntenicId	-	-	-	-	-	15	14	2	3	7	1	12	9	-	13	11	4	8	6	10	5	-
Leptosphaeria maculans	lm_SuperContig_13_v2
		ProteinId	2608	2609	2610	2611	2612	2613	2614	2615	2616	2617	2618	2619	2620	2621	2622	2623	2624	2625	2626	2627	2628	2629	2630	2631	2632	2633	2634
		ClusterId	50333	4121	50334	17345	1421	6554	7658	5018	50335	6755	26	374	15184	508	50336	7440	62	468	50337	2974	375	7758	8865	9035	50338	4590	50339
		SyntenicId	-	-	-	-	4	11	13	9	-	12	-	-	-	-	-	-	1	3	-	7	2	14	15	-	-	-	-
Pyrenophora tritici-repentis	supercontig_1.12
		ProteinId	155649	155650	155651	155652	155653	155654	155655	155656	155657	155658	155659	155660	155661	155662	155663	155664	155665	155666	155667	155668	155669	155670	155671	155672	155673	155674
		ClusterId	4034	5979	1923	5918	2967	3346	1421	6554	7658	5018	6755	7440	17503	57640	7440	62	2974	468	375	7758	57641	8865	220	6367	83	57642
		SyntenicId	-	-	5	10	6	8	4	11	13	9	12	-	-	-	-	1	7	3	2	14	-	15	-	-	-	-
Pyrenophora teres	193516
		ProteinId	9148	9149	9150	9151	9152	9153	9154	9155	9156	9157	9158	9159	9160	9161	9162	9163	9164	9165	9166
		ClusterId	206	24447	7758	375	468	2974	62	7440	6755	5018	7658	6554	1421	31231	13527	2967	5918	1923	5979
		SyntenicId	-	-	14	2	3	7	1	-	12	9	13	11	4	-	-	6	10	5	-
Setosphaeria turcica	scaffold_11
		ProteinId	145957	103341	102650	103605	158880	167179	167180	36928	158884	145978	167184	126230	167185	167186	167187	175370	126238	145994	167190	167191	146002	36942
		ClusterId	4686	3797	15265	4478	9	8865	7758	375	468	2974	62	6755	5018	7658	6554	1421	3346	2967	5918	1923	11578	5979
		SyntenicId	-	-	-	-	-	15	14	2	3	7	1	12	9	13	11	4	8	6	10	5	-	-
Stagonospora nodorum	scaffold_17
		ProteinId	3842	3843	3844	3845	3846	3847	3848	3849	3850	3851	3852	3853	3854	3855	3856	3857	3858	3859	3860	3861	3862	3863	3864	3865
		ClusterId	62032	1923	5918	2967	3346	10305	1421	6554	7658	5018	6755	7440	62031	62	2974	468	375	234	17455	17721	7758	8865	24711	3699
		SyntenicId	-	5	10	6	8	-	4	11	13	9	12	-	-	1	7	3	2	-	-	-	14	15	-	-
Syntenic block: 12
Database	Scaffold
Alternaria brassicicola	Contig0
		ProteinId	278	279	280	281	282	283	284	285	286	287	288	289	290
		ClusterId	1928	2375	3615	13777	2584	7607	2080	5903	2996	7409	10835	1739	41920
		SyntenicId	-	2	-	-	3	7	1	5	4	6	-	-	-
Cochliobolus heterostrophus C5	scaffold_10
		ProteinId	1022306	1179043	1106980	1139663	1179052	1225854	1179059	1139675	58236	1225858	1022313
		ClusterId	10895	7409	2996	5903	2080	7607	2584	8062	3615	2375	5979
		SyntenicId	-	6	4	5	1	7	3	-	-	2	-
Cochliobolus sativus	scaffold_14
		ProteinId	150403	125334	40121	345742	150416	40123	163813	174764	243418	243422	243431
		ClusterId	2375	13777	2584	7607	2080	5903	2996	5229	46837	7409	10895
		SyntenicId	2	-	3	7	1	5	4	-	-	6	-
Leptosphaeria maculans	lm_SuperContig_13_v2
		ProteinId	2682	2683	2684	2685	2686	2687	2688	2689	2690	2691	2692	2693	2694
		ClusterId	31768	31647	2584	7607	2080	5903	2996	2996	7409	1923	5918	5918	2967
		SyntenicId	-	-	3	7	1	5	4	4	6	-	-	-	-
Pyrenophora tritici-repentis	supercontig_1.12
		ProteinId	155601	155602	155603	155604	155605	155606	155607	155608	155609	155610	155611
		ClusterId	1928	2375	3615	8062	2584	7607	2080	5903	2996	7409	57637
		SyntenicId	-	2	-	-	3	7	1	5	4	6	-
Pyrenophora teres	191034
		ProteinId	4754	4755	4756	4757	4758	4759	4760	4761	4762	4763	4764	4765	4766
		ClusterId	1406	1928	2375	13777	2584	7607	2080	5903	2996	7409	56656	32	31747
		SyntenicId	-	-	2	-	3	7	1	5	4	6	-	-	-
Setosphaeria turcica	scaffold_11
		ProteinId	175375	36944	158901	182780	103030	158903	167205	102725	102778	175379	167208	167210
		ClusterId	4034	10895	7409	8046	2996	5903	2080	7607	2584	13777	2375	1928
		SyntenicId	-	-	6	-	4	5	1	7	3	-	2	-
Syntenic block: 13
Database	Scaffold
Alternaria brassicicola	Contig0
		ProteinId	284	285	286	287	288	289	290	291	292	293	294	295	296	297
		ClusterId	2080	5903	2996	7409	10835	1739	41920	3656	4432	1822	3012	7093	5580	2023
		SyntenicId	-	-	-	-	5	1	-	3	4	2	-	-	-	-
Cochliobolus heterostrophus C5	scaffold_10
		ProteinId	1139604	1178995	1195569	1195570	1022301	1022302	1022303	1204887	1179015	1031667	1195577	1073857	1031669	1179024	1215351
		ClusterId	2023	5580	7093	12	3012	10835	1739	3656	4432	1822	33	20298	81	32666	11
		SyntenicId	-	-	-	-	-	5	1	3	4	2	-	-	-	-	-
Cochliobolus sativus	scaffold_14
		ProteinId	243431	125360	125366	40132	243498	184289	125376	243527	125381	345790	243555	98782	243580	243581	40145
		ClusterId	10895	4034	1928	3933	11442	1822	4432	3656	1739	10835	3012	12	7093	5580	2023
		SyntenicId	-	-	-	-	-	2	4	3	1	5	-	-	-	-	-
Pyrenophora tritici-repentis	supercontig_1.12
		ProteinId	155589	155590	155591	155592	155593	155594	155595	155596	155597	155598	155599	155600	155601	155602	155603
		ClusterId	5580	7093	12	3012	3933	1822	4432	3656	1739	10835	31435	1406	1928	2375	3615
		SyntenicId	-	-	-	-	-	2	4	3	1	5	-	-	-	-	-
Pyrenophora teres	191034
		ProteinId	4748	4749	4750	4751	4752	4753	4754	4755	4756	4757
		ClusterId	1822	4432	3656	1739	10835	31435	1406	1928	2375	13777
		SyntenicId	2	4	3	1	5	-	-	-	-	-
Setosphaeria turcica	scaffold_11
		ProteinId	167208	167210	167211	36956	158912	167212	126278	182790	25587	25588	167215	167216	103147	167217	167218
		ClusterId	2375	1928	1406	20304	3933	1822	4432	3656	1739	10835	3012	12	7093	5580	2023
		SyntenicId	-	-	-	-	-	2	4	3	1	5	-	-	-	-	-
Stagonospora nodorum	scaffold_17
		ProteinId	4022	4023	4024	4025	4026	4027	4028	4029	4030	4031	4032	4033	4034	4035
		ClusterId	2996	62005	7409	3933	1822	4432	3656	62004	1739	10835	5903	17323	8088	5903
		SyntenicId	-	-	-	-	2	4	3	-	1	5	-	-	-	-
Syntenic block: 14
Database	Scaffold
Alternaria brassicicola	Contig0
		ProteinId	291	292	293	294	295	296	297	298	299	300	301	302	303	304	305
		ClusterId	3656	4432	1822	3012	7093	5580	2023	2724	4008	7807	5000	301	2022	7799	41921
		SyntenicId	-	-	-	-	7	6	1	2	3	8	4	-	-	-	-
Cochliobolus heterostrophus C5	scaffold_10
		ProteinId	1022295	1139583	1157376	1225829	1066668	1104639	1225831	1204878	1139598	1157353	1139604	1178995	1195569	1195570	1022301	1022302
		ClusterId	2	7799	2022	301	20708	5000	7807	5149	4008	2724	2023	5580	7093	12	3012	10835
		SyntenicId	-	-	-	-	-	4	8	5	3	2	1	6	7	-	-	-
Cochliobolus sativus	scaffold_14
		ProteinId	345790	243555	98782	243580	243581	40145	174783	174784	150475	184301	163835	193195	29733	163837	184305	40154
		ClusterId	10835	3012	12	7093	5580	2023	2724	4008	5149	7807	5000	20708	301	2022	7799	2
		SyntenicId	-	-	-	7	6	1	2	3	5	8	4	-	-	-	-	-
Leptosphaeria maculans	lm_SuperContig_13_v2
		ProteinId	2636	2637	2638	2639	2640	2641	2642	2643	2644	2645	2646	2647	2648	2649	2650
		ClusterId	5200	201	660	5017	5580	2023	2724	4008	50340	7807	5000	7093	12	353	3051
		SyntenicId	-	-	-	-	6	1	2	3	-	8	4	7	-	-	-
Pyrenophora tritici-repentis	supercontig_1.12
		ProteinId	155578	155579	155580	155581	155582	155583	155584	155585	155586	155587	155588	155589	155590	155591
		ClusterId	57634	769	4041	5000	7807	5149	4008	57635	57636	2724	2023	5580	7093	12
		SyntenicId	-	-	-	4	8	5	3	-	-	2	1	6	7	-
Pyrenophora teres	189943
		ProteinId	2466	2467	2468	2469	2470	2471	2472	2473	2474	2475	2476	2477
		ClusterId	5580	2023	2724	4008	5149	7807	5000	4041	769	20468	438	4884
		SyntenicId	6	1	2	3	5	8	4	-	-	-	-	-
Setosphaeria turcica	scaffold_11
		ProteinId	25588	167215	167216	103147	167217	167218	146055	102674	167222	36970	167225	36972	25600	158929	146070	167228
		ClusterId	10835	3012	12	7093	5580	2023	2724	4008	5149	7807	5000	20708	301	2022	7799	2
		SyntenicId	-	-	-	7	6	1	2	3	5	8	4	-	-	-	-	-
Stagonospora nodorum	scaffold_17
		ProteinId	3777	3778	3779	3780	3781	3782	3783	3784	3785	3786	3787	3788	3789	3790	3791	3792
		ClusterId	62042	62041	62040	4860	3238	5000	7807	5149	4008	2724	2023	5580	62039	301	2022	7799
		SyntenicId	-	-	-	-	-	4	8	5	3	2	1	6	-	-	-	-
Syntenic block: 15
Database	Scaffold
Alternaria brassicicola	Contig0
		ProteinId	300	301	302	303	304	305	306	307	308	309	310	311
		ClusterId	7807	5000	301	2022	7799	41921	2	3960	8481	1563	41922	13262
		SyntenicId	-	-	2	4	6	-	1	5	7	3	-	-
Cochliobolus heterostrophus C5	scaffold_10
		ProteinId	1178946	1022292	1139568	1106708	1178960	1204871	1022295	1139583	1157376	1225829	1066668	1104639	1225831
		ClusterId	1817	255	13262	1563	8481	3960	2	7799	2022	301	20708	5000	7807
		SyntenicId	-	-	-	3	7	5	1	6	4	2	-	-	-
Cochliobolus sativus	scaffold_14
		ProteinId	163835	193195	29733	163837	184305	40154	29737	163841	243748	29739	53904	98697
		ClusterId	5000	20708	301	2022	7799	2	3960	8481	33886	1563	13262	255
		SyntenicId	-	-	2	4	6	1	5	7	-	3	-	-
Leptosphaeria maculans	lm_SuperContig_13_v2
		ProteinId	2840	2841	2842	2843	2844	2845	2846	2847	2848	2849	2850	2851	2852	2853	2854
		ClusterId	50391	2	3960	2907	13262	1563	8481	301	2022	7799	9178	12932	3525	3621	7689
		SyntenicId	-	1	5	-	-	3	7	2	4	6	-	-	-	-	-
Pyrenophora tritici-repentis	supercontig_1.12
		ProteinId	155725	155726	155727	155728	155729	155730	155731	155732	155733	155734	155735	155736	155737
		ClusterId	1270	182	20708	301	2022	7799	3960	2	8481	1563	2907	7776	5517
		SyntenicId	-	-	-	2	4	6	5	1	7	3	-	-	-
Pyrenophora teres	193187
		ProteinId	8514	8515	8516	8517	8518	8519	8520	8521	8522	8523	8524	8525	8526
		ClusterId	102	5448	13542	301	2022	7799	3960	2	8481	1563	2907	7776	5517
		SyntenicId	-	-	-	2	4	6	5	1	7	3	-	-	-
Setosphaeria turcica	scaffold_11
		ProteinId	36970	167225	36972	25600	158929	146070	167228	146074	70203	102462	167233	167235	167236
		ClusterId	7807	5000	20708	301	2022	7799	2	3960	8481	1563	13262	255	2326
		SyntenicId	-	-	-	2	4	6	1	5	7	3	-	-	-
Stagonospora nodorum	scaffold_17
		ProteinId	3786	3787	3788	3789	3790	3791	3792	3793	3794	3795	3796	3797	3798	3799
		ClusterId	2724	2023	5580	62039	301	2022	7799	8481	62038	1563	2907	3960	8235	10955
		SyntenicId	-	-	-	-	2	4	6	7	-	3	-	5	-	-
Syntenic block: 16
Database	Scaffold
Alternaria brassicicola	Contig0
		ProteinId	329	330	331	332	333	334	335	336	337	338	339	340	341	342	343
		ClusterId	5882	7493	332	318	5700	5700	19	8972	4426	3425	2940	2957	9093	1	8153
		SyntenicId	-	-	-	-	4	4	1	5	3	2	-	-	-	-	-
Cochliobolus heterostrophus C5	scaffold_2
		ProteinId	1126508	1165902	1190850	1190851	1019312	9060	1151735	1126526	1221379	1200648	1190857	1087985	1089045
		ClusterId	484	293	5660	5700	7778	19	25142	8972	4426	3425	2940	2957	9093
		SyntenicId	-	-	-	4	-	1	-	5	3	2	-	-	-
Cochliobolus sativus	scaffold_1
		ProteinId	76780	76327	210657	210659	210674	210723	341479	32207	32208	76148	32211	210776	76344
		ClusterId	2957	2940	46641	3425	4426	8972	25142	19	7778	5700	5660	46628	293
		SyntenicId	-	-	-	2	3	5	-	1	-	4	-	-	-
Leptosphaeria maculans	lm_SuperContig_7_v2
		ProteinId	10889	10890	10891	10892	10893	10894	10895	10896	10897	10898	10899	10900	10901
		ClusterId	5156	7231	52381	19	52382	8972	4426	3425	52383	5700	2087	52384	4922
		SyntenicId	-	-	-	1	-	5	3	2	-	4	-	-	-
Pyrenophora tritici-repentis	supercontig_1.14
		ProteinId	156306	156307	156308	156309	156310	156311	156312	156313	156314	156315	156316	156317
		ClusterId	2957	2940	3425	4426	8972	57696	186	19	7778	5700	4563	5127
		SyntenicId	-	-	2	3	5	-	-	1	-	4	-	-
Setosphaeria turcica	scaffold_2
		ProteinId	134732	30896	162803	87440	88326	162804	30901	153378	162807	114927	162808	114933	162810	153385
		ClusterId	484	293	13691	5660	5700	7778	19	8972	4426	3425	2940	2957	9093	1
		SyntenicId	-	-	-	-	4	-	1	5	3	2	-	-	-	-
Syntenic block: 17
Database	Scaffold
Alternaria brassicicola	Contig0
		ProteinId	345	346	347	348	349	350	351	352	353	354	355	356	357	358	359
		ClusterId	32168	7	7100	11936	1443	7615	41925	370	1876	337	6462	7005	5156	114	114
		SyntenicId	-	-	-	-	4	7	-	3	5	2	6	-	-	1	1
Cochliobolus heterostrophus C5	scaffold_12
		ProteinId	1216374	1110512	1032664	1196471	1032666	1226682	1022854	1158441	119615	1110650	1110216	1142127	1142133	1142135	1196480
		ClusterId	20311	114	32706	6462	33289	337	1876	7615	370	1443	17807	116	1671	7109	11
		SyntenicId	-	1	-	6	-	2	5	7	3	4	-	-	-	-	-
Cochliobolus sativus	scaffold_7
		ProteinId	171167	181266	90280	117097	181270	117101	181272	356948	90163	190282	36682	36683	160352	160353	321245	89487
		ClusterId	4236	7723	114	5156	7005	6462	337	1876	370	7615	46648	1443	116	1671	7109	11
		SyntenicId	-	-	1	-	-	6	2	5	3	7	-	4	-	-	-	-
Leptosphaeria maculans	lm_SuperContig_7_v2
		ProteinId	10877	10878	10879	10880	10881	10882	10883	10884	10885	10886	10887	10888	10889
		ClusterId	1443	52378	52379	7615	370	52380	7005	6462	337	1876	20311	114	5156
		SyntenicId	4	-	-	7	3	-	-	6	2	5	-	1	-
Pyrenophora tritici-repentis	supercontig_1.14
		ProteinId	156282	156283	156284	156285	156286	156287	156288	156289	156290	156291	156292	156293	156294	156295	156296	156297
		ClusterId	1431	8398	10924	2866	3101	337	1876	370	7615	1443	17419	6462	3111	5156	114	31345
		SyntenicId	-	-	-	-	-	2	5	3	7	4	-	6	-	-	1	-
Pyrenophora teres	192134
		ProteinId	6877	6878	6879	6880	6881	6882
		ClusterId	337	1876	370	7615	1443	6462
		SyntenicId	2	5	3	7	4	6
Setosphaeria turcica	scaffold_2
		ProteinId	153385	153386	114943	41182	19091	41184	134775	153393	162827	114957	19097	134785	88799	89304	162830	30922
		ClusterId	1	31109	7	7100	11936	1443	7615	370	1876	337	60021	6462	7005	5156	114	20311
		SyntenicId	-	-	-	-	-	4	7	3	5	2	-	6	-	-	1	-
Stagonospora nodorum	scaffold_1
		ProteinId	410	411	412	413	414	415	416	417	418	419	421	420	422	423
		ClusterId	8972	19	7778	7005	6462	337	1876	14	370	7615	32477	62513	11936	13612
		SyntenicId	-	-	-	-	6	2	5	-	3	7	-	-	-	-
Syntenic block: 18
Database	Scaffold
Alternaria brassicicola	Contig0
		ProteinId	373	374	375	376	377	378	379	380	381	382	383	384	385	386	387	388
		ClusterId	41931	41932	41933	304	59	8121	717	1148	268	4548	4922	2087	41934	6855	11943	185
		SyntenicId	-	-	-	-	1	9	3	4	2	6	7	5	-	8	-	-
Cochliobolus heterostrophus C5	scaffold_12
		ProteinId	1205681	1205682	1022845	1109727	1196454	1022847	1110023	1142065	1022849	1181460	1158420	39195	1032653	1226672	1110149	1196462
		ClusterId	6855	17705	2087	4922	33342	33829	4548	268	1148	717	8121	59	25227	304	20681	8997
		SyntenicId	8	-	5	7	-	-	6	2	4	3	9	1	-	-	-	-
Cochliobolus sativus	scaffold_7
		ProteinId	44523	117043	26280	36653	142185	90556	181252	36661	36662	36664	142202	36666	356897	181258	160333	171161
		ClusterId	9841	185	6855	17705	2087	4922	4548	268	1148	717	8121	59	25227	304	20681	8997
		SyntenicId	-	-	8	-	5	7	6	2	4	3	9	1	-	-	-	-
Leptosphaeria maculans	lm_SuperContig_7_v2
		ProteinId	10897	10898	10899	10900	10901	10902	10903	10904	10905	10906	10907	10908	10909	10910	10911	10912
		ClusterId	52383	5700	2087	52384	4922	4548	268	1148	17705	717	52385	8121	52386	59	10427	32151
		SyntenicId	-	-	5	-	7	6	2	4	-	3	-	9	-	1	-	-
Pyrenophora tritici-repentis	supercontig_1.14
		ProteinId	156381	156382	156383	156384	156385	156386	156387	156388	156389	156390	156391	156392	156393	156394	156395	156396
		ClusterId	15356	185	6855	6855	2087	4922	4548	268	1148	717	8121	59	32402	32268	57701	304
		SyntenicId	-	-	8	8	5	7	6	2	4	3	9	1	-	-	-	-
Pyrenophora teres	190119
		ProteinId	2737	2738	2739	2740	2741	2742	2743	2744	2745	2746	2747
		ClusterId	2087	4922	4548	268	268	1148	717	8121	8121	59	32402
		SyntenicId	5	7	6	2	2	4	3	9	9	1	-
Setosphaeria turcica	scaffold_2
		ProteinId	19113	162833	30935	134809	153410	88794	162843	134820	162845	153415	153421	162846	30944	88452	19126
		ClusterId	20681	304	32151	59	8121	717	1148	268	60546	4548	4922	2087	17705	6855	185
		SyntenicId	-	-	-	1	9	3	4	2	-	6	7	5	-	8	-
Stagonospora nodorum	scaffold_1
		ProteinId	436	437	438	439	440	441	442	443	444	445	446	447	448
		ClusterId	52	2087	62507	4922	4548	268	1148	557	987	717	59	1778	9745
		SyntenicId	-	5	-	7	6	2	4	-	-	3	1	-	-
Syntenic block: 19
Database	Scaffold
Alternaria brassicicola	Contig0
		ProteinId	397	398	399	400	401	402	403	404	405	406	407	408	409	410	411
		ClusterId	245	17351	12098	41935	2633	2633	537	537	41936	6515	1635	1240	20425	24700	2055
		SyntenicId	1	-	8	-	6	6	2	2	-	7	4	3	-	-	5
Cochliobolus heterostrophus C5	scaffold_17
		ProteinId	1186034	1186035	1116401	1186041	1146675	1207208	1228248	1186053	1207211	1116099	1116568	1228251	1198142	1186062	1186064	1034645
		ClusterId	2627	1264	7315	15431	245	12098	2633	537	33036	6515	1635	1240	25292	2055	12128	20425
		SyntenicId	-	-	-	-	1	8	6	2	-	7	4	3	-	5	-	-
Cochliobolus sativus	scaffold_1
		ProteinId	177553	214950	132204	76427	132206	186688	106976	22063	32554	195632	106981	132220	215053	22069	195636	177565
		ClusterId	1264	46702	7315	15431	245	12098	2633	46710	537	6515	1635	1240	25292	2055	12128	20425
		SyntenicId	-	-	-	-	1	8	6	-	2	7	4	3	-	5	-	-
Leptosphaeria maculans	lm_SuperContig_3_v2
		ProteinId	8539	8540	8541	8542	8543	8544	8545	8546	8547	8548	8549	8550	8551	8552
		ClusterId	245	15431	51749	12098	2633	51750	537	51751	51752	6515	1240	1635	3924	5873
		SyntenicId	1	-	-	8	6	-	2	-	-	7	3	4	-	-
Pyrenophora tritici-repentis	supercontig_1.10
		ProteinId	154858	154859	154860	154861	154862	154863	154864	154865	154866	154867	154868	154869	154870	154871	154872	154873	154874
		ClusterId	8070	24547	24682	2055	1240	1635	1635	6515	537	2633	12098	245	17351	6856	7315	9992	13676
		SyntenicId	-	-	-	5	3	4	4	7	2	6	8	1	-	-	-	-	-
Pyrenophora teres	189379
		ProteinId	1381	1382	1383	1384	1385	1386	1387	1388	1389	1390	1391	1392	1393
		ClusterId	611	66	24682	2055	1240	1635	6515	537	2633	12098	245	17351	7315
		SyntenicId	-	-	-	5	3	4	7	2	6	8	1	-	-
Setosphaeria turcica	scaffold_2
		ProteinId	19631	41550	19633	19634	178975	163139	41553	19638	41555	88995	31430	31431	31432	31433	19645	61812	31435
		ClusterId	60027	7315	15431	17351	17351	245	12098	2633	537	6515	1635	1240	60183	2055	24682	12128	24547
		SyntenicId	-	-	-	-	-	1	8	6	2	7	4	3	-	5	-	-	-
Stagonospora nodorum	scaffold_29
		ProteinId	6996	6997	6998	6999	7000	7001	7002	7003	7004	7005	7006	7007	7008	7009
		ClusterId	2055	31473	5873	3924	1635	1240	6515	61572	537	2633	61571	15646	20297	9224
		SyntenicId	5	-	-	-	4	3	7	-	2	6	-	-	-	-
Syntenic block: 20
Database	Scaffold
Alternaria brassicicola	Contig0
		ProteinId	411	412	413	414	415	416	417	418	419	420	421	422	423	424	425	426	427
		ClusterId	2055	13656	212	7095	3570	9995	4419	3065	936	1214	7774	317	15506	74	4	3036	2082
		SyntenicId	-	-	1	7	-	9	6	5	3	4	8	2	-	-	-	-	-
Cochliobolus heterostrophus C5	scaffold_17
		ProteinId	1146698	1115551	1186070	1198146	1023945	1034649	1146710	1186080	1198150	1198151	1034654	1160502	1034656	1228264	1146728	31518	1023952
		ClusterId	32985	13656	212	7095	3570	9995	4419	3065	936	1214	25117	7774	33189	317	11958	8119	8119
		SyntenicId	-	-	1	7	-	9	6	5	3	4	-	8	-	2	-	-	-
Cochliobolus sativus	scaffold_1
		ProteinId	195636	177565	195638	215109	22073	107000	215175	32570	32571	195645	215240	342000	215257	77303	215268	75689	177576
		ClusterId	12128	20425	212	7095	3570	9995	4419	3065	936	1214	46660	25117	7774	317	11958	8119	1418
		SyntenicId	-	-	1	7	-	9	6	5	3	4	-	-	8	2	-	-	-
Pyrenophora tritici-repentis	supercontig_1.10
		ProteinId	154843	154844	154845	154846	154847	154848	154849	154850	154851	154852	154853	154854	154855	154856	154857	154858	154859
		ClusterId	13656	212	66	611	1103	317	7774	1214	936	3065	4419	9995	7095	7095	8070	8070	24547
		SyntenicId	-	1	-	-	-	2	8	4	3	5	6	9	7	7	-	-	-
Pyrenophora teres	192631
		ProteinId	7668	7669	7670	7671	7672	7673	7674	7675	7676	7677
		ClusterId	317	7774	1214	936	3065	4419	9995	3570	7095	212
		SyntenicId	2	8	4	3	5	6	9	-	7	1
Setosphaeria turcica	scaffold_2
		ProteinId	31435	87572	135710	115897	88924	41561	31440	115905	135723	178988	19657	163157	41567	87806	89345	163168	163174
		ClusterId	24547	13656	212	7095	3570	9995	4419	3065	936	1214	7774	317	15332	6611	31557	20736	17511
		SyntenicId	-	-	1	7	-	9	6	5	3	4	8	2	-	-	-	-	-
Stagonospora nodorum	scaffold_13
		ProteinId	2633	2634	2635	2636	2637	2638	2639	2640	2641	2642
		ClusterId	1214	7774	7774	317	97	4640	4272	4419	3065	936
		SyntenicId	4	8	8	2	-	-	-	6	5	3
Syntenic block: 21
Database	Scaffold
Alternaria brassicicola	Contig0
		ProteinId	429	430	431	432	433	434	435	436	437	438	439
		ClusterId	15	5873	3924	4952	5920	6731	169	650	482	117	3251
		SyntenicId	-	6	5	-	-	7	1	3	2	-	4
Cochliobolus heterostrophus C5	scaffold_17
		ProteinId	1186343	1218535	1024017	1076020	1186353	1024019	1146990	1116297	109473	25971	1024025	1207327	1116333
		ClusterId	117	4664	3251	13671	482	650	169	6731	5873	3924	24779	11994	25093
		SyntenicId	-	-	4	-	2	3	1	7	6	5	-	-	-
Cochliobolus sativus	scaffold_1
		ProteinId	166974	32678	59569	132519	132520	166979	195748	342177	216437	77609	78219	132540	22208
		ClusterId	117	3251	315	13671	482	650	169	6731	5873	3924	24779	11994	25093
		SyntenicId	-	4	-	-	2	3	1	7	6	5	-	-	-
Pyrenophora tritici-repentis	supercontig_1.10
		ProteinId	154828	154829	154830	154831	154832	154833	154834	154835	154836	154837	154838	154839	154840
		ClusterId	117	4664	3251	31925	482	650	169	6731	5873	3924	20315	4	74
		SyntenicId	-	-	4	-	2	3	1	7	6	5	-	-	-
Pyrenophora teres	190538
		ProteinId	3650	3651	3652	3653	3654	3655	3656	3657	3658	3659	3660	3661	3662
		ClusterId	15506	74	4	3924	5873	6731	169	650	482	31925	3251	4664	117
		SyntenicId	-	-	-	5	6	7	1	3	2	-	4	-	-
Setosphaeria turcica	scaffold_19
		ProteinId	39422	109449	39423	109480	150710	47351	150713	109283	161174	169063	28296	109485
		ClusterId	4664	3251	13671	482	650	169	6731	5873	60508	3924	6628	11989
		SyntenicId	-	4	-	2	3	1	7	6	-	5	-	-
Syntenic block: 22
Database	Scaffold
Alternaria brassicicola	Contig0
		ProteinId	445	446	447	448	449	450	451	452	453	454
		ClusterId	1763	13695	15309	2013	4449	2850	4886	6787	41938	8970
		SyntenicId	1	-	-	2	4	3	5	6	-	-
Cochliobolus heterostrophus C5	scaffold_17
		ProteinId	1115983	1198229	1228337	1198231	1024003	1024004	1198234	1186303	1024006	1115866
		ClusterId	8970	6787	4886	2850	4449	33735	2013	15309	13695	1763
		SyntenicId	-	6	5	3	4	-	2	-	-	1
Cochliobolus sativus	scaffold_1
		ProteinId	132455	342153	156152	132462	32657	32658	216295	216299	32661	107242	77901
		ClusterId	15416	8970	6787	4886	2850	4449	2013	15309	13695	1763	13583
		SyntenicId	-	-	6	5	3	4	2	-	-	1	-
Pyrenophora tritici-repentis	supercontig_1.10
		ProteinId	154791	154792	154793	154794	154795	154796	154797	154798	154799	154800	154801
		ClusterId	8970	6787	4886	2850	7036	4449	2013	24752	13695	1763	13583
		SyntenicId	-	6	5	3	-	4	2	-	-	1	-
Setosphaeria turcica	scaffold_19
		ProteinId	39405	39406	169047	169048	109586	130936	62269	109388	28275	28276
		ClusterId	8970	5435	6787	4886	2850	4449	2013	15309	13695	1763
		SyntenicId	-	-	6	5	3	4	2	-	-	1
Stagonospora nodorum	scaffold_29
		ProteinId	6946	6947	6948	6949	6950	6951	6952	6953	6954	6955	6956	6957
		ClusterId	4449	61579	2013	7036	2850	4886	6787	15416	1763	15309	61578	2367
		SyntenicId	4	-	2	-	3	5	6	-	1	-	-	-
Syntenic block: 23
Database	Scaffold
Alternaria brassicicola	Contig0
		ProteinId	447	448	449	450	451	452	453	454	455	456	457	458	459	460
		ClusterId	15309	2013	4449	2850	4886	6787	41938	8970	5236	5581	41939	2054	4536	310
		SyntenicId	-	-	-	1	2	5	-	6	3	4	-	-	-	-
Cochliobolus heterostrophus C5	scaffold_17
		ProteinId	1146903	1186276	1228331	1207296	1207297	1044776	1198227	1115983	1198229	1228337	1198231	1024003	1024004
		ClusterId	1749	4346	6779	5581	5236	15416	20013	8970	6787	4886	2850	4449	33735
		SyntenicId	-	-	-	4	3	-	-	6	5	2	1	-	-
Cochliobolus sativus	scaffold_1
		ProteinId	342149	216164	32651	32652	107215	216202	132455	342153	156152	132462	32657	32658	216295	216299
		ClusterId	5599	6856	1749	6779	5581	5236	15416	8970	6787	4886	2850	4449	2013	15309
		SyntenicId	-	-	-	-	4	3	-	6	5	2	1	-	-	-
Leptosphaeria maculans	lm_SuperContig_3_v2
		ProteinId	8491	8492	8493	8494	8495	8496	8497	8498	8499	8500	8501	8502	8503	8504	8505
		ClusterId	51738	1749	6605	51739	4346	5236	5581	8970	6787	4886	51740	51741	2850	7036	2013
		SyntenicId	-	-	-	-	-	3	4	6	5	2	-	-	1	-	-
Pyrenophora tritici-repentis	supercontig_1.10
		ProteinId	154784	154785	154786	154787	154788	154789	154790	154791	154792	154793	154794	154795	154796	154797
		ClusterId	106	5544	29	57571	5236	5581	8970	8970	6787	4886	2850	7036	4449	2013
		SyntenicId	-	-	-	-	3	4	6	6	5	2	1	-	-	-
Setosphaeria turcica	scaffold_19
		ProteinId	39400	169046	28264	130919	130920	64850	39405	39406	169047	169048	109586	130936	62269
		ClusterId	4346	6779	315	5581	5236	15416	8970	5435	6787	4886	2850	4449	2013
		SyntenicId	-	-	-	4	3	-	6	-	5	2	1	-	-
Syntenic block: 24
Database	Scaffold
Alternaria brassicicola	Contig0
		ProteinId	453	454	455	456	457	458	459	460	461	462	463	464	465	466	467
		ClusterId	41938	8970	5236	5581	41939	2054	4536	310	6879	5105	9822	9769	13719	11	1749
		SyntenicId	-	-	-	-	-	2	3	1	5	4	6	-	-	-	-
Cochliobolus heterostrophus C5	scaffold_17
		ProteinId	1207188	1185988	1023927	1116322	1160455	1198114	1023929	1146632	1043233	1198117	1115661	1146636	1146639	1041217	1218383
		ClusterId	4899	1178	193	40938	6323	2054	4536	310	6879	5105	9822	5410	9769	13719	511
		SyntenicId	-	-	-	-	-	2	3	1	5	4	6	-	-	-	-
Cochliobolus sativus	scaffold_1
		ProteinId	75847	76802	77269	166820	32528	76950	132158	214700	166824	32533	77938	75809	76461	22045
		ClusterId	17488	41732	4589	6323	2054	11966	4536	310	6879	5105	9822	5410	9769	13719
		SyntenicId	-	-	-	-	2	-	3	1	5	4	6	-	-	-
Leptosphaeria maculans	lm_SuperContig_31_v2
		ProteinId	8405	8406	8407	8408	8409	8410	8411	8412	8413	8414	8415	8416	8417
		ClusterId	51722	51723	323	5105	6879	51724	51725	2054	4536	310	8450	117	4664
		SyntenicId	-	-	-	4	5	-	-	2	3	1	-	-	-
Pyrenophora tritici-repentis	supercontig_1.10
		ProteinId	154743	154744	154745	154746	154747	154748	154749	154750	154751	154752	154753	154754	154755
		ClusterId	1090	1994	8450	2054	4536	310	6879	20356	57569	5105	323	57570	9822
		SyntenicId	-	-	-	2	3	1	5	-	-	4	-	-	6
Pyrenophora teres	189150
		ProteinId	1035	1036	1037	1038	1039	1040	1041	1042	1043	1044	1045
		ClusterId	8450	2054	4536	310	6879	20356	5105	30	9822	5410	9769
		SyntenicId	-	2	3	1	5	-	4	-	6	-	-
Setosphaeria turcica	scaffold_2
		ProteinId	153825	153826	31369	89655	135645	41527	89589	115834	153831	135655	153833	153834	153835	87358	31380
		ClusterId	9	15327	9007	7387	17467	2054	4536	310	6879	5105	30	9822	5410	9769	13719
		SyntenicId	-	-	-	-	-	2	3	1	5	4	-	6	-	-	-
Syntenic block: 25
Database	Scaffold
Alternaria brassicicola	Contig0
		ProteinId	464	465	466	467	468	469	470	471	472	473	474	475	476	477	478
		ClusterId	9769	13719	11	1749	4346	1090	1994	6305	9144	3234	41940	7431	7431	4473	416
		SyntenicId	-	-	-	-	-	2	3	6	7	4	-	-	-	5	1
Cochliobolus heterostrophus C5	scaffold_2
		ProteinId	1200469	1089188	1190658	1125975	1088602	1221201	1125978	1089904	1200477	1190666	1125988	1088735
		ClusterId	52	5481	1090	1994	3234	9144	6305	218	7431	416	4473	3294
		SyntenicId	-	-	2	3	4	7	6	-	-	1	5	-
Cochliobolus sativus	scaffold_1
		ProteinId	214409	155994	32516	32517	155997	166813	22033	77235	32523	156002	166818	32525	77604	74309	32526
		ClusterId	3294	416	4473	7431	218	6305	9144	3234	1994	1090	5481	52	7122	3451	7390
		SyntenicId	-	1	5	-	-	6	7	4	3	2	-	-	-	-	-
Pyrenophora tritici-repentis	supercontig_1.10
		ProteinId	154735	154737	154736	154738	154739	154740	154741	154742	154743	154744	154745	154746	154747	154748	154749
		ClusterId	4473	416	3294	8966	218	6305	9144	3234	1090	1994	8450	2054	4536	310	6879
		SyntenicId	5	1	-	-	-	6	7	4	2	3	-	-	-	-	-
Pyrenophora teres	117065
		ProteinId	141	142	143	144	145	146	147	148	149	150
		ClusterId	1994	1090	6305	9144	3234	1090	8966	3294	416	4473
		SyntenicId	3	2	6	7	4	2	-	-	1	5
Setosphaeria turcica	scaffold_2
		ProteinId	88666	153814	41520	163115	163116	171344	31363	31364	135640	135644	153825	153826	31369	89655	135645
		ClusterId	3294	416	4473	7431	218	6305	9144	3234	1994	1090	9	15327	9007	7387	17467
		SyntenicId	-	1	5	-	-	6	7	4	3	2	-	-	-	-	-
Syntenic block: 26
Database	Scaffold
Alternaria brassicicola	Contig0
		ProteinId	471	472	473	474	475	476	477	478	479	480	481	482	483	484	485	486	487
		ClusterId	6305	9144	3234	41940	7431	7431	4473	416	3294	8966	920	6	509	1126	1126	226	226
		SyntenicId	9	12	6	-	10	10	8	3	7	11	-	1	4	5	5	2	2
Cochliobolus heterostrophus C5	scaffold_2
		ProteinId	1125975	1088602	1221201	1125978	1089904	1200477	1190666	1125988	1088735	1151527	9117	1088150	1221211	1200485	1165399	1190674	1055514
		ClusterId	1994	3234	9144	6305	218	7431	416	4473	3294	8966	1126	509	6	33046	226	3828	4587
		SyntenicId	-	6	12	9	-	10	3	8	7	11	5	4	1	-	2	-	-
Cochliobolus sativus	scaffold_1
		ProteinId	32506	177519	32509	214356	32511	106890	214433	78796	214409	155994	32516	32517	155997	166813	22033	77235	32523
		ClusterId	6308	4587	3828	226	6	509	1126	8966	3294	416	4473	7431	218	6305	9144	3234	1994
		SyntenicId	-	-	-	2	1	4	5	11	7	3	8	10	-	9	12	6	-
Leptosphaeria maculans	lm_SuperContig_3_v2
		ProteinId	8607	8608	8609	8610	8611	8612	8613	8614	8615	8616	8617	8618	8619
		ClusterId	226	51765	51766	4477	6	509	1126	8966	3294	416	4473	2192	40
		SyntenicId	2	-	-	-	1	4	5	11	7	3	8	-	-
Pyrenophora tritici-repentis	supercontig_1.10
		ProteinId	154726	154727	154728	154729	154730	154731	154732	154733	154734	154735	154737	154736	154738	154739	154740	154741	154742	154743
		ClusterId	8332	186	4587	3828	226	6	509	1126	7431	4473	416	3294	8966	218	6305	9144	3234	1090
		SyntenicId	-	-	-	-	2	1	4	5	10	8	3	7	11	-	9	12	6	-
Pyrenophora teres	117065
		ProteinId	142	143	144	145	146	147	148	149	150	151	152	153	154
		ClusterId	1090	6305	9144	3234	1090	8966	3294	416	4473	7431	1126	509	6
		SyntenicId	-	9	12	6	-	11	7	3	8	10	5	4	1
Setosphaeria turcica	scaffold_2
		ProteinId	163110	163111	89269	31353	153811	19572	31355	135620	88666	153814	41520	163115	163116	171344	31363	31364	135640
		ClusterId	3828	226	6	509	509	1126	1126	8966	3294	416	4473	7431	218	6305	9144	3234	1994
		SyntenicId	-	2	1	4	4	5	5	11	7	3	8	10	-	9	12	6	-
Syntenic block: 27
Database	Scaffold
Alternaria brassicicola	Contig0
		ProteinId	496	497	498	499	500	501	502	503	504	505	506	507	508	509	510	511	512	513
		ClusterId	124	9761	145	4030	863	2370	2561	7453	4499	2	116	3365	1953	2333	1692	4469	4700	73
		SyntenicId	-	-	-	8	2	6	7	10	9	-	1	-	4	5	3	-	-	-
Cochliobolus heterostrophus C5	scaffold_2
		ProteinId	1165464	1190697	1019200	59787	1165474	1126086	1019203	1165481	1165485	1151565	1190704	1019206	1221243	1190708	1019210	1019211	1087632	1165507
		ClusterId	3009	4030	15381	863	2370	2561	25483	4499	7453	116	20797	3365	1953	2333	1692	4700	17735	4469
		SyntenicId	-	8	-	2	6	7	-	9	10	1	-	-	4	5	3	-	-	-
Cochliobolus sativus	scaffold_1
		ProteinId	166766	155952	186626	32473	177491	78836	32479	32480	32481	32483	78045	32485	32486	186635	75939	32487	177501	32490
		ClusterId	3938	73	4469	4700	1692	2333	1953	3365	116	7453	4499	25483	2561	2370	863	15381	4030	3009
		SyntenicId	-	-	-	-	3	5	4	-	1	10	9	-	7	6	2	-	8	-
Leptosphaeria maculans	lm_SuperContig_3_v2
		ProteinId	8878	8879	8880	8881	8882	8883	8884	8885	8886	8887	8888	8889	8890	8891	8892	8893
		ClusterId	2280	6124	15381	863	2370	2561	4499	116	51814	1692	2333	1953	1	2006	1912	51815
		SyntenicId	-	-	-	2	6	7	9	1	-	3	5	4	-	-	-	-
Pyrenophora tritici-repentis	supercontig_1.10
		ProteinId	154703	154704	154705	154706	154707	154708	154709	154710	154711	154712	154713	154714	154715	154716	154717	154718	154719	154720	154721
		ClusterId	9786	24271	3009	4030	4030	2370	2561	2	4499	7453	31953	31952	116	57568	3365	1953	2333	1692	3611
		SyntenicId	-	-	-	8	8	6	7	-	9	10	-	-	1	-	-	4	5	3	-
Pyrenophora teres	192870
		ProteinId	7984	7985	7986	7987	7988	7989	7990	7991	7992	7993
		ClusterId	124	9786	24271	3009	4030	2370	2561	2	4499	7453
		SyntenicId	-	-	-	-	8	6	7	-	9	10
Setosphaeria turcica	scaffold_2
		ProteinId	115708	135533	171304	163090	178915	115723	171309	163092	87823	163093	163094	135556	163096	89271	163097	41495	115746	163099
		ClusterId	3938	73	4469	4700	1692	2333	1953	3365	116	7453	4499	2561	2370	863	15381	4030	3009	727
		SyntenicId	-	-	-	-	3	5	4	-	1	10	9	7	6	2	-	8	-	-
Stagonospora nodorum	scaffold_13
		ProteinId	2415	2416	2417	2418	2419	2420	2421	2422	2423	2424	2425	2426	2427	2428	2429	2430	2431	2432
		ClusterId	15191	166	74	1692	2333	1953	62234	8734	116	7453	4499	2	2561	2370	863	15381	4700	17735
		SyntenicId	-	-	-	3	5	4	-	-	1	10	9	-	7	6	2	-	-	-
Syntenic block: 28
Database	Scaffold
Alternaria brassicicola	Contig0
		ProteinId	530	531	532	533	534	535	536	537	538	539	540	541	542	543
		ClusterId	11969	5694	10884	9864	1768	3669	5537	3409	41942	3726	1345	11920	727	3329
		SyntenicId	-	-	7	6	2	-	5	3	-	4	1	-	-	-
Cochliobolus heterostrophus C5	scaffold_2
		ProteinId	1221254	43404	1019221	1126138	1026333	1165534	1019224	1151589	1026336	1165541	1221261	1055948	1221262
		ClusterId	9968	10884	9864	1768	3669	5537	33076	3409	33398	3726	1345	11920	145
		SyntenicId	-	7	6	2	-	5	-	3	-	4	1	-	-
Cochliobolus sativus	scaffold_1
		ProteinId	155935	32455	195547	155937	131996	186613	78204	155941	341850	186617	213980	32466	132016	166764	177484
		ClusterId	9761	145	46678	11920	1345	3726	3409	5537	3669	1768	9864	10884	9968	5694	11969
		SyntenicId	-	-	-	-	1	4	3	5	-	2	6	7	-	-	-
Leptosphaeria maculans	lm_SuperContig_3_v2
		ProteinId	8806	8807	8808	8809	8810	8811	8812	8813	8814	8815	8816	8817	8818	8819	8820
		ClusterId	5694	51806	10884	9864	51807	1768	3669	5537	3409	3726	1345	3231	1202	1746	5825
		SyntenicId	-	-	7	6	-	2	-	5	3	4	1	-	-	-	-
Setosphaeria turcica	scaffold_2
		ProteinId	163078	41470	163080	19517	163081	163082	115694	135517	31304	89204	19524	87922	171300	19527	163086
		ClusterId	124	9761	145	11920	5537	3409	3726	1345	3669	1768	9864	10884	5694	11969	9719
		SyntenicId	-	-	-	-	5	3	4	1	-	2	6	7	-	-	-
Stagonospora nodorum	scaffold_13
		ProteinId	2318	2319	2320	2321	2322	2323	2324	2325	2326	2327	2328	2329	2330
		ClusterId	124	9786	1345	3726	3409	5537	11920	62246	1768	9864	10884	5694	6000
		SyntenicId	-	-	1	4	3	5	-	-	2	6	7	-	-
Syntenic block: 29
Database	Scaffold
Alternaria brassicicola	Contig0
		ProteinId	539	540	541	542	543	544	545	546	547	548	549	550	551	552	553	554	555	556	557	558	559	560
		ClusterId	3726	1345	11920	727	3329	3232	1743	244	2868	9148	764	1672	210	388	41943	3274	3274	202	7294	2819	355	10771
		SyntenicId	-	-	-	-	17	15	9	5	14	22	7	8	4	6	-	16	16	3	20	13	-	-
Alternaria brassicicola	Contig0
		ProteinId	584	585	586	587	588	589	590	591	592	593	594	595	596	597	598
		ClusterId	10954	1260	4296	3837	267	35	2481	2745	145	9069	4770	582	5233	352	41945
		SyntenicId	-	-	19	18	-	1	11	12	2	21	-	-	-	-	-
Cochliobolus heterostrophus C5	scaffold_2
		ProteinId	1055514	1165407	1190676	1019188	1090206	1165417	1221219	11608	1165426	1165431	1089774	27774	1088545	1165442	1190688	1126054	1088793	1151550	1200502	1165456	1165460	1019197	1019198	1165464	1190697	1019200
		ClusterId	4587	4587	6308	7317	2819	7294	202	3274	388	210	17703	2316	1672	764	9148	2868	244	9922	1743	3232	3329	33341	727	3009	4030	15381
		SyntenicId	-	-	-	-	13	20	3	16	6	4	-	10	8	7	22	14	5	23	9	15	17	-	-	-	-	-
Cochliobolus heterostrophus C5	scaffold_2
		ProteinId	1166165	1190947	80874	1026579	1166175	1200734	1151856	1019370	1166189	1166191	1126806	1019372	1019373	1166199	1026589
		ClusterId	352	5233	582	46328	4770	9069	145	2745	2481	35	3837	33344	39	3256	4296
		SyntenicId	-	-	-	-	-	21	2	12	11	1	18	-	-	-	19
Cochliobolus sativus	scaffold_1
		ProteinId	209251	166354	177137	177138	32097	105805	32100	155561	166362	209375	105819	195196	67919	155567	21603
		ClusterId	13648	7011	15302	215	46683	35	2481	2745	145	9069	4770	582	5233	352	9815
		SyntenicId	-	-	-	-	-	1	11	12	2	21	-	-	-	-	-
Cochliobolus sativus	scaffold_1
		ProteinId	75939	32487	177501	32490	132068	76996	77255	22003	214219	214210	77605	186644	214250	77505	32499	214285	214276	155979	32502	32503	77191	214309	78432	32506	177519	32509
		ClusterId	863	15381	4030	3009	727	3329	3232	1743	9922	244	2868	9148	764	1672	2316	17703	210	388	3274	202	7294	2819	7317	6308	4587	3828
		SyntenicId	-	-	-	-	-	17	15	9	23	5	14	22	7	8	10	-	4	6	16	3	20	13	-	-	-	-
Leptosphaeria maculans	lm_SuperContig_3_v2
		ProteinId	8674	8675	8676	8677	8678	8679	8680	8681	8682	8683	8684	8685	8686	8687
		ClusterId	51782	582	4770	7294	202	3274	388	13711	51783	210	17703	2316	51784	684
		SyntenicId	-	-	-	20	3	16	6	-	-	4	-	10	-	-
Leptosphaeria maculans	lm_SuperContig_3_v2
		ProteinId	8690	8691	8692	8693	8694	8695	8696	8697	8698	8699	8700	8701	8702	8703	8704	8705	8706	8707	8708	8709	8710	8711	8712	8713	8714	8715
		ClusterId	17370	1221	2537	51786	51787	35	2481	2745	145	9069	51788	3329	3232	1743	9922	51789	244	2868	764	51790	9148	1672	8308	3522	2129	8248
		SyntenicId	-	-	-	-	-	1	11	12	2	21	-	17	15	9	23	-	5	14	7	-	22	8	-	-	-	-
Pyrenophora tritici-repentis	supercontig_1.10
		ProteinId	154620	154621	154622	154623	154624	154625	154626	154627	154628	154629	154630	154631	154632	154633	154634	154635	154636	154637	154638	154639	154640	154641	154642	154643	154644	154645	154646	154647	154648	154649	154650
		ClusterId	4296	3256	3837	32280	267	35	2481	2745	145	9069	57566	3329	3232	1743	9922	244	2868	9148	764	1672	2316	210	388	3274	202	7294	2819	355	10771	1509	1061
		SyntenicId	19	-	18	-	-	1	11	12	2	21	-	17	15	9	23	5	14	22	7	8	10	4	6	16	3	20	13	-	-	-	-
Pyrenophora teres	193518
		ProteinId	9254	9255	9256	9257	9258	9259	9260	9261	9262	9263	9264	9265	9266	9267	9268	9269	9270	9271	9272	9273	9274	9275	9276	9277	9278	9279	9280	9281	9282	9283
		ClusterId	56784	4296	3256	3837	32280	35	2481	2745	145	9069	3329	3232	1743	9922	244	2868	9148	764	1672	2316	210	388	3274	202	7294	2819	6308	355	10771	1509
		SyntenicId	-	19	-	18	-	1	11	12	2	21	17	15	9	23	5	14	22	7	8	10	4	6	16	3	20	13	-	-	-	-
Setosphaeria turcica	scaffold_2
		ProteinId	88420	115527	19439	19440	41411	115534	163039	88274	19446	153696	163042	88201	56504	135369	31245
		ClusterId	10954	1260	4296	3256	3837	35	2481	2745	145	9069	4770	582	5233	352	9458
		SyntenicId	-	-	19	-	18	1	11	12	2	21	-	-	-	-	-
Setosphaeria turcica	scaffold_2
		ProteinId	89271	163097	41495	115746	163099	89325	163101	89610	115758	163102	115761	115764	163103	115771	163104	153797	135596	89459	163108	135600	87328	87611	58380	153805	19567	163110
		ClusterId	863	15381	4030	3009	727	3329	3232	1743	9922	244	2868	9148	764	1672	2316	17703	210	388	3274	202	7294	2819	7317	6308	4587	3828
		SyntenicId	-	-	-	-	-	17	15	9	23	5	14	22	7	8	10	-	4	6	16	3	20	13	-	-	-	-
Stagonospora nodorum	scaffold_13
		ProteinId	2434	2435	2436	2437	2438	2439	2440	2441	2442	2443	2444	2445	2446	2447	2448
		ClusterId	8129	10670	4296	3256	3837	35	2481	2745	145	9069	4887	3828	62233	7431	62232
		SyntenicId	-	-	19	-	18	1	11	12	2	21	-	-	-	-	-
Stagonospora nodorum	scaffold_29
		ProteinId	7015	7016	7017	7018	7019	7020	7021	7022	7023	7024	7025	7026	7027	7028	7029	7030	7031	7032	7033
		ClusterId	1251	3141	5588	4394	174	1672	9148	764	2868	244	9922	1743	3232	3329	61570	3013	6538	2824	61569
		SyntenicId	-	-	-	-	-	8	22	7	14	5	23	9	15	17	-	-	-	-	-
Syntenic block: 30
Database	Scaffold
Alternaria brassicicola	Contig0
		ProteinId	569	570	571	572	573	574	575	576	577	578	579	580	581	582	583
		ClusterId	5541	7314	7314	2092	3732	7680	2285	1067	10407	1104	867	9224	5234	4243	2814
		SyntenicId	-	-	-	-	4	5	3	1	6	2	-	-	-	-	-
Cochliobolus heterostrophus C5	scaffold_2
		ProteinId	1165632	1019251	1126245	1126247	1165644	1126255	1165649	1019254	1221297	1019256	1019257	1190769
		ClusterId	3619	5400	1104	10407	126	1067	2285	33350	7680	3732	1778	11
		SyntenicId	-	-	2	6	-	1	3	-	5	4	-	-
Cochliobolus sativus	scaffold_1
		ProteinId	195513	32421	32422	131903	32424	32425	32426	166717	76878	155905	213621	32431
		ClusterId	11	1778	3732	7680	46517	2285	1067	126	10407	1104	5400	3619
		SyntenicId	-	-	4	5	-	3	1	-	6	2	-	-
Pyrenophora tritici-repentis	supercontig_1.10
		ProteinId	154677	154678	154679	154680	154681	154682	154683	154684	154685	154686	154687	154688	154689
		ClusterId	5390	2092	3732	7680	57567	2285	1067	126	10407	1104	5541	1903	1286
		SyntenicId	-	-	4	5	-	3	1	-	6	2	-	-	-
Setosphaeria turcica	scaffold_2
		ProteinId	89412	163052	163053	163057	163058	88524	163062	135425	178874	88943	41444	115614	171268
		ClusterId	5541	7314	2092	3732	7680	2285	1067	126	10407	1104	5400	3619	4436
		SyntenicId	-	-	-	4	5	3	1	-	6	2	-	-	-
Stagonospora nodorum	scaffold_13
		ProteinId	2497	2498	2499	2500	2501	2502	2503	2504	2505	2506	2507	2508	2509
		ClusterId	2129	8248	6457	1104	10407	1067	62221	2285	7680	3732	2092	7314	867
		SyntenicId	-	-	-	2	6	1	-	3	5	4	-	-	-
Syntenic block: 31
Database	Scaffold
Alternaria brassicicola	Contig0
		ProteinId	576	577	578	579	580	581	582	583	584	585	586	587	588	589	590
		ClusterId	1067	10407	1104	867	9224	5234	4243	2814	10954	1260	4296	3837	267	35	2481
		SyntenicId	-	-	-	-	-	4	3	2	5	1	-	-	-	-	-
Cochliobolus heterostrophus C5	scaffold_2
		ProteinId	1126806	1019372	1019373	1166199	1026589	1190958	1200743	1126822	1126827	1026594	1126832	1221483	1026596	1221484	1221485
		ClusterId	3837	33344	39	3256	4296	1260	10954	2814	4243	5234	9224	33507	174	4394	13607
		SyntenicId	-	-	-	-	-	1	5	2	3	4	-	-	-	-	-
Leptosphaeria maculans	lm_SuperContig_3_v2
		ProteinId	8867	8868	8869	8870	8871	8872	8873	8874	8875	8876	8877	8878	8879	8880
		ClusterId	4965	590	4808	51812	5234	4243	51813	2814	10954	1260	1808	2280	6124	15381
		SyntenicId	-	-	-	-	4	3	-	2	5	1	-	-	-	-
Pyrenophora tritici-repentis	supercontig_1.10
		ProteinId	154540	154541	154542	154543	154544	154545	154546	154547	154548	154549	154550	154551	154552	154553	154554
		ClusterId	4545	20313	2395	10656	9224	5234	4243	2814	10954	1260	1260	174	4394	2	24909
		SyntenicId	-	-	-	-	-	4	3	2	5	1	1	-	-	-	-
Pyrenophora teres	193518
		ProteinId	9178	9179	9180	9181	9182	9183	9184	9185	9186	9187	9188	9189	9190	9191	9192
		ClusterId	4545	20313	2395	10656	9224	5234	4243	2814	10954	1260	174	4394	2	24909	20743
		SyntenicId	-	-	-	-	-	4	3	2	5	1	-	-	-	-	-
Setosphaeria turcica	scaffold_2
		ProteinId	88467	89579	153682	19432	163033	115516	115519	153687	88420	115527	19439	19440	41411	115534	163039
		ClusterId	13	2	4394	174	9224	5234	4243	2814	10954	1260	4296	3256	3837	35	2481
		SyntenicId	-	-	-	-	-	4	3	2	5	1	-	-	-	-	-
Stagonospora nodorum	scaffold_13
		ProteinId	2296	2297	2298	2299	2300	2301	2302	2303	2305	2304	2306	2307	2308	2309	2310
		ClusterId	12965	2006	4965	590	4808	5234	4243	2814	1260	10954	613	32110	1	222	12011
		SyntenicId	-	-	-	-	-	4	3	2	1	5	-	-	-	-	-
Syntenic block: 32
Database	Scaffold
Alternaria brassicicola	Contig0
		ProteinId	593	594	595	596	597	598	599	600	601	602	603	604	605
		ClusterId	9069	4770	582	5233	352	41945	1202	1746	5825	9815	1221	1221	1221
		SyntenicId	-	6	2	7	1	-	3	5	8	-	4	4	4
Cochliobolus heterostrophus C5	scaffold_2
		ProteinId	1166148	1210023	1190940	1019364	1126764	1019365	1221463	1126775	1166165	1190947	80874	1026579	1166175	1200734
		ClusterId	1221	25068	3231	33693	1202	1746	5825	9815	352	5233	582	46328	4770	9069
		SyntenicId	4	-	-	-	3	5	8	-	1	7	2	-	6	-
Cochliobolus sativus	scaffold_1
		ProteinId	166362	209375	105819	195196	67919	155567	21603	209447	76898	32111	76992	32113	166374	21610
		ClusterId	145	9069	4770	582	5233	352	9815	5825	1746	1202	3231	1221	2537	20186
		SyntenicId	-	-	6	2	7	1	-	8	5	3	-	4	-	-
Pyrenophora tritici-repentis	supercontig_1.10
		ProteinId	154499	154500	154501	154502	154503	154504	154505	154506	154507	154508	154509
		ClusterId	2537	1221	5825	1746	1202	3231	32276	352	5233	582	4770
		SyntenicId	-	4	8	5	3	-	-	1	7	2	6
Pyrenophora teres	192315
		ProteinId	7169	7170	7171	7172	7173	7174	7175	7176	7177	7178	7179
		ClusterId	2537	1221	5825	1746	1202	3231	32276	352	5233	582	4770
		SyntenicId	-	4	8	5	3	-	-	1	7	2	6
Setosphaeria turcica	scaffold_2
		ProteinId	163042	88201	56504	135369	31245	115551	115553	163045	135381	163046	87903
		ClusterId	4770	582	5233	352	9458	123	9815	5825	1746	1202	3231
		SyntenicId	6	2	7	1	-	-	-	8	5	3	-
Stagonospora nodorum	scaffold_13
		ProteinId	2477	2478	2479	2480	2481	2482	2483	2484	2485	2486	2487	2488	2489
		ClusterId	4770	582	62227	5233	352	1202	1746	62226	5825	9815	62225	2537	1221
		SyntenicId	6	2	-	7	1	3	5	-	8	-	-	-	4
Syntenic block: 33
Database	Scaffold
Alternaria brassicicola	Contig0
		ProteinId	611	612	613	614	615	616	617	618	619	620	621	622	623	624	625	626	627	628	629	630	631	632	633	634
		ClusterId	17370	8308	2129	8248	174	13607	2280	1808	31670	3242	738	3114	41947	1912	9880	1815	1815	3144	15	3081	1	6006	8098	199
		SyntenicId	-	-	-	-	2	13	7	4	-	11	3	9	-	6	12	5	5	10	1	8	-	-	-	-
Cochliobolus heterostrophus C5	scaffold_2
		ProteinId	1126827	1026594	1126832	1221483	1026596	1221484	1221485	1166229	116022	1126846	1190971	1200754	1026604	9028	16955	1126858	1166248	1087944	1126868	1126872	1221497	1089129	1221499	1126884
		ClusterId	4243	5234	9224	33507	174	4394	13607	2280	1808	3242	738	3114	33219	1912	9880	1815	3144	15	3081	2006	5462	3037	3055	47
		SyntenicId	-	-	-	-	2	-	13	7	4	11	3	9	-	6	12	5	10	1	8	-	-	-	-	-
Cochliobolus sativus	scaffold_1
		ProteinId	21725	177261	32229	186403	341519	210993	32231	106157	32233	32234	77482	166511	32238	341535	177271	177272	78453	32243	32244	32245	32247	21746	211169
		ClusterId	4243	5234	9224	174	4394	46563	13607	2280	1808	3242	738	3114	1912	9880	1815	3144	15	3081	1	2006	5462	3037	3055
		SyntenicId	-	-	-	2	-	-	13	7	4	11	3	9	6	12	5	10	1	8	-	-	-	-	-
Leptosphaeria maculans	lm_SuperContig_3_v2
		ProteinId	8784	8785	8786	8787	8788	8789	8790	8791	8792	8793	8794	8795	8796	8797	8798
		ClusterId	47	51804	9840	2034	5566	9880	1815	3144	15	3081	20	4700	17735	4469	51805
		SyntenicId	-	-	-	-	-	12	5	10	1	8	-	-	-	-	-
Pyrenophora tritici-repentis	supercontig_1.10
		ProteinId	154551	154552	154553	154554	154555	154556	154557	154558	154559	154560	154561	154562	154563	154564	154565	154566	154567	154568	154569	154570	154571	154572	154573
		ClusterId	174	4394	2	24909	20743	13607	2280	1808	31671	3242	738	3114	1912	9880	1815	3144	15	3081	1	2006	5566	2034	9840
		SyntenicId	2	-	-	-	-	13	7	4	-	11	3	9	6	12	5	10	1	8	-	-	-	-	-
Pyrenophora teres	193518
		ProteinId	9188	9189	9190	9191	9192	9193	9194	9195	9196	9197	9198	9199	9200	9201	9202	9203	9204	9205	9206	9207	9208	9209	9210
		ClusterId	174	4394	2	24909	20743	13607	2280	1808	31671	3242	738	3114	1912	9880	1815	3144	15	3081	56783	1	2006	5566	2034
		SyntenicId	2	-	-	-	-	13	7	4	-	11	3	9	6	12	5	10	1	8	-	-	-	-	-
Setosphaeria turcica	scaffold_2
		ProteinId	135291	163020	163021	31205	153669	163022	19417	19418	163024	31212	89567	31214	31215	88198	163028	41397	163029	163030	163031	31223	88467	89579	153682	19432	163033
		ClusterId	47	3055	3037	5462	2006	3081	15	3144	1815	9880	1912	60178	60179	3114	738	3242	1808	2280	13607	24909	13	2	4394	174	9224
		SyntenicId	-	-	-	-	-	8	1	10	5	12	6	-	-	9	3	11	4	7	13	-	-	-	-	2	-
Stagonospora nodorum	scaffold_29
		ProteinId	7032	7033	7034	7035	7036	7037	7038	7039	7040	7041	7042	7043	7044	7045	7046	7047	7048	7049	7050	7051	7052	7053	7054	7055	7056	7057	7058
		ClusterId	2824	61569	61568	2280	1808	61567	3242	3242	738	3114	6101	261	2159	1108	6240	9845	1912	9880	1815	3144	15	3081	5945	8407	61566	3805	3450
		SyntenicId	-	-	-	7	4	-	11	11	3	9	-	-	-	-	-	-	6	12	5	10	1	8	-	-	-	-	-
Syntenic block: 34
Database	Scaffold
Alternaria brassicicola	Contig0
		ProteinId	628	629	630	631	632	633	634	635	636	637	638	639	640	641
		ClusterId	3144	15	3081	1	6006	8098	199	2289	4097	75	6538	3013	3141	1251
		SyntenicId	-	-	-	-	7	9	2	3	6	1	8	4	5	-
Cochliobolus heterostrophus C5	scaffold_2
		ProteinId	1087640	1166301	1190992	1166308	1190995	1151907	1221515	1071070	1190998	1221517	1221518	1166327	1166331	1166335
		ClusterId	590	4965	5945	6006	8098	199	2289	11625	4097	75	6538	3013	3141	1251
		SyntenicId	-	-	-	7	9	2	3	-	6	1	8	4	5	-
Cochliobolus sativus	scaffold_1
		ProteinId	166536	76422	78250	76619	32263	76254	155737	211401	32266	211418	155740	21767	78281	106245
		ClusterId	4965	5945	6006	9875	8098	199	2289	11625	4097	75	6538	3013	3141	1251
		SyntenicId	-	-	7	-	9	2	3	-	6	1	8	4	5	-
Leptosphaeria maculans	lm_SuperContig_3_v2
		ProteinId	8840	8841	8842	8843	8844	8845	8846	8847	8848	8849	8850	8851	8852	8853	8854
		ClusterId	4738	125	1725	75	75	4097	2289	199	8098	6006	2824	6538	3013	3141	3141
		SyntenicId	-	-	-	1	1	6	3	2	9	7	-	8	4	5	5
Pyrenophora tritici-repentis	supercontig_1.10
		ProteinId	154597	154598	154599	154600	154601	154602	154603	154604	154605	154606	154607	154608	154609	154610
		ClusterId	1251	3141	3013	6538	75	4097	2289	199	6006	8098	17755	6101	261	2159
		SyntenicId	-	5	4	8	1	6	3	2	7	9	-	-	-	-
Setosphaeria turcica	scaffold_2
		ProteinId	31184	89379	115433	163010	63357	54348	115439	41375	163011	135267	178817	153655	163012	171206
		ClusterId	1251	3141	3013	6538	75	4097	2289	199	8098	6006	5945	4965	590	4808
		SyntenicId	-	5	4	8	1	6	3	2	9	7	-	-	-	-
Stagonospora nodorum	scaffold_13
		ProteinId	2367	2368	2369	2370	2371	2372	2373	2374	2375	2376	2377	2378
		ClusterId	1725	62241	199	2289	62240	4097	75	13309	8098	6006	1556	15338
		SyntenicId	-	-	2	3	-	6	1	-	9	7	-	-
Syntenic block: 35
Database	Scaffold
Alternaria brassicicola	Contig0
		ProteinId	633	634	635	636	637	638	639	640	641	642	643	644	645
		ClusterId	8098	199	2289	4097	75	6538	3013	3141	1251	3396	4142	6543	3450
		SyntenicId	-	2	4	8	1	10	5	6	3	7	9	-	-
Cochliobolus heterostrophus C5	scaffold_2
		ProteinId	1151907	1221515	1071070	1190998	1221517	1221518	1166327	1166331	1166335	1126949	1026636	1166343	80747	1200788	1151920	1191009	1210098
		ClusterId	199	2289	11625	4097	75	6538	3013	3141	1251	3396	7587	4142	2579	2654	10733	20183	7
		SyntenicId	2	4	-	8	1	10	5	6	3	7	11	9	-	-	-	-	-
Cochliobolus sativus	scaffold_1
		ProteinId	76254	155737	211401	32266	211418	155740	21767	78281	106245	106248	211526	76603	166555	131503	166557	341597	106262
		ClusterId	199	2289	11625	4097	75	6538	3013	3141	1251	3396	7587	4142	2579	2654	10733	20183	7
		SyntenicId	2	4	-	8	1	10	5	6	3	7	11	9	-	-	-	-	-
Leptosphaeria maculans	lm_SuperContig_3_v2
		ProteinId	8847	8848	8849	8850	8851	8852	8853	8854	8855	8856	8857	8858	8859	8860	8861	8862	8863
		ClusterId	199	8098	6006	2824	6538	3013	3141	3141	1251	3396	7587	4142	13736	3450	6269	3805	51810
		SyntenicId	2	-	-	-	10	5	6	6	3	7	11	9	-	-	-	-	-
Pyrenophora tritici-repentis	supercontig_1.10
		ProteinId	154589	154590	154591	154592	154593	154594	154595	154596	154597	154598	154599	154600	154601	154602	154603	154604	154605
		ClusterId	3805	6269	3450	6543	4142	7587	57564	3396	1251	3141	3013	6538	75	4097	2289	199	6006
		SyntenicId	-	-	-	-	9	11	-	7	3	6	5	10	1	8	4	2	-
Pyrenophora teres	193518
		ProteinId	9224	9225	9226	9227	9228	9229	9230	9231	9232	9233	9234	9235	9236	9237	9238	9239	9240
		ClusterId	3805	6269	3450	6543	13736	4142	7587	3396	1251	3141	3013	6538	75	4097	2289	199	6006
		SyntenicId	-	-	-	-	-	9	11	7	3	6	5	10	1	8	4	2	-
Setosphaeria turcica	scaffold_2
		ProteinId	41365	19384	19385	88639	19387	163003	163004	163005	31184	89379	115433	163010	63357	54348	115439	41375	163011
		ClusterId	8923	622	5436	5792	66	4142	7587	3396	1251	3141	3013	6538	75	4097	2289	199	8098
		SyntenicId	-	-	-	-	-	9	11	7	3	6	5	10	1	8	4	2	-
Stagonospora nodorum	scaffold_29
		ProteinId	7007	7008	7009	7010	7011	7012	7013	7014	7015	7016	7017	7018	7019	7020	7021
		ClusterId	15646	20297	9224	6543	13736	4142	7587	3396	1251	3141	5588	4394	174	1672	9148
		SyntenicId	-	-	-	-	-	9	11	7	3	6	-	-	-	-	-
Syntenic block: 36
Database	Scaffold
Alternaria brassicicola	Contig0
		ProteinId	649	650	651	652	653	654	655	656	657	658	659
		ClusterId	8407	8407	5945	4808	4400	2981	1346	1346	3361	5566	2034
		SyntenicId	-	-	5	4	3	-	1	1	2	-	-
Cochliobolus heterostrophus C5	scaffold_2
		ProteinId	1088550	1151893	1200769	1026622	1151896	1166292	1166295	1087640	1166301	1190992	1166308
		ClusterId	5566	3361	2695	1346	25347	4400	4808	590	4965	5945	6006
		SyntenicId	-	2	-	1	-	3	4	-	-	5	-
Cochliobolus sativus	scaffold_1
		ProteinId	78586	77069	166530	78202	341569	106209	21757	211272	166536	76422	78250
		ClusterId	5566	3361	2695	1346	25347	4400	4808	590	4965	5945	6006
		SyntenicId	-	2	-	1	-	3	4	-	-	5	-
Pyrenophora tritici-repentis	supercontig_1.10
		ProteinId	154578	154579	154580	154581	154582	154583	154584	154585	154586	154587	154588
		ClusterId	5462	3361	2695	1346	57563	4400	4808	590	4965	5945	8407
		SyntenicId	-	2	-	1	-	3	4	-	-	5	-
Pyrenophora teres	193518
		ProteinId	9213	9214	9215	9216	9217	9218	9219	9220	9221	9222	9223	9224	9225
		ClusterId	3055	3037	5462	3361	2695	1346	4400	4808	590	5945	8407	3805	6269
		SyntenicId	-	-	-	2	-	1	3	4	-	5	-	-	-
Setosphaeria turcica	scaffold_2
		ProteinId	163011	135267	178817	153655	163012	171206	115457	135279	135283	87755	135288	163019
		ClusterId	8098	6006	5945	4965	590	4808	4400	1346	2695	3361	5566	2034
		SyntenicId	-	-	5	-	-	4	3	1	-	2	-	-
Syntenic block: 37
Database	Scaffold
Alternaria brassicicola	Contig0
		ProteinId	654	655	656	657	658	659	660	661	662	663	664	665	666	667	668	669
		ClusterId	2981	1346	1346	3361	5566	2034	9840	47	3055	3037	5462	2006	6101	261	2159	9991
		SyntenicId	-	2	2	8	10	4	11	1	7	6	9	3	-	-	-	-
Cochliobolus heterostrophus C5	scaffold_2
		ProteinId	1126858	1166248	1087944	1126868	1126872	1221497	1089129	1221499	1126884	1166275	1126890	1088550	1151893	1200769	1026622	1151896
		ClusterId	1815	3144	15	3081	2006	5462	3037	3055	47	9840	2034	5566	3361	2695	1346	25347
		SyntenicId	-	-	-	-	3	9	6	7	1	11	4	10	8	5	2	-
Cochliobolus sativus	scaffold_1
		ProteinId	177272	78453	32243	32244	32245	32247	21746	211169	195337	341556	177280	78586	77069	166530	78202	341569
		ClusterId	3144	15	3081	1	2006	5462	3037	3055	47	9840	2034	5566	3361	2695	1346	25347
		SyntenicId	-	-	-	-	3	9	6	7	1	11	4	10	8	5	2	-
Leptosphaeria maculans	lm_SuperContig_3_v2
		ProteinId	8775	8776	8777	8778	8779	8780	8781	8782	8783	8784	8785	8786	8787	8788	8789	8790	8791
		ClusterId	51803	1346	1346	2695	3361	5462	3143	3037	3055	47	51804	9840	2034	5566	9880	1815	3144
		SyntenicId	-	2	2	5	8	9	-	6	7	1	-	11	4	10	-	-	-
Pyrenophora tritici-repentis	supercontig_1.10
		ProteinId	154568	154569	154570	154571	154572	154573	154574	154575	154576	154577	154578	154579	154580	154581	154582	154583	154584
		ClusterId	3081	1	2006	5566	2034	9840	57562	47	3055	3037	5462	3361	2695	1346	57563	4400	4808
		SyntenicId	-	-	3	10	4	11	-	1	7	6	9	8	5	2	-	-	-
Pyrenophora teres	193518
		ProteinId	9205	9206	9207	9208	9209	9210	9211	9212	9213	9214	9215	9216	9217	9218	9219	9220	9221
		ClusterId	3081	56783	1	2006	5566	2034	9840	47	3055	3037	5462	3361	2695	1346	4400	4808	590
		SyntenicId	-	-	-	3	10	4	11	1	7	6	9	8	5	2	-	-	-
Setosphaeria turcica	scaffold_2
		ProteinId	171206	115457	135279	135283	87755	135288	163019	153664	135291	163020	163021	31205	153669	163022	19417	19418	163024
		ClusterId	4808	4400	1346	2695	3361	5566	2034	9840	47	3055	3037	5462	2006	3081	15	3144	1815
		SyntenicId	-	-	2	5	8	10	4	11	1	7	6	9	3	-	-	-	-
Stagonospora nodorum	scaffold_13
		ProteinId	2284	2285	2286	2287	2288	2289	2290	2291	2292	2293	2294	2295	2296	2297	2298	2299
		ClusterId	17203	6201	15398	3115	5462	3037	3055	47	62247	9840	2034	5566	12965	2006	4965	590
		SyntenicId	-	-	-	-	9	6	7	1	-	11	4	10	-	3	-	-
Syntenic block: 38
Database	Scaffold
Alternaria brassicicola	Contig0
		ProteinId	664	665	666	667	668	669	670	671	672	673	674	675
		ClusterId	5462	2006	6101	261	2159	9991	125	1725	2824	9845	6240	1108
		SyntenicId	-	-	5	1	3	7	-	2	4	-	6	-
Cochliobolus heterostrophus C5	scaffold_2
		ProteinId	1090082	1166391	1127009	1127010	1221542	1019411	1191028	1019412	1090311	1166412	1166414	1200810
		ClusterId	6240	9845	2824	1725	125	4738	9991	33631	2159	261	6101	33149
		SyntenicId	6	-	4	2	-	-	7	-	3	1	5	-
Cochliobolus sativus	scaffold_1
		ProteinId	211699	177313	32282	32284	32285	32288	211759	155768	75802	155770	78164	32296	155772
		ClusterId	1108	6240	9845	2824	1725	125	4738	9991	2159	261	6101	25431	8407
		SyntenicId	-	6	-	4	2	-	-	7	3	1	5	-	-
Pyrenophora tritici-repentis	supercontig_1.10
		ProteinId	154606	154607	154608	154609	154610	154611	154612	154613	154614	154615	154616	154617
		ClusterId	8098	17755	6101	261	2159	9991	4738	1725	2824	1108	6240	6337
		SyntenicId	-	-	5	1	3	7	-	2	4	-	6	-
Pyrenophora teres	193518
		ProteinId	9240	9241	9242	9243	9244	9245	9246	9247	9248	9249	9250	9251	9252
		ClusterId	6006	17755	6101	261	2159	9991	4738	125	1725	2824	1108	6240	6337
		SyntenicId	-	-	5	1	3	7	-	-	2	4	-	6	-
Setosphaeria turcica	scaffold_2
		ProteinId	153616	19367	178796	162978	162979	162981	19371	19372	87524	135227	135229	163000
		ClusterId	6240	9845	2824	1725	125	60552	4738	9991	2159	261	6101	60553
		SyntenicId	6	-	4	2	-	-	-	7	3	1	5	-
Syntenic block: 39
Database	Scaffold
Alternaria brassicicola	Contig0
		ProteinId	678	679	680	681	682	683	684	685	686	687	688	689	690
		ClusterId	12089	10478	5187	12010	20456	74	354	41948	5324	10645	20634	17368	41949
		SyntenicId	-	-	-	5	-	1	2	-	3	4	-	-	-
Cochliobolus heterostrophus C5	scaffold_2
		ProteinId	1200788	1151920	1191009	1210098	1191011	1221530	1126978	1221532	1026649	1191015	1089544	1087844	1019405	1191019
		ClusterId	2654	10733	20183	7	10645	5324	354	74	20456	12010	15512	5187	33389	12089
		SyntenicId	-	-	-	-	4	3	2	1	-	5	-	-	-	-
Cochliobolus sativus	scaffold_1
		ProteinId	166555	131503	166557	341597	106262	131510	211598	32274	211619	32276	32277	211649	341606	106290	211699
		ClusterId	2579	2654	10733	20183	7	10645	5324	354	74	12010	15512	5187	12089	13733	1108
		SyntenicId	-	-	-	-	-	4	3	2	1	5	-	-	-	-	-
Leptosphaeria maculans	lm_SuperContig_3_v2
		ProteinId	8741	8742	8743	8744	8745	8746	8747	8748	8749	8750	8751
		ClusterId	4584	74	51793	354	51794	12010	15512	7	10645	5324	51795
		SyntenicId	-	1	-	2	-	5	-	-	4	3	-
Setosphaeria turcica	scaffold_2
		ProteinId	162965	31143	115365	115369	19352	31147	162968	115376	31150	162971	89617	87293	19358
		ClusterId	60551	17368	7	10645	5324	24468	354	74	20456	12010	15512	4902	5187
		SyntenicId	-	-	-	4	3	-	2	1	-	5	-	-	-
Stagonospora nodorum	scaffold_13
		ProteinId	2536	2537	2538	2539	2540	2541	2542	2543	2544	2545	2546	2547
		ClusterId	1	16963	10645	5324	62217	74	354	62216	8371	12010	15512	4545
		SyntenicId	-	-	4	3	-	1	2	-	-	5	-	-
Syntenic block: 40
Database	Scaffold
Alternaria brassicicola	Contig0
		ProteinId	698	699	700	701	702	703	704	705	706	707	708	709	710	711	712	713
		ClusterId	5612	75	17676	3700	8834	1572	859	899	45	9575	50	6774	4584	3407	4139	298
		SyntenicId	-	-	-	6	-	5	3	4	1	7	2	-	-	-	-	-
Cochliobolus heterostrophus C5	scaffold_2
		ProteinId	1019286	1221342	1165798	1088859	1209877	1126410	58823	1165803	1126418	1165809	1165813	1089020	1190823	1165821	1209886	1165825
		ClusterId	4139	3407	4584	6705	6774	50	45	9575	899	859	1572	8834	10814	3700	5030	13536
		SyntenicId	-	-	-	-	-	2	1	7	4	3	5	-	-	6	-	-
Cochliobolus sativus	scaffold_1
		ProteinId	131720	131725	177383	212682	77645	76432	32363	32365	212728	61297	32366	212746	186530	32368	212756
		ClusterId	5030	3700	10814	8834	1572	859	899	9575	46497	45	50	6774	6705	4584	3407
		SyntenicId	-	6	-	-	5	3	4	7	-	1	2	-	-	-	-
Pyrenophora tritici-repentis	supercontig_1.10
		ProteinId	154658	154659	154660	154661	154662	154663	154664	154665	154666	154667	154668	154669	154670	154671	154672	154673
		ClusterId	9804	1134	2508	950	186	50	45	9575	899	859	1572	8834	11	13536	5030	3700
		SyntenicId	-	-	-	-	-	2	1	7	4	3	5	-	-	-	-	6
Pyrenophora teres	194334
		ProteinId	11016	11017	11018	11019	11020	11021	11022	11023	11024	11025	11026	11027	11028	11029
		ClusterId	3407	20500	4584	50	45	9575	899	859	1572	11	13536	5030	3700	10814
		SyntenicId	-	-	-	2	1	7	4	3	5	-	-	-	6	-
Setosphaeria turcica	scaffold_2
		ProteinId	87292	153540	19275	135072	171126	162932	31074	162934	162935	135085	135087	162938	153550	87807	171133	88610
		ClusterId	13760	2	25	149	7461	50	45	9575	899	859	1572	8834	357	10814	3700	5030
		SyntenicId	-	-	-	-	-	2	1	7	4	3	5	-	-	-	6	-
Syntenic block: 41
Database	Scaffold
Alternaria brassicicola	Contig0
		ProteinId	791	792	793	794	795	796	797	798	799	800	801	802	803	804	805	806	807	808
		ClusterId	221	6585	51	768	768	8832	1677	2715	4286	2562	5971	336	9081	5184	5648	32	3238	440
		SyntenicId	-	9	-	2	2	-	3	5	6	4	8	1	10	7	-	-	-	-
Cochliobolus heterostrophus C5	scaffold_10
		ProteinId	1031979	1031980	1105948	43135	1104046	1179801	1195858	1179808	1179812	1179814	1226106	1179822	1107248	1157707	1022501	16171	1022502	1226111
		ClusterId	4860	32729	25352	440	32	768	1677	2715	4286	2562	5971	336	9081	25381	5184	25121	51	6585
		SyntenicId	-	-	-	-	-	2	3	5	6	4	8	1	10	-	7	-	-	9
Cochliobolus sativus	scaffold_18
		ProteinId	262537	262547	153799	185509	153806	41553	31145	165237	41556	262596	31149	102279	262600	41562	194404	31153	185520	41567
		ClusterId	4860	25352	440	32	768	8832	1677	2715	4286	2562	336	9081	25381	5184	25121	51	6585	221
		SyntenicId	-	-	-	-	2	-	3	5	6	4	1	10	-	7	-	-	9	-
Leptosphaeria maculans	lm_SuperContig_13_v2
		ProteinId	2556	2557	2558	2559	2560	2561	2562	2563	2564	2565	2566	2567	2568	2569
		ClusterId	24154	3367	2857	2041	5184	9081	4286	2562	50317	336	2715	50318	31501	32
		SyntenicId	-	-	-	-	7	10	6	4	-	1	5	-	-	-
Pyrenophora tritici-repentis	supercontig_1.12
		ProteinId	155611	155612	155613	155614	155615	155616	155617	155618	155619	155620	155621	155622	155623	155624	155625	155626	155627	155628
		ClusterId	57637	57638	32	31747	5184	9081	336	5971	2562	4286	2715	1677	8832	768	6585	24756	57639	24496
		SyntenicId	-	-	-	-	7	10	1	8	4	6	5	3	-	2	9	-	-	-
Pyrenophora teres	190497
		ProteinId	3537	3538	3539	3540	3541	3542	3543	3544	3545	3546	3547
		ClusterId	9081	336	5971	2562	4286	2715	1677	8832	768	6585	31713
		SyntenicId	10	1	8	4	6	5	3	-	2	9	-
Setosphaeria turcica	scaffold_11
		ProteinId	37154	37155	175540	146424	25785	167344	175543	103192	182936	103653	103167	146439	167349	167352	146447	103700	102819	102841
		ClusterId	10728	60354	768	4744	9122	17646	1677	2715	4286	2562	5971	336	9081	5184	51	6585	221	24335
		SyntenicId	-	-	2	-	-	-	3	5	6	4	8	1	10	7	-	9	-	-
Stagonospora nodorum	scaffold_17
		ProteinId	3998	3999	4000	4001	4002	4003	4004	4005	4006	4007	4008	4009	4010	4011	4012	4013	4014
		ClusterId	4588	9081	24792	14725	6878	336	5971	2562	4286	2715	6585	1677	768	5184	51	35	221
		SyntenicId	-	10	-	-	-	1	8	4	6	5	9	3	2	7	-	-	-
Syntenic block: 42
Database	Scaffold
Alternaria brassicicola	Contig0
		ProteinId	826	827	828	829	830	831	832	833	834	835	836	837	838	839	840
		ClusterId	331	3981	1552	4256	11915	6344	8108	1638	3801	3921	135	4802	20483	41967	9887
		SyntenicId	-	-	-	-	6	4	5	1	2	3	-	-	-	-	-
Cochliobolus heterostrophus C5	scaffold_10
		ProteinId	1179467	1179472	79388	1195736	1105283	1195737	1179482	1225994	1179488	1215526	1205040	1215528	1031851	1179496	1022415
		ClusterId	13542	1270	135	2644	7440	1638	3801	3921	8108	6344	11915	33251	4590	4303	2125
		SyntenicId	-	-	-	-	-	1	2	3	5	4	6	-	-	-	-
Cochliobolus sativus	scaffold_18
		ProteinId	41409	153475	41411	185388	348224	194278	165101	31003	128444	153491	153494	153497	153498	41417	41419
		ClusterId	1270	135	2644	7440	7440	1638	3801	3921	8108	6344	11915	4590	4303	2125	94
		SyntenicId	-	-	-	-	-	1	2	3	5	4	6	-	-	-	-
Leptosphaeria maculans	lm_SuperContig_13_v2
		ProteinId	2661	2662	2663	2664	2665	2666	2667	2668	2669	2670	2671	2672	2673	2674
		ClusterId	3551	27	11915	11915	6344	50344	8108	1638	3801	3921	5657	6633	50345	50346
		SyntenicId	-	-	6	6	4	-	5	1	2	3	-	-	-	-
Pyrenophora tritici-repentis	supercontig_1.12
		ProteinId	155514	155515	155516	155517	155518	155519	155520	155521	155522	155523	155524	155525	155526	155527	155528
		ClusterId	1021	1668	3551	27	57627	3921	3801	1638	8108	6344	4256	1552	1552	3981	331
		SyntenicId	-	-	-	-	-	3	2	1	5	4	-	-	-	-	-
Pyrenophora teres	189449
		ProteinId	1537	1538	1539	1540	1541	1542	1543	1544	1545	1546	1547	1548	1549	1550
		ClusterId	1668	3551	27	5046	3921	3801	1638	182	8108	6344	429	4256	1552	3981
		SyntenicId	-	-	-	-	3	2	1	-	5	4	-	-	-	-
Setosphaeria turcica	scaffold_11
		ProteinId	167312	167313	167315	167316	25742	102477	103139	103363	103000	45662	102661	37122	37123	167319	25752
		ClusterId	94	2125	4303	4590	11915	6344	8108	3921	3801	1638	2644	135	27	3551	1668
		SyntenicId	-	-	-	-	6	4	5	3	2	1	-	-	-	-	-
Stagonospora nodorum	scaffold_17
		ProteinId	3761	3762	3763	3764	3765	3766	3767	3768	3769	3770	3771	3772	3773	3774	3775
		ClusterId	62046	3566	31158	62045	7440	1638	3801	3921	8108	6344	5989	546	62044	6567	62043
		SyntenicId	-	-	-	-	-	1	2	3	5	4	-	-	-	-	-
Syntenic block: 43
Database	Scaffold
Alternaria brassicicola	Contig0
		ProteinId	854	855	856	857	858	859	860	861	862	863	864	865	866	867	868	869	870
		ClusterId	244	675	6556	1244	41970	13747	2904	153	4626	3466	5262	671	5330	5330	8124	6830	4487
		SyntenicId	-	3	11	4	-	-	6	1	8	7	9	2	10	10	12	-	-
Cochliobolus heterostrophus C5	scaffold_12
		ProteinId	1216298	1216299	1226621	1226622	1158363	119648	1141943	1226625	1216305	1181335	1181337	1226629	1022826	1181344	1181346	1196423	1141965	1141970	1141972	1077883	1216316	1216317	1109445
		ClusterId	32788	33201	6127	8124	33371	5330	3466	32954	4626	153	2904	675	33381	6556	1244	5262	2068	671	74	32696	5475	33329	32868
		SyntenicId	-	-	-	12	-	10	7	-	8	1	6	3	-	11	4	9	5	2	-	-	-	-	-
Cochliobolus sativus	scaffold_7
		ProteinId	320304	36603	89186	116922	320343	36606	320360	90512	181209	142075	36612	160280	116947	116949	116952	36616	181217	142099	36619	26244	36621	36622
		ClusterId	20142	6830	24675	6127	8124	5330	46721	3466	4626	153	2904	675	6556	1244	5262	2068	671	74	46708	188	5176	6981
		SyntenicId	-	-	-	-	12	10	-	7	8	1	6	3	11	4	9	5	2	-	-	-	-	-
Leptosphaeria maculans	lm_SuperContig_7_v2
		ProteinId	10831	10832	10833	10834	10835	10836	10837	10838	10839	10840	10841	10842	10843	10844	10845	10846	10847	10848	10849	10850	10851
		ClusterId	4393	8124	3101	2866	10924	52370	5330	3466	4626	153	2904	6556	1244	2068	5262	671	52371	52372	484	74	1028
		SyntenicId	-	12	-	-	-	-	10	7	8	1	6	11	4	5	9	2	-	-	-	-	-
Pyrenophora tritici-repentis	supercontig_1.13
		ProteinId	155976	155977	155978	155979	155980	155981	155982	155983	155984	155985	155986	155987	155988	155989	155990	155991	155992	155993	155994	155995	155996	155997
		ClusterId	4487	2904	31294	57664	6830	8124	5330	3466	4626	153	57665	671	2068	5262	1244	6556	675	13798	57666	57667	17701	2615
		SyntenicId	-	6	-	-	-	12	10	7	8	1	-	2	5	9	4	11	3	-	-	-	-	-
Pyrenophora teres	191805
		ProteinId	6332	6333	6334	6335	6336	6337	6338	6339	6340	6341	6342	6343	6344
		ClusterId	13798	675	6556	1244	5262	2068	671	153	4626	3466	5330	8124	6830
		SyntenicId	-	3	11	4	9	5	2	1	8	7	10	12	-
Setosphaeria turcica	scaffold_2
		ProteinId	162770	153311	88609	153314	134629	162773	19016	41129	89151	162776	162777	88054	134644	162778	134649	162779	153328	89539	134653	162780	170964	178590
		ClusterId	4487	9	9185	10962	2904	60544	153	4626	3466	5330	8124	675	6556	1244	5262	2068	671	13599	244	10924	2866	3101
		SyntenicId	-	-	-	-	6	-	1	8	7	10	12	3	11	4	9	5	2	-	-	-	-	-
Stagonospora nodorum	scaffold_1
		ProteinId	366	367	368	369	370	371	372	373	374	375	376	377	378	379	380	381	382	383	384	385	386	387	388
		ClusterId	2957	2940	62521	62520	671	2068	5262	1244	62519	6556	62518	7904	675	4626	62517	3466	62516	5330	8124	2904	153	4802	20483
		SyntenicId	-	-	-	-	2	5	9	4	-	11	-	-	3	8	-	7	-	10	12	6	1	-	-
Syntenic block: 44
Database	Scaffold
Alternaria brassicicola	Contig0
		ProteinId	872	873	874	875	876	877	878	879	880	881	882	883	884
		ClusterId	5660	9	9762	161	7269	7269	2163	9033	17347	5127	32172	4147	11975
		SyntenicId	-	-	-	1	4	4	2	5	-	3	-	-	-
Cochliobolus heterostrophus C5	scaffold_2
		ProteinId	1089929	1126608	1019330	1088117	1019331	1151772	1126619	1209957	1126621	17031	17030	1221414	1166016	1019334
		ClusterId	318	332	7493	5882	5127	17347	9033	2163	7269	161	9762	5960	2247	2341
		SyntenicId	-	-	-	-	3	-	5	2	4	1	-	-	-	-
Cochliobolus sativus	scaffold_1
		ProteinId	195260	155635	210169	21665	210197	166441	155640	177213	155642	210242	210241	32175	77503	106028
		ClusterId	2247	5	5960	9762	161	7269	2163	9033	17347	5127	5882	7493	332	318
		SyntenicId	-	-	-	-	1	4	2	5	-	3	-	-	-	-
Leptosphaeria maculans	lm_SuperContig_7_v2
		ProteinId	10958	10959	10960	10961	10962	10963	10964	10965	10966	10967	10968	10969	10970
		ClusterId	1833	52404	52405	5127	24137	9033	2163	7269	52406	161	4147	20150	295
		SyntenicId	-	-	-	3	-	5	2	4	-	1	-	-	-
Setosphaeria turcica	scaffold_2
		ProteinId	19149	153443	30973	162865	115053	88512	19155	19156	19157	162866	30980	162869	30982	66901
		ClusterId	2247	24	5960	9762	161	7269	60023	2163	9033	5127	60176	1012	24411	15358
		SyntenicId	-	-	-	-	1	4	-	2	5	3	-	-	-	-
Stagonospora nodorum	scaffold_1
		ProteinId	20	21	22	23	24	25	26	27	28	29	30	31	32
		ClusterId	26479	6501	4326	161	7269	62553	2163	9033	17347	5127	10522	4147	484
		SyntenicId	-	-	-	1	4	-	2	5	-	3	-	-	-
Syntenic block: 45
Database	Scaffold
Alternaria brassicicola	Contig0
		ProteinId	879	880	881	882	883	884	885	886	887	888	889	890	891	892	893
		ClusterId	9033	17347	5127	32172	4147	11975	3633	3628	2083	6105	41971	7225	5237	5476	1559
		SyntenicId	-	-	-	-	-	5	3	2	1	4	-	-	-	-	-
Cochliobolus heterostrophus C5	scaffold_12
		ProteinId	1205663	1032621	1181390	1022834	1022835	1022836	1226648	1181401	1032627	1022838	1142020	1081501	1205672	1158400	1032633
		ClusterId	1001	13566	17730	4147	4147	11975	3633	3628	2083	6105	7225	8	2825	17576	900
		SyntenicId	-	-	-	-	-	5	3	2	1	4	-	-	-	-	-
Cochliobolus sativus	scaffold_7
		ProteinId	320548	160299	160300	89973	36635	181231	142137	36637	89541	320632	36639	199489	320659	320658	320687
		ClusterId	1001	13566	46707	17730	4147	11975	3633	3628	2083	6105	7225	2825	17576	46682	900
		SyntenicId	-	-	-	-	-	5	3	2	1	4	-	-	-	-	-
Pyrenophora tritici-repentis	supercontig_1.14
		ProteinId	156254	156255	156256	156257	156258	156259	156260	156261	156262	156263	156264	156265	156266	156267	156268
		ClusterId	9817	2096	8995	10961	20592	6105	2083	3628	3633	11975	7744	57691	57692	430	57693
		SyntenicId	-	-	-	-	-	4	1	2	3	5	-	-	-	-	-
Pyrenophora teres	191935
		ProteinId	6585	6586	6587	6588	6589	6590	6591	6592	6593	6594	6595	6596	6597
		ClusterId	10961	20592	20592	6105	2083	3628	3633	11975	430	3502	4766	11884	6746
		SyntenicId	-	-	-	4	1	2	3	5	-	-	-	-	-
Setosphaeria turcica	scaffold_2
		ProteinId	162853	19135	88711	178661	134851	162858	41216	162860	162861	19142	30965	30966	30967	19145	41222
		ClusterId	1559	1531	900	24351	2825	6105	2083	3628	3633	11975	4147	17730	32172	4403	9865
		SyntenicId	-	-	-	-	-	4	1	2	3	5	-	-	-	-	-
Syntenic block: 46
Database	Scaffold
Alternaria brassicicola	Contig0
		ProteinId	938	939	940	941	942	943	944	945	946	947	948	949	950	951	952	953	954	955
		ClusterId	4640	4272	589	1829	2622	15341	2591	8926	8926	819	41974	5592	3826	1747	3290	4899	1490	392
		SyntenicId	-	-	-	3	5	-	4	10	10	1	-	8	7	2	-	-	-	-
Cochliobolus heterostrophus C5	scaffold_7
		ProteinId	1100351	1098736	1036136	1100603	1224108	1173933	1203262	1021108	1134542	1101051	1021112	1203266	1224115	1224116	1213333	1224117	1134559	1155245
		ClusterId	241	17474	240	414	1829	2622	15341	2591	8926	819	7444	5592	3826	1747	25544	25229	9143	3524
		SyntenicId	-	-	-	-	3	5	-	4	10	1	9	8	7	2	-	-	-	6
Cochliobolus sativus	scaffold_3
		ProteinId	285385	34017	34018	83480	285430	135858	285456	285502	34026	285541	285519	135871	34031	82596	168399	157588	351951	178896
		ClusterId	240	414	7900	8116	1829	2622	15341	2591	8926	819	7444	5592	3826	1747	9143	3524	17555	9009
		SyntenicId	-	-	-	-	3	5	-	4	10	1	9	8	7	2	-	6	-	-
Pyrenophora tritici-repentis	supercontig_1.15
		ProteinId	156691	156692	156693	156694	156695	156696	156697	156698	156699	156700	156701	156702	156703	156704	156705	156706	156707	156708
		ClusterId	9125	6399	57728	11993	1829	2622	2591	57729	8926	819	7444	5592	3826	1747	57730	9143	3524	6541
		SyntenicId	-	-	-	-	3	5	4	-	10	1	9	8	7	2	-	-	6	-
Pyrenophora teres	194511
		ProteinId	11282	11283	11284	11285	11286	11287	11288	11289	11290	11291	11292	11293	11294	11295	11296	11297	11298
		ClusterId	31206	4163	9125	6399	1829	2622	2591	56835	8926	819	7444	5592	3826	1747	9143	3524	3524
		SyntenicId	-	-	-	-	3	5	4	-	10	1	9	8	7	2	-	6	6
Setosphaeria turcica	scaffold_4
		ProteinId	42928	180308	164493	42931	21646	164497	139234	164498	164499	119454	164500	119457	172759	155576	155577	93166	155578	21661
		ClusterId	17555	3524	9143	1747	3826	60598	5592	7444	819	8926	2591	2622	1829	1	6494	5273	58	18
		SyntenicId	-	6	-	2	7	-	8	9	1	10	4	5	3	-	-	-	-	-
Stagonospora nodorum	scaffold_18
		ProteinId	4348	4349	4350	4351	4352	4353	4354	4355	4356	4357	4358	4359
		ClusterId	15341	2591	1747	3826	61963	5592	61962	7444	819	8926	4566	6
		SyntenicId	-	4	2	7	-	8	-	9	1	10	-	-
Syntenic block: 47
Database	Scaffold
Alternaria brassicicola	Contig0
		ProteinId	960	961	962	963	964	965	966	967	968	969	970	971	972	973	974
		ClusterId	3539	6799	1244	4956	1796	3239	2076	8345	2379	4235	562	7305	23776	7669	2489
		SyntenicId	-	-	-	-	-	3	1	5	2	4	-	-	-	-	-
Cochliobolus heterostrophus C5	scaffold_7
		ProteinId	41596	1224149	1174056	1134664	1021141	1203300	1155284	1021144	1193811	1174078	1021147	1174083	65371	1021149	85844	1100722
		ClusterId	4969	9112	3562	2489	7669	9184	4235	2379	8345	2076	3239	4956	1244	20610	6799	3539
		SyntenicId	-	-	-	-	-	6	4	2	5	1	3	-	-	-	-	-
Cochliobolus sativus	scaffold_3
		ProteinId	287333	110739	34064	34065	352053	82527	287384	34069	168441	287430	34071	110761	188013	287456	34074	287469
		ClusterId	9112	3562	2489	7669	8	9184	4235	2379	8345	2076	3239	4956	1244	29	20610	6799
		SyntenicId	-	-	-	-	-	6	4	2	5	1	3	-	-	-	-	-
Leptosphaeria maculans	lm_SuperContig_1_v2
		ProteinId	5358	5359	5360	5361	5362	5363	5364	5365	5366	5367	5368	5369	5370	5371
		ClusterId	2767	50987	4972	9184	4235	50988	50989	2379	8345	2076	3239	3891	7491	50990
		SyntenicId	-	-	-	6	4	-	-	2	5	1	3	-	-	-
Pyrenophora tritici-repentis	supercontig_1.15
		ProteinId	156574	156575	156576	156577	156578	156579	156580	156581	156582	156583	156584	156585	156586	156587	156588	156589
		ClusterId	143	20353	3904	4956	57713	3239	2076	8345	2379	4235	9184	31892	6799	3539	659	1178
		SyntenicId	-	-	-	-	-	3	1	5	2	4	6	-	-	-	-	-
Setosphaeria turcica	scaffold_4
		ProteinId	33239	21596	21597	92519	164459	93750	155522	139154	164460	92640	92344	155527	164464	155529	93063
		ClusterId	60231	29	1244	4956	3239	2076	8345	2379	60597	4235	9184	60478	6131	7669	2489
		SyntenicId	-	-	-	-	3	1	5	2	-	4	6	-	-	-	-
Stagonospora nodorum	scaffold_18
		ProteinId	4220	4221	4222	4223	4224	4225	4226	4227	4228	4229	4230	4231	4232	4233	4234	4235
		ClusterId	13505	15235	5428	6211	1796	3239	2076	8345	2379	4235	9184	546	29	5472	3185	3821
		SyntenicId	-	-	-	-	-	3	1	5	2	4	6	-	-	-	-	-
Syntenic block: 48
Database	Scaffold
Alternaria brassicicola	Contig0
		ProteinId	973	974	975	976	977	978	979	980	981	982
		ClusterId	7669	2489	3562	9112	9112	4969	693	9878	2985	1616
		SyntenicId	4	2	3	5	5	-	1	6	-	-
Cochliobolus heterostrophus C5	scaffold_7
		ProteinId	1224144	1155275	1203293	1224146	1213368	41596	1224149	1174056	1134664	1021141	1203300
		ClusterId	13	15417	9878	6336	693	4969	9112	3562	2489	7669	9184
		SyntenicId	-	-	6	-	1	-	5	3	2	4	-
Cochliobolus sativus	scaffold_3
		ProteinId	188000	34060	157617	82100	83803	53233	287333	110739	34064	34065	352053
		ClusterId	13	15417	9878	6336	693	4969	9112	3562	2489	7669	8
		SyntenicId	-	-	6	-	1	-	5	3	2	4	-
Pyrenophora tritici-repentis	supercontig_1.15
		ProteinId	156538	156539	156540	156541	156542	156543	156544	156545	156546	156547	156548
		ClusterId	6	7669	2489	3562	9112	4969	693	6336	9878	2985	1616
		SyntenicId	-	4	2	3	5	-	1	-	6	-	-
Setosphaeria turcica	scaffold_4
		ProteinId	155527	164464	155529	93063	21609	180286	119377	21613	21614	164479	92133	93548
		ClusterId	60478	6131	7669	2489	3562	9112	693	6336	9878	15417	13	2985
		SyntenicId	-	-	4	2	3	5	1	-	6	-	-	-
Stagonospora nodorum	scaffold_18
		ProteinId	4189	4190	4191	4192	4193	4194	4195	4196	4197	4198
		ClusterId	2489	7669	9112	3562	20	61985	15417	9878	6336	693
		SyntenicId	2	4	5	3	-	-	-	6	-	1
Syntenic block: 49
Database	Scaffold
Alternaria brassicicola	Contig0
		ProteinId	975	976	977	978	979	980	981	982	983	984	985	986	987	988	989
		ClusterId	3562	9112	9112	4969	693	9878	2985	1616	3194	8152	11902	9542	522	7402	1967
		SyntenicId	5	10	10	7	1	11	3	2	4	9	-	-	-	-	-
Cochliobolus heterostrophus C5	scaffold_7
		ProteinId	1224138	1174023	1203289	1213361	1174028	1174031	1174035	1224144	1155275	1203293	1224146	1213368	41596	1224149	1174056
		ClusterId	10803	8152	3194	5732	3947	1616	2985	13	15417	9878	6336	693	4969	9112	3562
		SyntenicId	-	9	4	-	6	2	3	-	-	11	8	1	7	10	5
Cochliobolus sativus	scaffold_3
		ProteinId	157609	34052	34053	178914	34056	34057	135940	188000	34060	157617	82100	83803	53233	287333	110739
		ClusterId	10803	8152	3194	5732	3947	1616	2985	13	15417	9878	6336	693	4969	9112	3562
		SyntenicId	-	9	4	-	6	2	3	-	-	11	8	1	7	10	5
Leptosphaeria maculans	lm_SuperContig_1_v2
		ProteinId	5315	5316	5317	5318	5319	5320	5321	5322	5323	5324	5325
		ClusterId	9866	3194	3947	1616	2985	13	15417	9878	693	4969	50975
		SyntenicId	-	4	6	2	3	-	-	11	1	7	-
Pyrenophora tritici-repentis	supercontig_1.15
		ProteinId	156540	156541	156542	156543	156544	156545	156546	156547	156548	156549	156550	156551	156552	156553	156554	156555
		ClusterId	2489	3562	9112	4969	693	6336	9878	2985	1616	3947	5732	3194	8152	7472	6958	3305
		SyntenicId	-	5	10	7	1	8	11	3	2	6	-	4	9	-	-	-
Pyrenophora teres	189058
		ProteinId	793	794	795	796	797	798	799	800	801	802	803	804	805	806	807
		ClusterId	3562	9112	4969	693	6336	9878	13	2985	1616	3947	5732	3194	8152	7472	6958
		SyntenicId	5	10	7	1	8	11	-	3	2	6	-	4	9	-	-
Setosphaeria turcica	scaffold_4
		ProteinId	93063	21609	180286	119377	21613	21614	164479	92133	93548	164481	119389	180291	155542	92771	139187
		ClusterId	2489	3562	9112	693	6336	9878	15417	13	2985	1616	3947	5732	3194	8152	10803
		SyntenicId	-	5	10	1	8	11	-	-	3	2	6	-	4	9	-
Stagonospora nodorum	scaffold_18
		ProteinId	4191	4192	4193	4194	4195	4196	4197	4198	4199	4200	4201	4202	4203	4204	4205	4206
		ClusterId	9112	3562	20	61985	15417	9878	6336	693	2985	1616	3947	61984	3194	17433	8152	3
		SyntenicId	10	5	-	-	-	11	8	1	3	2	6	-	4	-	9	-
Syntenic block: 50
Database	Scaffold
Alternaria brassicicola	Contig0
		ProteinId	992	993	994	995	996	997	998	999	1000	1001	1002	1003	1004	1005
		ClusterId	5430	12046	2670	5043	8488	5938	2872	2872	7484	7433	31893	8403	2840	5991
		SyntenicId	-	-	-	-	7	3	2	2	5	4	-	6	1	-
Cochliobolus heterostrophus C5	scaffold_7
		ProteinId	1098946	1099576	19222	1044244	1174336	1134948	1021212	1021214	1224247	1099167	1193910	1193911	1134972	1021218	1193914	1174367	1134979
		ClusterId	2532	12051	12051	6854	6408	8488	5938	2872	7484	9904	7433	8403	5991	33692	9132	4183	4263
		SyntenicId	-	-	-	-	-	7	3	2	5	8	4	6	-	-	-	-	-
Cochliobolus sativus	scaffold_3
		ProteinId	83131	179016	82931	110976	110979	179019	83484	82826	34161	136207	197162	34165	136216	82631	197166	111010	136227
		ClusterId	447	2532	12051	6854	6408	8488	5938	2872	7484	9904	7433	8403	2840	5991	9132	4183	4263
		SyntenicId	-	-	-	-	-	7	3	2	5	8	4	6	1	-	-	-	-
Leptosphaeria maculans	lm_SuperContig_0_v2
		ProteinId	444	445	446	447	448	449	450	451	452	453	454	455	456	457	458	459	460
		ClusterId	5371	8488	5938	49805	49806	49807	49808	2872	7484	9904	49809	7433	7433	20	8403	2840	2840
		SyntenicId	-	7	3	-	-	-	-	2	5	8	-	4	4	-	6	1	1
Pyrenophora tritici-repentis	supercontig_1.11
		ProteinId	155216	155217	155218	155219	155220	155221	155222	155223	155224	155225	155226	155227	155228	155229	155230	155231	155232
		ClusterId	12053	12053	9132	5991	2840	8403	7433	9904	7484	2872	5938	5938	8488	5371	20	38	5093
		SyntenicId	-	-	-	-	1	6	4	8	5	2	3	3	7	-	-	-	-
Pyrenophora teres	190254
		ProteinId	3073	3074	3075	3076	3077	3078	3079	3080	3081	3082	3083	3084	3085
		ClusterId	5035	5889	5093	38	5371	8488	5938	2872	7484	9904	7433	7433	8403
		SyntenicId	-	-	-	-	-	7	3	2	5	8	4	4	6
Setosphaeria turcica	scaffold_4
		ProteinId	155399	92798	93689	172620	58929	21470	92742	93256	164391	119129	172626	164392	21478	119136	42813	42814	93076
		ClusterId	806	28288	262	5	5371	8488	5938	2872	7484	9904	7433	8403	2840	5991	9132	4183	4263
		SyntenicId	-	-	-	-	-	7	3	2	5	8	4	6	1	-	-	-	-
Stagonospora nodorum	scaffold_38
		ProteinId	8607	8608	8609	8610	8611	8612	8613	8614	8615	8616	8617	8618	8619	8620	8622
		ClusterId	2	92	6138	17406	32056	7433	9904	2872	5938	8488	5371	2589	4263	4183	61355
		SyntenicId	-	-	-	-	-	4	8	2	3	7	-	-	-	-	-
Syntenic block: 51
Database	Scaffold
Alternaria brassicicola	Contig0
		ProteinId	1000	1001	1002	1003	1004	1005	1006	1007	1008	1009	1010	1011	1012	1013	1014	1015	1016	1017	1018	1019	1020	1021	1022	1023	1024	1025	1026	1027
		ClusterId	7484	7433	31893	8403	2840	5991	9132	4183	4263	2589	224	1521	1521	6846	5800	4533	3999	4043	983	661	1053	2108	3943	1	5966	4895	3750	6314
		SyntenicId	-	-	-	20	-	17	21	12	13	7	1	5	5	18	-	14	10	11	3	2	4	6	9	-	16	15	8	-
Cochliobolus heterostrophus C5	scaffold_55
		ProteinId	1229357	1219932	1035998	1219934	1036000	1229362	1199312	1199313	1189317	1149984	1199316
		ClusterId	983	661	1053	3943	2108	7468	5966	12103	4895	3750	6314
		SyntenicId	3	2	4	9	6	19	16	-	15	8	-
Cochliobolus heterostrophus C5	scaffold_7
		ProteinId	1224247	1099167	1193910	1193911	1134972	1021218	1193914	1174367	1134979	1099905	1099860	1099877	1134992	1174384	1174389	1174391	1135002	1174398	1155410	1100295	1213494	1099670	1224267	1193932	1193933	1135025	1174419	1193936
		ClusterId	7484	9904	7433	8403	5991	33692	9132	4183	4263	2589	224	33494	1521	6846	4533	3999	4043	983	661	1053	3943	2108	7468	5966	12103	4895	3750	6314
		SyntenicId	-	-	-	20	17	-	21	12	13	7	1	-	5	18	14	10	11	3	2	4	9	6	19	16	-	15	8	-
Cochliobolus sativus	scaffold_3
		ProteinId	34161	136207	197162	34165	136216	82631	197166	111010	136227	288558	288562	111021	81735	34177	288608	288637	111036	82256	81690	157748	168564	111043	179043	34185	34186	288683	288693
		ClusterId	7484	9904	7433	8403	2840	5991	9132	4183	4263	2589	224	1521	6846	4533	3999	4043	983	661	1053	3943	2108	7468	5966	12103	4895	3750	6314
		SyntenicId	-	-	-	20	-	17	21	12	13	7	1	5	18	14	10	11	3	2	4	9	6	19	16	-	15	8	-
Leptosphaeria maculans	lm_SuperContig_0_v2
		ProteinId	458	459	460	461	462	463	464	465	466	467
		ClusterId	8403	2840	2840	5991	9132	12053	2589	31625	4183	4263
		SyntenicId	20	-	-	17	21	-	7	-	12	13
Leptosphaeria maculans	lm_SuperContig_1_v2
		ProteinId	5413	5414	5415	5416	5417	5418	5419	5420	5421	5422	5423	5424	5425	5426	5427	5428	5429	5430	5431	5432	5433	5434
		ClusterId	12	224	1521	51005	6846	5800	51006	4533	3999	4043	983	983	661	1053	3943	2108	7468	9087	5602	4692	672	83
		SyntenicId	-	1	5	-	18	-	-	14	10	11	3	3	2	4	9	6	19	-	-	-	-	-
Pyrenophora tritici-repentis	supercontig_1.15
		ProteinId	156661	156662	156663	156664	156665	156666	156667	156668	156669	156670	156671	156672	156673	156674	156675	156676	156677	156678	156679	156680	156681	156682	156683	156684	156685	156686
		ClusterId	32407	3750	4895	5966	1	7468	2108	3943	1053	661	983	4043	3999	4533	5800	6846	1521	224	4183	4263	2589	4304	6805	57727	3436	20594
		SyntenicId	-	8	15	16	-	19	6	9	4	2	3	11	10	14	-	18	5	1	12	13	7	-	-	-	-	-
Pyrenophora teres	192379
		ProteinId	7309	7310	7311	7312	7313	7314	7315	7316	7317	7318	7319	7320	7321	7322	7323	7324	7325	7326	7327	7328	7329
		ClusterId	2589	4263	4183	224	1521	6846	5800	4533	3999	4043	983	661	1053	3943	2108	7468	1	5966	4895	3750	56713
		SyntenicId	7	13	12	1	5	18	-	14	10	11	3	2	4	9	6	19	-	16	15	8	-
Setosphaeria turcica	scaffold_4
		ProteinId	164391	119129	172626	164392	21478	119136	42813	42814	93076	138944	42817	172634	164396	164397	155421	164399	155423	42823	93140	92492	42825	138966	138968	164405	33142	164406	164407	155435
		ClusterId	7484	9904	7433	8403	2840	5991	9132	4183	4263	2589	224	1521	6846	4533	3999	60594	4043	983	661	1053	3943	2108	7468	24901	5966	4895	3750	6314
		SyntenicId	-	-	-	20	-	17	21	12	13	7	1	5	18	14	10	-	11	3	2	4	9	6	19	-	16	15	8	-
Stagonospora nodorum	scaffold_38
		ProteinId	8618	8619	8620	8622	8621	8623	8624	8625	8626	8627	8628	8629	8630	8631	8632	8633	8634	8635	8636	8637	8638	8639	8640	8641	8642	8643	8644	8645	8646	8647	8648	8649
		ClusterId	2589	4263	4183	61355	12053	12053	9132	5991	8403	31893	224	1521	11916	11916	6173	61354	6846	5800	4533	3999	4043	983	661	1053	3943	2108	61353	263	2392	26450	9783	7468
		SyntenicId	7	13	12	-	-	-	21	17	20	-	1	5	-	-	-	-	18	-	14	10	11	3	2	4	9	6	-	-	-	-	-	19
Syntenic block: 52
Database	Scaffold
Alternaria brassicicola	Contig0
		ProteinId	1048	1049	1050	1051	1052	1053	1054	1055	1056	1057	1058	1059	1060	1061	1062
		ClusterId	12096	41978	5980	1042	67	1975	610	1789	6978	5314	1055	7751	776	5087	41979
		SyntenicId	-	-	-	4	1	7	2	6	9	8	5	-	-	-	-
Cochliobolus heterostrophus C5	scaffold_7
		ProteinId	1029821	1213424	1079543	1224202	1193859	1174224	19258	1099584	1224206	1193863	1021177	1174236	1029831	65082	1174243	1021179	1224211
		ClusterId	25096	48	12096	5980	1042	973	67	1975	610	1789	33564	6978	25150	5314	1055	33835	7751
		SyntenicId	-	-	-	-	4	3	1	7	2	6	-	9	-	8	5	-	-
Cochliobolus sativus	scaffold_3
		ProteinId	23671	82312	44268	83077	136082	178975	34114	83276	197117	34117	288018	157683	157684	60025	157686	288083	136104
		ClusterId	25096	48	12096	5980	1042	973	67	1975	610	1789	46559	6978	25150	5314	1055	46522	7751
		SyntenicId	-	-	-	-	4	3	1	7	2	6	-	9	-	8	5	-	-
Leptosphaeria maculans	lm_SuperContig_1_v2
		ProteinId	5452	5453	5454	5455	5456	5457	5458	5459	5460	5461	5462	5463	5464	5465	5466	5467	5468	5469
		ClusterId	1287	51012	51013	1055	5314	51014	6978	51015	1975	610	1789	1042	973	5592	7444	7444	819	8926
		SyntenicId	-	-	-	5	8	-	9	-	7	2	6	4	3	-	-	-	-	-
Pyrenophora tritici-repentis	supercontig_1.15
		ProteinId	156631	156632	156633	156634	156635	156636	156637	156638	156639	156640	156641	156642	156643	156644	156645	156646	156647
		ClusterId	5087	776	7751	57723	1055	5314	6978	1789	610	1975	67	973	24883	1042	5980	12096	57724
		SyntenicId	-	-	-	-	5	8	9	6	2	7	1	3	-	4	-	-	-
Setosphaeria turcica	scaffold_4
		ProteinId	164425	139052	139055	164429	155477	21548	21549	21550	21551	42870	155481	33199	155483	139079	164436	21558
		ClusterId	48	12096	5980	1042	973	67	1975	610	610	1789	6978	5314	1055	7751	776	5087
		SyntenicId	-	-	-	4	3	1	7	2	2	6	9	8	5	-	-	-
Stagonospora nodorum	scaffold_18
		ProteinId	4261	4262	4263	4264	4265	4266	4267	4268	4269	4270	4271	4272	4273	4274	4275	4276	4277	4278
		ClusterId	61979	8938	1287	67	973	24883	1042	1789	610	1975	61978	61977	1055	5314	6978	26	5378	1613
		SyntenicId	-	-	-	1	3	-	4	6	2	7	-	-	5	8	9	-	-	-
Syntenic block: 53
Database	Scaffold
Alternaria brassicicola	Contig0
		ProteinId	1063	1064	1065	1066	1067	1068	1069	1070	1071	1072	1073	1074	1075	1076
		ClusterId	784	32	5648	8923	943	1282	6781	6781	42	76	7472	7472	6958	3305
		SyntenicId	-	-	-	-	3	4	5	5	1	2	-	-	-	-
Cochliobolus heterostrophus C5	scaffold_7
		ProteinId	1100722	1193818	1174097	1021151	1134701	1174099	1174105	1174108	1224167	1174113	85827	1193826	1224171	1134729	1134732
		ClusterId	3539	4060	33297	25390	573	943	1282	6781	42	76	7472	6958	4784	1835	5821
		SyntenicId	-	-	-	-	-	3	4	5	1	2	-	-	-	-	-
Leptosphaeria maculans	lm_SuperContig_0_v2
		ProteinId	280	281	282	283	284	285	286	287	288	289	290	291	292	293	294
		ClusterId	5040	2008	9855	4339	7472	76	42	6781	1282	943	49770	49771	49772	49773	1835
		SyntenicId	-	-	-	-	-	2	1	5	4	3	-	-	-	-	-
Pyrenophora tritici-repentis	supercontig_1.15
		ProteinId	156502	156503	156504	156505	156506	156507	156508	156509	156510	156511	156512	156513	156514	156515	156516
		ClusterId	10770	2701	15437	2921	15354	943	1282	6781	42	76	17433	11902	81	10803	5481
		SyntenicId	-	-	-	-	-	3	4	5	1	2	-	-	-	-	-
Pyrenophora teres	190884
		ProteinId	4402	4403	4404	4405	4406	4407	4408	4409	4410	4411	4412	4413	4414	4415
		ClusterId	24889	8352	15354	15354	943	1282	6781	42	76	17433	11902	81	10803	5481
		SyntenicId	-	-	-	-	3	4	5	1	2	-	-	-	-	-
Setosphaeria turcica	scaffold_4
		ProteinId	139124	21583	180272	58996	155508	92425	21588	139132	164453	164455	180277	155515	164457	164458	33239
		ClusterId	2565	20675	3305	6958	7472	76	42	6781	1282	943	3539	6799	60596	6	60231
		SyntenicId	-	-	-	-	-	2	1	5	4	3	-	-	-	-	-
Syntenic block: 54
Database	Scaffold
Alternaria brassicicola	Contig0
		ProteinId	1075	1076	1077	1078	1079	1080	1081	1082	1083	1084	1085	1086	1087	1088	1089
		ClusterId	6958	3305	41980	41981	4526	1217	2610	7786	1710	1094	1094	41982	4939	136	11883
		SyntenicId	-	7	-	-	8	3	6	9	4	2	2	-	-	-	-
Cochliobolus heterostrophus C5	scaffold_7
		ProteinId	1203367	1021189	1213449	1174282	1021190	1134897	1203372	1203373	1213455	1021196	1134913	1174306	1021199	104155	1174311	1193895	1174315
		ClusterId	568	3503	5322	5165	11574	1094	1710	7786	2610	1217	4526	20137	33620	31	2565	20675	3305
		SyntenicId	-	-	-	-	-	2	4	9	6	3	8	-	-	1	5	-	7
Cochliobolus sativus	scaffold_3
		ProteinId	34135	110924	188077	157704	288230	179001	34139	136157	83310	188084	34144	23711	288335	288336	34147	352203	34148
		ClusterId	568	3503	5322	5165	11574	1094	1710	7786	2610	1217	4526	20137	46565	46536	31	46539	2565
		SyntenicId	-	-	-	-	-	2	4	9	6	3	8	-	-	-	1	-	5
Leptosphaeria maculans	lm_SuperContig_0_v2
		ProteinId	484	485	486	487	488	489	490	491	492	493	494	495	496	497	498
		ClusterId	6385	31	24880	4939	49815	1094	1710	7786	2610	1217	1125	5	43	49816	24102
		SyntenicId	-	1	-	-	-	2	4	9	6	3	-	-	-	-	-
Pyrenophora tritici-repentis	supercontig_1.15
		ProteinId	156555	156556	156557	156558	156559	156560	156561	156562	156563	156564	156565	156566	156567	156568	156569	156570
		ClusterId	3305	2565	24880	31	57712	4526	1217	2610	7786	1710	1094	4939	24421	5165	5322	6061
		SyntenicId	7	5	-	1	-	8	3	6	9	4	2	-	-	-	-	-
Pyrenophora teres	189556
		ProteinId	1669	1670	1671	1672	1673	1674	1675	1676	1677	1678	1679	1680	1681	1682	1683
		ClusterId	3305	2565	24880	31	4526	1217	2610	7786	1710	1094	4939	24421	5165	5322	6061
		SyntenicId	7	5	-	1	8	3	6	9	4	2	-	-	-	-	-
Setosphaeria turcica	scaffold_4
		ProteinId	139101	119314	92906	21573	21574	139106	164445	164446	164447	164449	155503	21581	33226	139124	21583	180272
		ClusterId	568	3503	5322	5165	11574	1094	1710	7786	2610	1217	4526	31	60230	2565	20675	3305
		SyntenicId	-	-	-	-	-	2	4	9	6	3	8	1	-	5	-	7
Stagonospora nodorum	scaffold_18
		ProteinId	4126	4127	4128	4129	4130	4131	4132	4133	4134	4135	4136	4137	4138	4139	4140	4141
		ClusterId	61990	252	522	7402	1967	1094	1710	7786	2610	1217	3305	2565	61989	61988	31	4526
		SyntenicId	-	-	-	-	-	2	4	9	6	3	7	5	-	-	1	8
Syntenic block: 55
Database	Scaffold
Alternaria brassicicola	Contig0
		ProteinId	1089	1090	1091	1092	1093	1094	1095	1096	1097	1098	1099	1100	1101
		ClusterId	11883	5326	41983	324	5560	41984	4103	5301	4025	1727	9245	12076	4563
		SyntenicId	-	5	-	1	6	-	4	-	3	2	7	-	-
Cochliobolus heterostrophus C5	scaffold_6
		ProteinId	1172737	1029230	1020838	1133339	1020841	1133341	1020842	1172748	1172752	1020843	1172756	1172760	1172763
		ClusterId	7877	32915	12076	324	33324	5560	33801	4103	4025	1727	9245	5326	136
		SyntenicId	-	-	-	1	-	6	-	4	3	2	7	5	-
Cochliobolus sativus	scaffold_8
		ProteinId	331779	331781	51132	37554	331811	331805	331840	331848	182004	37559	144247	161189	182008
		ClusterId	4907	6347	382	324	46636	5560	4103	46635	4025	1727	9245	5326	136
		SyntenicId	-	-	-	1	-	6	4	-	3	2	7	5	-
Pyrenophora tritici-repentis	supercontig_1.17
		ProteinId	157183	157184	157185	157186	157187	157188	157189	157190	157191	157192	157193	157194
		ClusterId	57761	9245	1727	4025	57762	4103	57763	57764	5560	324	5022	5326
		SyntenicId	-	7	2	3	-	4	-	-	6	1	-	5
Pyrenophora teres	192203
		ProteinId	6974	6975	6976	6977	6978	6979	6980	6981	6982	6983	6984	6985	6986
		ClusterId	31624	11883	136	5326	5022	324	5560	4103	4025	1727	9245	381	274
		SyntenicId	-	-	-	5	-	1	6	4	3	2	7	-	-
Setosphaeria turcica	scaffold_5
		ProteinId	43100	172929	94476	164692	94442	164695	33565	180475	180476	139692	43108	155817	119911
		ClusterId	3785	7877	4563	324	5560	60605	60246	4103	4025	1727	9245	5326	136
		SyntenicId	-	-	-	1	6	-	-	4	3	2	7	5	-
Syntenic block: 56
Database	Scaffold
Alternaria brassicicola	Contig0
		ProteinId	1106	1107	1108	1109	1110	1111	1112	1113	1114	1115	1116	1117	1118	1119	1120	1121	1122	1123	1124
		ClusterId	315	41986	20130	349	41987	138	1979	1362	235	2563	2595	2595	507	1438	2191	7320	3560	10455	3842
		SyntenicId	-	-	-	3	-	1	7	5	2	9	10	10	4	6	8	-	-	-	-
Cochliobolus heterostrophus C5	scaffold_19
		ProteinId	1198696	1187589	1148231	1187595	1187596	1228786	113051	1024357	1187606	1198705	1219094	1187616	1207735	1148259	1187623	1024359	1207739	1207740	1207741
		ClusterId	6306	349	107	41019	138	1979	1362	33506	235	2563	2595	507	1438	2191	8090	11	20473	6073	2304
		SyntenicId	-	3	-	-	1	7	5	-	2	9	10	4	6	8	-	-	-	-	-
Cochliobolus sativus	scaffold_8
		ProteinId	200012	328020	181715	37228	118325	37230	160854	328072	328094	37234	160857	181722	37237	37238	37239	47509	66812	90911	160864
		ClusterId	6306	349	107	41019	138	1979	1362	46577	235	2563	2595	507	1438	2191	8090	11	11	5998	6073
		SyntenicId	-	3	-	-	1	7	5	-	2	9	10	4	6	8	-	-	-	-	-
Leptosphaeria maculans	lm_SuperContig_2_v2
		ProteinId	8117	8118	8119	8120	8121	8122	8123	8124	8125	8126	8127	8128	8129
		ClusterId	12127	51652	51653	2191	1438	507	51654	51655	2595	2563	201	51656	6206
		SyntenicId	-	-	-	8	6	4	-	-	10	9	-	-	-
Pyrenophora tritici-repentis	supercontig_1.17
		ProteinId	157101	157102	157103	157104	157105	157106	157107	157108	157109	157110	157111	157112	157113	157114	157115	157116	157117	157118	157119
		ClusterId	31553	2578	7727	7727	186	2191	1438	507	2595	2563	235	1362	15383	1979	138	20348	107	349	860
		SyntenicId	-	-	-	-	-	8	6	4	10	9	2	5	-	7	1	-	-	3	-
Pyrenophora teres	193871
		ProteinId	10073	10074	10075	10076	10077	10078	10079	10080	10081	10082	10083	10084	10085	10086	10087	10088	10089	10090	10091
		ClusterId	807	860	349	107	20348	138	1979	1362	235	2563	2595	507	1438	2191	8	12037	7320	3560	4555
		SyntenicId	-	-	3	-	-	1	7	5	2	9	10	4	6	8	-	-	-	-	-
Setosphaeria turcica	scaffold_5
		ProteinId	164889	140241	164891	164893	33869	120461	120466	164895	94263	164896	120473	164898	120481	164900	164901	164902	164903	120495	93827
		ClusterId	3113	17584	2304	6073	8090	2191	1438	507	2595	2563	235	1362	1979	138	107	349	6306	9797	1550
		SyntenicId	-	-	-	-	-	8	6	4	10	9	2	5	7	1	-	3	-	-	-
Stagonospora nodorum	scaffold_15
		ProteinId	3177	3178	3179	3180	3181	3182	3183	3184	3185	3186	3187	3188	3189	3190	3191	3192
		ClusterId	4379	2578	7727	189	5526	2191	1438	507	2595	2563	235	1362	15383	1979	138	62119
		SyntenicId	-	-	-	-	-	8	6	4	10	9	2	5	-	7	1	-
Syntenic block: 57
Database	Scaffold
Alternaria brassicicola	Contig0
		ProteinId	1135	1136	1137	1138	1139	1140	1141	1142	1143	1144	1145	1146	1147
		ClusterId	41990	41991	887	887	9201	5471	5471	5308	41992	9105	287	2040	7295
		SyntenicId	-	-	1	1	5	3	3	2	-	4	-	-	-
Cochliobolus heterostrophus C5	scaffold_6
		ProteinId	1193268	15947	1212714	1154622	1020807	1133150	1133154	1133157	1098532	1223639	1133169	1193277	1154631	1133175	1202823
		ClusterId	3752	24705	3877	25238	33420	887	9201	5471	5308	9105	2903	287	20667	2040	7295
		SyntenicId	-	-	-	-	-	1	5	3	2	4	-	-	-	-	-
Cochliobolus sativus	scaffold_8
		ProteinId	92080	330915	358237	358245	190910	144039	55083	91768	144048	118937	171978	200255	161111	200256	37495
		ClusterId	3752	46676	24705	3877	25238	887	9201	5471	5308	9105	2903	287	20667	2040	7295
		SyntenicId	-	-	-	-	-	1	5	3	2	4	-	-	-	-	-
Pyrenophora tritici-repentis	supercontig_1.1
		ProteinId	146057	146058	146059	146060	146061	146062	146063	146064	146065	146066	146067	146068	146069	146070	146071
		ClusterId	411	3877	9	5174	5174	5308	5471	9201	887	9105	287	8035	56886	6352	6865
		SyntenicId	-	-	-	-	-	2	3	5	1	4	-	-	-	-	-
Setosphaeria turcica	scaffold_5
		ProteinId	22015	155860	33615	155861	164743	33618	22019	164745	65791	120018	22023	164746	164747	94080
		ClusterId	20667	287	60249	2903	9105	5308	5308	5471	9201	887	60055	60607	60608	3877
		SyntenicId	-	-	-	-	4	2	2	3	5	1	-	-	-	-
Stagonospora nodorum	scaffold_15
		ProteinId	3098	3099	3100	3101	3102	3103	3104	3105	3106	3107
		ClusterId	9201	887	107	9774	62127	4331	3752	5471	5308	9105
		SyntenicId	5	1	-	-	-	-	-	3	2	4
Syntenic block: 58
Database	Scaffold
Alternaria brassicicola	Contig0
		ProteinId	1142	1143	1144	1145	1146	1147	1148	1149	1150	1151	1152	1153	1154
		ClusterId	5308	41992	9105	287	2040	7295	3116	6352	41993	8035	2919	10689	956
		SyntenicId	-	-	6	1	2	4	-	3	-	5	-	-	-
Cochliobolus heterostrophus C5	scaffold_6
		ProteinId	1133157	1098532	1223639	1133169	1193277	1154631	1133175	1202823	1154634	1193280	1154636	1193281	1020812	1020813
		ClusterId	5471	5308	9105	2903	287	20667	2040	7295	6352	8035	7099	922	6495	33598
		SyntenicId	-	-	6	-	1	-	2	4	3	5	-	-	-	-
Cochliobolus sativus	scaffold_8
		ProteinId	91768	144048	118937	171978	200255	161111	200256	37495	181940	37497	358262	190922	37499	358271
		ClusterId	5471	5308	9105	2903	287	20667	2040	7295	6352	8035	7099	922	6495	7463
		SyntenicId	-	-	6	-	1	-	2	4	3	5	-	-	-	-
Pyrenophora tritici-repentis	supercontig_1.1
		ProteinId	146065	146066	146067	146068	146069	146070	146071	146072	146073	146074	146075	146076
		ClusterId	887	9105	287	8035	56886	6352	6865	24902	7295	2040	31812	8967
		SyntenicId	-	6	1	5	-	3	-	-	4	2	-	-
Pyrenophora teres	191406
		ProteinId	5540	5541	5542	5543	5544	5545	5546	5547
		ClusterId	2040	7295	24902	6352	8035	287	9105	887
		SyntenicId	2	4	-	3	5	1	6	-
Setosphaeria turcica	scaffold_5
		ProteinId	119990	94425	94644	180507	94818	119998	164740	164742	22015	155860	33615	155861	164743	33618
		ClusterId	6457	6495	922	7099	8035	6352	7295	2040	20667	287	60249	2903	9105	5308
		SyntenicId	-	-	-	-	5	3	4	2	-	1	-	-	6	-
Syntenic block: 59
Database	Scaffold
Alternaria brassicicola	Contig0
		ProteinId	1149	1150	1151	1152	1153	1154	1155	1156	1157	1158	1159	1160	1161	1162	1163	1164
		ClusterId	6352	41993	8035	2919	10689	956	6171	1683	3	2363	4407	41994	41995	41996	7099	922
		SyntenicId	-	-	-	-	-	2	7	3	1	4	5	-	-	-	-	-
Cochliobolus heterostrophus C5	scaffold_17
		ProteinId	1186303	1024006	1115866	1160607	1186310	1146945	1228346	1186319	1024011	1228348	1146960	1146964	1186336	1198246	1115688	1186343
		ClusterId	15309	13695	1763	13583	4666	4407	2363	3	1683	6171	956	3226	4362	2367	8772	117
		SyntenicId	-	-	-	-	6	5	4	1	3	7	2	-	-	-	-	-
Cochliobolus sativus	scaffold_1
		ProteinId	216299	32661	107242	77901	32663	32664	107251	132488	32668	76883	76920	166970	195739	62543	156169	22194
		ClusterId	15309	13695	1763	13583	4666	4407	2363	3	1683	6171	956	3226	4362	315	2367	24932
		SyntenicId	-	-	-	-	6	5	4	1	3	7	2	-	-	-	-	-
Pyrenophora tritici-repentis	supercontig_1.10
		ProteinId	154798	154799	154800	154801	154802	154803	154804	154805	154806	154807	154808	154809	154810	154811	154812	154813
		ClusterId	24752	13695	1763	13583	4666	4407	2363	3	1683	6171	956	4952	5115	5920	57572	15
		SyntenicId	-	-	-	-	6	5	4	1	3	7	2	-	-	-	-	-
Pyrenophora teres	190680
		ProteinId	3981	3982	3983	3984	3985	3986	3987	3988	3989	3990	3991	3992	3993	3994	3995	3996
		ClusterId	3036	5920	4952	13583	4666	4407	2363	3	1683	6171	956	1763	13695	24752	2013	4449
		SyntenicId	-	-	-	-	6	5	4	1	3	7	2	-	-	-	-	-
Setosphaeria turcica	scaffold_9
		ProteinId	24708	158135	158136	144501	24712	44956	63636	100816	158138	24717
		ClusterId	13555	4407	4666	38	5	5	1055	1683	6171	956
		SyntenicId	-	5	6	-	-	-	-	3	7	2
Stagonospora nodorum	scaffold_19
		ProteinId	4512	4513	4514	4515	4516	4517	4518	4519	4520	4521	4522	4523	4524	4525	4526	4527
		ClusterId	8	183	8494	61937	7729	956	6171	1683	3	2363	4407	4666	13553	13553	9776	385
		SyntenicId	-	-	-	-	-	2	7	3	1	4	5	6	-	-	-	-
Syntenic block: 60
Database	Scaffold
Alternaria brassicicola	Contig0
		ProteinId	1160	1161	1162	1163	1164	1165	1166	1167	1168	1169	1170	1171	1172	1173	1174
		ClusterId	41994	41995	41996	7099	922	6457	5323	1734	1897	4555	1062	1252	1064	1096	32096
		SyntenicId	-	-	-	-	-	5	4	1	2	3	-	-	-	-	-
Cochliobolus heterostrophus C5	scaffold_6
		ProteinId	1172760	1172763	1133362	1029239	1172768	1133366	96896	1154715	1097649	1133379	1172786	1202886	38151	1020850	1133395
		ClusterId	5326	136	11883	3717	11960	6457	5323	1734	1897	4555	3560	7320	2687	5637	174
		SyntenicId	-	-	-	-	-	5	4	1	2	3	-	-	-	-	-
Cochliobolus sativus	scaffold_8
		ProteinId	161189	182008	182009	182010	190985	331906	90691	331904	91061	37568	119158	331939	62051	37572	331954
		ClusterId	5326	136	11883	3717	11960	6457	5323	1734	1897	4555	3560	7320	2687	5637	174
		SyntenicId	-	-	-	-	-	5	4	1	2	3	-	-	-	-	-
Leptosphaeria maculans	lm_SuperContig_2_v2
		ProteinId	8266	8267	8268	8269	8270	8271	8272	8273	8274	8275	8276	8277	8278	8279	8280
		ClusterId	8035	7099	7099	922	6495	6457	4555	1897	1734	5323	7320	365	3196	51690	9201
		SyntenicId	-	-	-	-	-	5	3	2	1	4	-	-	-	-	-
Pyrenophora tritici-repentis	supercontig_1.1
		ProteinId	146087	146088	146089	146090	146091	146092	146093	146094	146095	146096	146097	146098	146099	146100	146101
		ClusterId	758	31513	56887	7320	3560	4555	1897	1734	5323	6457	6495	56888	8298	3347	7681
		SyntenicId	-	-	-	-	-	3	2	1	4	5	-	-	-	-	-
Setosphaeria turcica	scaffold_5
		ProteinId	164714	21994	164715	33601	164734	119979	164735	164736	119986	119990	94425	94644	180507	94818	119998
		ClusterId	758	255	5509	60248	3560	4555	1897	1734	5323	6457	6495	922	7099	8035	6352
		SyntenicId	-	-	-	-	-	3	2	1	4	5	-	-	-	-	-
Syntenic block: 61
Database	Scaffold
Alternaria brassicicola	Contig0
		ProteinId	1182	1183	1184	1185	1186	1187	1188	1189	1190	1191	1192	1193	1194	1195
		ClusterId	9054	8863	9866	41997	5999	4968	6162	4283	64	11986	761	41998	9773	8230
		SyntenicId	-	-	-	-	5	4	6	3	1	8	2	-	-	7
Cochliobolus heterostrophus C5	scaffold_7
		ProteinId	1155208	1100062	1224095	1100764	1155212	1155213	1213303	1193754	1224100	1213306	1134516	1193758	1173918	1100830
		ClusterId	284	8863	9866	13716	5999	4968	6162	4283	64	11986	761	9773	8230	6061
		SyntenicId	-	-	-	-	5	4	6	3	1	8	2	-	7	-
Cochliobolus sativus	scaffold_3
		ProteinId	135788	33998	83522	285123	135799	351889	285168	197000	81775	157558	285193	168372	178870	351903
		ClusterId	284	8863	9866	13716	5999	4968	6162	4283	64	11986	761	9773	8230	6061
		SyntenicId	-	-	-	-	5	4	6	3	1	8	2	-	7	-
Pyrenophora tritici-repentis	supercontig_1.15
		ProteinId	156720	156721	156722	156723	156724	156725	156726	156727	156728	156729	156730	156731	156732	156733
		ClusterId	31366	167	8143	11	5999	8975	4968	6162	4283	64	9773	8230	761	11986
		SyntenicId	-	-	-	-	5	-	4	6	3	1	-	7	2	8
Setosphaeria turcica	scaffold_4
		ProteinId	21671	21672	21673	164506	164507	164508	164510	139274	21679	21680	155595	93209	21682	21683
		ClusterId	8230	8230	9773	761	11986	64	4283	6162	4968	5999	13716	9866	8863	284
		SyntenicId	7	7	-	2	8	1	3	6	4	5	-	-	-	-
Stagonospora nodorum	scaffold_18
		ProteinId	4205	4206	4207	4208	4209	4210	4211	4212	4213	4214	4215	4216	4217	4218	4219
		ClusterId	8152	3	13716	9866	11986	5999	4968	6162	4283	64	1103	761	61983	116	13505
		SyntenicId	-	-	-	-	8	5	4	6	3	1	-	2	-	-	-
Syntenic block: 62
Database	Scaffold
Alternaria brassicicola	Contig0
		ProteinId	1198	1199	1200	1201	1202	1203	1204	1205	1206	1207	1208	1209
		ClusterId	1125	11	6541	1164	4830	41999	42000	999	1741	1737	24142	3524
		SyntenicId	-	-	7	2	6	-	-	1	4	3	-	5
Cochliobolus heterostrophus C5	scaffold_17
		ProteinId	1115554	1023921	1185956	1066233	1146590	1198102	1185965	1185968	1146603	1034606	1185976	1207186	1146615	1207188	1185988	1023927	1116322
		ClusterId	3524	25510	17555	20437	9009	1737	1741	999	10897	4830	1164	6541	3290	4899	1178	193	40938
		SyntenicId	5	-	-	-	-	3	4	1	8	6	2	7	-	-	-	-	-
Cochliobolus heterostrophus C5	scaffold_7
		ProteinId	1155245	1021118	1173965	1036121	1173968	1173969	1193777	1173978	1173979	1155253	1193781	1134590	1173993	1134597	1193785	1021124	1021125
		ClusterId	3524	25510	17555	20437	9009	1737	1741	999	10897	4830	1164	6541	3290	4899	1178	5910	33599
		SyntenicId	5	-	-	-	-	3	4	1	8	6	2	7	-	-	-	-	-
Cochliobolus sativus	scaffold_3
		ProteinId	168399	157588	351951	178896	285650	82804	83773	157595	34039	285716	34043	157599	168415	178907	287123
		ClusterId	9143	3524	17555	9009	1741	999	10897	4830	1164	6541	3290	4899	1178	5910	46651
		SyntenicId	-	5	-	-	4	1	8	6	2	7	-	-	-	-	-
Leptosphaeria maculans	lm_SuperContig_0_v2
		ProteinId	338	339	340	341	342	343	344	345	346	347	348	349	350	351	352	353
		ClusterId	49784	49785	6314	6541	49786	1164	4830	10897	49787	999	1741	1737	1737	15219	49788	15478
		SyntenicId	-	-	-	7	-	2	6	8	-	1	4	3	3	-	-	-
Pyrenophora tritici-repentis	supercontig_1.15
		ProteinId	156703	156704	156705	156706	156707	156708	156709	156710	156711	156712	156713	156714	156715	156716	156717	156718	156719
		ClusterId	3826	1747	57730	9143	3524	6541	1164	4830	10897	999	1741	1737	24142	24879	24879	13778	1125
		SyntenicId	-	-	-	-	5	7	2	6	8	1	4	3	-	-	-	-	-
Pyrenophora teres	189482
		ProteinId	1587	1588	1589	1590	1591	1592	1593	1594	1595
		ClusterId	6541	1164	4830	10897	999	1741	1737	24142	24879
		SyntenicId	7	2	6	8	1	4	3	-	-
Setosphaeria turcica	scaffold_4
		ProteinId	119406	93761	119412	93327	119413	92831	172742	164490	139214	92929	93729	42927	42928	180308	164493	42931	21646
		ClusterId	1178	659	4899	4902	3290	6541	1164	4830	10897	999	1741	1737	17555	3524	9143	1747	3826
		SyntenicId	-	-	-	-	-	7	2	6	8	1	4	3	-	5	-	-	-
Stagonospora nodorum	scaffold_18
		ProteinId	4324	4325	4326	4327	4328	4329	4330	4331	4332	4333	4334	4335	4336	4337	4338	4339
		ClusterId	1282	943	9743	8	1737	1741	999	61967	10897	4830	1164	6541	61966	8775	9143	3524
		SyntenicId	-	-	-	-	3	4	1	-	8	6	2	7	-	-	-	5
Syntenic block: 63
Database	Scaffold
Alternaria brassicicola	Contig0
		ProteinId	1236	1237	1238	1239	1240	1241	1242	1243	1244	1245	1246	1247	1248
		ClusterId	24751	4304	42004	2384	2948	2783	2031	1613	2761	2189	17	42005	17452
		SyntenicId	-	-	-	5	7	6	3	2	-	4	1	-	-
Cochliobolus heterostrophus C5	scaffold_7
		ProteinId	1135096	1193958	9622	1203438	1155451	1224300	1100727	1021245	1100578	1100263	1098647	1021248
		ClusterId	88	20081	2384	2948	2783	2031	1613	5378	2761	2189	17	33670
		SyntenicId	-	-	5	7	6	3	2	-	-	4	1	-
Cochliobolus sativus	scaffold_3
		ProteinId	179068	157781	157782	288904	168599	82819	82172	81765	136346	34218	81543	288970
		ClusterId	4304	2756	2384	2948	2783	2031	1613	5378	2761	2189	17	46652
		SyntenicId	-	-	5	7	6	3	2	-	-	4	1	-
Leptosphaeria maculans	lm_SuperContig_0_v2
		ProteinId	410	411	412	413	414	415	416	417	418	419	420	421	422	423
		ClusterId	2761	1613	2031	2031	2783	49799	2948	2384	2384	17	17	2189	2189	49800
		SyntenicId	-	2	3	3	6	-	7	5	5	1	1	4	4	-
Setosphaeria turcica	scaffold_4
		ProteinId	33092	138877	119087	172612	93575	33097	92211	21451	172615	164381	172617	164382
		ClusterId	17452	17	2189	2761	5378	1613	2031	2783	2948	2384	20081	88
		SyntenicId	-	1	4	-	-	2	3	6	7	5	-	-
Stagonospora nodorum	scaffold_18
		ProteinId	4275	4276	4277	4278	4279	4280	4281	4282	4283	4284	4285	4286	4287	4288	4289
		ClusterId	6978	26	5378	1613	2031	2783	61976	2948	2384	17	2189	61975	9042	17452	6757
		SyntenicId	-	-	-	2	3	6	-	7	5	1	4	-	-	-	-
Syntenic block: 64
Database	Scaffold
Alternaria brassicicola	Contig0
		ProteinId	1346	1347	1348	1349	1350	1351	1352	1353	1354	1355	1356	1357	1358	1359	1360	1361	1362	1363	1364
		ClusterId	1127	1733	8428	7677	10930	283	283	4567	2393	5277	5551	5741	3418	9996	509	1788	1561	9910	4629
		SyntenicId	-	-	-	-	9	1	1	4	2	5	6	7	3	8	-	-	-	-	-
Cochliobolus heterostrophus C5	scaffold_10
		ProteinId	1226111	1031995	1022504	1179841	1140455	1226116	1195873	1105896	1104763	1179857	1022509	1179864	1179869	1157725	1106557	1226124	1179874	1140491	1179879
		ClusterId	6585	221	20413	1788	10765	9996	3418	5741	5551	5277	2393	4567	283	10930	6206	20155	17692	480	5833
		SyntenicId	-	-	-	-	-	8	3	7	6	5	2	4	1	9	-	-	-	-	-
Cochliobolus sativus	scaffold_18
		ProteinId	185520	41567	204080	176249	102733	348469	204083	165252	262677	41572	31162	262687	128812	165258	194415	262743	41578	262754	262750
		ClusterId	6585	221	20413	1788	10765	9996	3418	5741	5551	5277	2393	4567	283	10930	6792	20155	17692	480	5833
		SyntenicId	-	-	-	-	-	8	3	7	6	5	2	4	1	9	-	-	-	-	-
Leptosphaeria maculans	lm_SuperContig_13_v2
		ProteinId	2501	2502	2503	2504	2505	2506	2507	2508	2509	2510	2511	2512	2513	2514	2515	2516	2517	2518	2519
		ClusterId	2521	1961	1551	50301	15224	10930	283	4567	2393	5277	5551	5741	3418	9996	10765	1788	60	1561	50302
		SyntenicId	-	-	-	-	-	9	1	4	2	5	6	7	3	8	-	-	-	-	-
Pyrenophora tritici-repentis	supercontig_1.12
		ProteinId	155434	155435	155436	155437	155438	155439	155440	155441	155442	155443	155444	155445	155446	155447	155448	155449	155450	155451
		ClusterId	32162	10765	31239	15475	10667	283	4567	2393	5277	5551	5741	3418	509	10930	480	5833	4359	57615
		SyntenicId	-	-	-	-	-	1	4	2	5	6	7	3	-	9	-	-	-	-
Pyrenophora teres	191751
		ProteinId	6210	6211	6212	6213	6214	6215	6216	6217	6218	6219	6220	6221	6222
		ClusterId	4359	5833	480	10930	509	9996	3418	5741	5551	5277	2393	4567	283
		SyntenicId	-	-	-	9	-	8	3	7	6	5	2	4	1
Setosphaeria turcica	scaffold_11
		ProteinId	25819	167377	103225	159128	146490	159129	167380	25825	146496	167382	159134	103266	126756	159137
		ClusterId	60095	4359	5833	480	20155	10930	283	4567	2393	5277	5551	5741	3418	9996
		SyntenicId	-	-	-	-	-	9	1	4	2	5	6	7	3	8
Stagonospora nodorum	scaffold_43
		ProteinId	9652	9653	9654	9655	9656	9657	9658	9659	9660	9661	9662	9663	9664	9665	9666	9667	9668
		ClusterId	61218	15475	11482	509	9996	3418	5741	2393	5277	5551	4567	283	7677	10930	17369	17369	61217
		SyntenicId	-	-	-	-	8	3	7	2	5	6	4	1	-	9	-	-	-
Syntenic block: 65
Database	Scaffold
Alternaria brassicicola	Contig0
		ProteinId	1370	1371	1372	1373	1374	1375	1376	1377	1378	1379	1380	1381
		ClusterId	42014	6121	1875	7910	11629	10316	6941	2521	2521	1961	1551	3426
		SyntenicId	-	6	2	8	-	-	-	4	4	3	1	-
Cochliobolus heterostrophus C5	scaffold_10
		ProteinId	1215709	1140546	1140550	1107233	1179942	1195909	1179948	1022533	1140565	1022535	1140572	1140575	42439	1226156	1205197	115568
		ClusterId	15224	2723	20329	6121	6189	3552	1875	7910	2521	1961	1551	6704	7903	2538	3159	2249
		SyntenicId	-	-	-	6	7	5	2	8	4	3	1	-	-	-	-	-
Cochliobolus sativus	scaffold_18
		ProteinId	128880	348521	31201	102793	41609	153929	31203	263112	194446	41616	41617	41618	128910	128912	102835	263207
		ClusterId	2723	25	20329	6121	6189	3552	1875	7910	2521	1961	1551	6704	7903	2538	121	15573
		SyntenicId	-	-	-	6	7	5	2	8	4	3	1	-	-	-	-	-
Leptosphaeria maculans	lm_SuperContig_13_v2
		ProteinId	2493	2494	2495	2496	2497	2498	2499	2500	2501	2502	2503	2504	2505	2506	2507	2508
		ClusterId	3426	3426	6121	50300	6189	3552	1875	7910	2521	1961	1551	50301	15224	10930	283	4567
		SyntenicId	-	-	6	-	7	5	2	8	4	3	1	-	-	-	-	-
Pyrenophora tritici-repentis	supercontig_1.12
		ProteinId	155392	155393	155394	155395	155396	155397	155398	155399	155400	155401	155402	155403	155404	155405
		ClusterId	2113	10427	13545	1551	1961	2521	7910	1875	2921	3552	5831	5342	6189	6121
		SyntenicId	-	-	-	1	3	4	8	2	-	5	-	-	7	6
Pyrenophora teres	191766
		ProteinId	6234	6235	6236	6237	6238	6239	6240	6241	6242	6243	6244
		ClusterId	2723	6121	6189	5831	3552	1875	7910	2521	1961	1551	2113
		SyntenicId	-	6	7	-	5	2	8	4	3	1	-
Setosphaeria turcica	scaffold_30
		ProteinId	29256	111856	29258	132500	111810	152233	152235	169758	152241	177795	169760	111825	111827	132521	111821	177800
[truncated: 13,540 more rows]
[truncated: 2 more columns]
