# Supplementary material for: Diverse Lifestyles and Strategies of Plant Pathogenesis Encoded in the Genomes of Eighteen Dothideomycetes Fungi
Source: PLoS Pathog. 2012 Dec 6;8(12):e1003037. doi: 10.1371/journal.ppat.1003037 (PMC3516569; doi:10.1371/journal.ppat.1003037)
Supplement: Table S9 — Syntenic blocks of genes are identified in the genomes of six Mycosphaerellaceae . Genes are located sequentially on the scaffolds. Each protein ID represents one predicted gene. The cluster ID represents the ID of the multi-gene family to which each gene belongs. Each gene that is part of a syntenic block has a syntenic ID. (XLS) [file ppat.1003037.s018.xls]

## Sheet: Results
Syntenic block: 1
Database	Scaffold
Cladosporium fulvum	scf7180000126237
		ProteinId	183721	183722	183723	183724	183725	183726	183727	183728	183729	183730	183731	183732
		ClusterId	44775	19679	44776	38162	44777	3914	3707	13075	6722	9480	2048	5144
		SyntenicId	-	-	-	-	-	2	1	5	3	4	-	-
Dothistroma septosporum	scaffold_3
		ProteinId	169282	169284	87114	125237	52038	70564	169297	70565	61213	33187	70566	70570	70574	70575	43091
		ClusterId	5736	6276	268	4426	24683	3914	3707	13075	6722	9480	2048	19679	299	4	2913
		SyntenicId	-	-	-	-	-	2	1	5	3	4	-	-	-	-	-
Mycosphaerella graminicola	chr_1
		ProteinId	65596	33662	31901	52546	98343	89100	65606	102223	65607	31400	107024	102228	19317	78335	34200
		ClusterId	2341	153	2931	4	1396	9480	6722	13075	3707	3914	5144	3254	14828	55325	6725
		SyntenicId	-	-	-	-	-	4	3	5	1	2	-	-	-	-	-
Mycosphaerella populorum	scaffold_3
		ProteinId	139998	82222	147991	8987	147993	124443	62356	41638	147996	147997	140007	106556	147998	115487	131922
		ClusterId	14796	29686	3686	3151	19582	3914	9480	6722	13075	3707	4416	16692	13199	30123	59179
		SyntenicId	-	-	-	-	-	2	4	3	5	1	-	-	-	-	-
Mycosphaerella populicola	scaffold_55
		ProteinId	40185	105881	105856	48544	32724	67731	106006	105975	48549	48550	40192	21038	32728	21040	32729
		ClusterId	14796	29686	3686	3151	19582	3914	9480	6722	13075	3707	4416	16692	13199	30123	3154
		SyntenicId	-	-	-	-	-	2	4	3	5	1	-	-	-	-	-
Syntenic block: 2
Database	Scaffold
Cladosporium fulvum	scf7180000126247
		ProteinId	183739	183740	183741	183742	183743	183744	183745	183746	183747	183748	183749	183750
		ClusterId	2131	39387	1765	1557	1452	4935	4294	2455	5774	2044	1804	1145
		SyntenicId	-	-	3	2	1	6	5	4	-	-	-	-
Dothistroma septosporum	scaffold_6
		ProteinId	35748	131967	63702	132752	72768	72769	35754	35755	174369	72770	72772	72773
		ClusterId	48263	1967	1765	1557	1452	4935	48272	48275	4294	2455	5774	2044
		SyntenicId	-	-	3	2	1	6	-	-	5	4	-	-
Mycosphaerella graminicola	chr_8
		ProteinId	74423	100879	74429	87034	87035	94952	46572	27012	110344	46635	100881	87038	29926
		ClusterId	2044	1804	1145	1765	1557	3289	4935	1452	4294	2455	1383	404	2861
		SyntenicId	-	-	-	3	2	-	6	1	5	4	-	-	-
Mycosphaerella populorum	scaffold_6
		ProteinId	149889	156967	46232	142306	149892	149893	118077	149894	149895	149896	87717	87720
		ClusterId	3854	29896	1557	1765	1452	4935	29989	59345	4294	2455	1819	2861
		SyntenicId	-	-	2	3	1	6	-	-	5	4	-	-
Mycosphaerella populicola	scaffold_10
		ProteinId	117648	95353	95331	36487	44786	36488	95151	95089	16698	95080	95043
		ClusterId	1819	2455	4294	59548	29989	59488	4935	1452	1765	1557	29896
		SyntenicId	-	4	5	-	-	-	6	1	3	2	-
Syntenic block: 3
Database	Scaffold
Cladosporium fulvum	scf7180000126554
		ProteinId	183967	183968	183969	183970	183971	183972	183973	183974	183975	183976	183977	183978	183979	183980	183981	183982
		ClusterId	44841	14919	328	220	237	4088	3382	1384	8679	3096	4611	5764	169	19620	19	4814
		SyntenicId	-	-	-	-	-	4	3	1	7	2	5	6	-	-	-	-
Dothistroma septosporum	scaffold_2
		ProteinId	166974	123023	112797	69601	60112	69602	166989	69604	21467	69605	69606	42065	69607	32103	69609	51059
		ClusterId	2251	9560	4643	4117	6473	4088	3382	1384	8679	3096	4611	5764	169	19874	384	13327
		SyntenicId	-	-	-	-	-	4	3	1	7	2	5	6	-	-	-	-
Mycosphaerella fijiensis	scaffold_2
		ProteinId	59285	133100	171875	171876	39346	94085	206693	151075	59293	6519
		ClusterId	353	5764	53274	53275	4611	3096	54845	1384	3382	237
		SyntenicId	-	6	-	-	5	2	-	1	3	-
Mycosphaerella graminicola	chr_10
		ProteinId	76012	105839	87670	76018	76021	110931	105843	110933	49121	101342	62856	76036	105844	110937	30556	76039
		ClusterId	220	328	663	1792	237	4088	3382	1384	8679	3096	4611	5764	169	6762	4680	70
		SyntenicId	-	-	-	-	-	4	3	1	7	2	5	6	-	-	-	-
Mycosphaerella populorum	scaffold_2
		ProteinId	80619	147485	147486	147487	147488	147490	80637	161799	147491	105893	147492	154435	114756	147494
		ClusterId	353	4	1420	4013	3096	8679	58817	3382	1384	4088	4088	15033	58965	11490
		SyntenicId	-	-	-	-	2	7	-	3	1	4	4	-	-	-
Mycosphaerella populicola	scaffold_4
		ProteinId	29374	29375	43730	29377	29378	70205	92320	35498	15549	15550	35501	29383	92618	29385	29386	92291
		ClusterId	3666	4013	1420	4	5764	4611	3096	8679	3382	1384	4088	237	3868	11543	1467	3575
		SyntenicId	-	-	-	-	6	5	2	7	3	1	4	-	-	-	-	-
Syntenic block: 4
Database	Scaffold
Cladosporium fulvum	scf7180000126929
		ProteinId	184375	184376	184377	184378	184379	184380	184381	184382	184383	184384	184385	184386	184387	184388
		ClusterId	284	284	4467	5740	12936	3723	9458	701	6733	1790	44907	2552	13003	498
		SyntenicId	-	-	-	-	-	3	5	1	4	2	-	-	-	-
Dothistroma septosporum	scaffold_4
		ProteinId	71474	71475	44044	71476	71477	71478	128280	79667	44050	71486	34242	62263	71487	44056	71488
		ClusterId	2067	4330	30654	48500	11937	1790	6733	701	9458	3723	12936	5740	4467	48512	39365
		SyntenicId	-	-	-	-	-	2	4	1	5	3	-	-	-	-	-
Mycosphaerella graminicola	chr_3
		ProteinId	103672	103675	69693	91609	91610	69696	108560	39307	103676	103679	91615	69702	99512	26862	91619
		ClusterId	56208	56209	6936	289	3926	3723	9458	701	6733	1790	5323	1734	4555	3005	13154
		SyntenicId	-	-	-	-	-	3	5	1	4	2	-	-	-	-	-
Mycosphaerella populorum	scaffold_4
		ProteinId	84377	42951	148775	148776	148777	148778	42002	163202	148779	125271	41711	41927	140930	25465	132796
		ClusterId	19451	1268	4492	1841	3992	1790	6733	701	3723	9458	3265	3313	7586	6060	2448
		SyntenicId	-	-	-	-	-	2	4	1	3	5	-	-	-	-	-
Mycosphaerella populicola	scaffold_23
		ProteinId	46129	37825	99245	30999	99256	99330	99355	99342	18289	99170	46137	71826
		ClusterId	16705	14826	9458	3723	701	6733	1790	3992	59858	1841	4492	1268
		SyntenicId	-	-	5	3	1	4	2	-	-	-	-	-
Syntenic block: 5
Database	Scaffold
Cladosporium fulvum	scf7180000127212
		ProteinId	184519	184520	184521	184522	184523	184524	184525	184526	184527	184528	184529	184530	184531	184532	184533	184534
		ClusterId	19936	267	4630	14761	19731	13085	2994	1029	4790	3637	1634	44933	5309	19802	686	2
		SyntenicId	-	-	-	-	-	6	3	1	5	4	2	-	-	-	-	-
Dothistroma septosporum	scaffold_1
		ProteinId	67830	30259	67831	76390	67832	84414	84415	19401	142386	67835	84419	49287	19404	84422	67839	30268
		ClusterId	396	48051	686	19802	48053	1634	3637	4790	1029	2994	13085	48062	4630	19936	3351	48069
		SyntenicId	-	-	-	-	-	2	4	5	1	3	6	-	-	-	-	-
Mycosphaerella fijiensis	scaffold_1
		ProteinId	206226	28736	71441	193106	209990	149699	11500	209991	116570	160293	170630	27322	213533	76484	170633
		ClusterId	54827	815	952	30902	1634	3637	4790	29623	1029	2994	53150	13085	10424	11592	11592
		SyntenicId	-	-	-	-	2	4	5	-	1	3	-	6	-	-	-
Mycosphaerella graminicola	chr_5
		ProteinId	71994	72002	72003	42623	109455	109456	41752	21591	72009	42189	72012	72016	26273	93175	72020	72023
		ClusterId	2545	1541	4711	7001	5524	1634	3637	4790	1029	2994	13085	4515	4491	30882	3710	762
		SyntenicId	-	-	-	-	-	2	4	5	1	3	6	-	-	-	-	-
Mycosphaerella populorum	scaffold_1
		ProteinId	145522	145523	103621	33168	33946	75098	145526	129200	112275	145528	75118	145529	129205	36099	55299
		ClusterId	929	13205	58831	37995	13085	2994	1029	1634	3637	4790	3263	5558	11447	5102	294
		SyntenicId	-	-	-	-	6	3	1	2	4	5	-	-	-	-	-
Syntenic block: 6
Database	Scaffold
Cladosporium fulvum	scf7180000127339
		ProteinId	184986	184987	184988	184989	184990	184991	184992	184993	184994
		ClusterId	1764	269	15022	1781	17	1547	4860	95	9431
		SyntenicId	-	-	-	-	1	3	5	2	7
Dothistroma septosporum	scaffold_1
		ProteinId	68763	68764	31141	68765	68766	164931	68768	68769	77145	68770	68771	68772	121631	68774	68775	119235	68776
		ClusterId	3187	4303	2125	6766	3510	5763	13142	9431	48665	95	4860	1547	17	1781	48666	269	1764
		SyntenicId	-	-	-	-	4	6	8	7	-	2	5	3	1	-	-	-	-
Mycosphaerella fijiensis	scaffold_1
		ProteinId	193169	213564	25813	149799	206265	213566	210020	185585	98236	111815	210021	28809	89674
		ClusterId	1439	4924	12892	95	54829	9431	55044	13142	5763	3510	4860	9454	6279
		SyntenicId	-	-	-	2	-	7	-	8	6	4	5	-	-
Mycosphaerella graminicola	chr_1
		ProteinId	65916	102341	102345	78463	107133	65923	102352	107136	52873	107138	102358	83707	30576	102360	102365	65937	102369	52885
		ClusterId	3159	289	13183	55326	27	17	1547	4860	95	9431	13142	5763	3510	6766	2125	4303	56136	331
		SyntenicId	-	-	-	-	-	1	3	5	2	7	8	6	4	-	-	-	-	-
Mycosphaerella populorum	scaffold_1
		ProteinId	146886	146888	78889	146890	32452	138646	15620	146892	146893	146894	146895	146896	78915	113988	105190	75511	146897	32810
		ClusterId	13110	4654	3435	2654	29988	5763	3510	13142	9431	95	4860	1547	17	58951	58849	13183	289	4214
		SyntenicId	-	-	-	-	-	6	4	8	7	2	5	3	1	-	-	-	-	-
Mycosphaerella populicola	scaffold_24
		ProteinId	56314	31081	18431	46253	86608	31082	37953	99459	37955	46256	99453	37958	99591	99430	18440	99514	99369
		ClusterId	3435	2654	29988	5763	3510	13142	59581	9431	59737	95	4860	59486	1547	17	13183	289	4214
		SyntenicId	-	-	-	6	4	8	-	7	-	2	5	-	3	1	-	-	-
Syntenic block: 7
Database	Scaffold
Cladosporium fulvum	scf7180000127501
		ProteinId	185215	185216	185217	185218	185219	185220	185221	185222	185223	185224	185225	185226	185227	185228	185229
		ClusterId	23802	2445	23828	7622	1914	3238	13067	2320	2952	966	14736	820	3945	4279	16720
		SyntenicId	-	-	-	-	-	4	5	2	3	1	-	-	-	-	-
Dothistroma septosporum	scaffold_1
		ProteinId	118962	68049	163305	96491	68051	68052	163312	68053	68054	163320	19656	58433	68057	68058	68059
		ClusterId	23802	2445	23828	16761	1914	3238	13067	2320	2952	966	14736	8788	820	3945	4279
		SyntenicId	-	-	-	-	-	4	5	2	3	1	-	-	-	-	-
Mycosphaerella fijiensis	scaffold_1
		ProteinId	169573	201282	169575	148442	148446	209624	26109	205810	184716	48112	213038	125332	75674	25688
		ClusterId	8767	15017	16738	14736	966	10312	3238	13067	2320	2952	1123	973	2488	2958
		SyntenicId	-	-	-	-	1	-	4	5	2	3	-	-	-	-
Mycosphaerella graminicola	chr_1
		ProteinId	65854	98417	65859	102314	65863	83678	89257	34630	107116	65866	98421	102318	89261	33196
		ClusterId	1468	3507	754	13217	966	2952	19814	2320	13067	3238	12889	332	6765	4292
		SyntenicId	-	-	-	-	1	3	-	2	5	4	-	-	-	-
Mycosphaerella populorum	scaffold_1
		ProteinId	130602	58907	146852	58909	146853	146854	130606	146855	78788	153777	146857	146858	146859
		ClusterId	4256	1552	10312	3238	13067	59245	29795	2952	2320	966	3069	4684	788
		SyntenicId	-	-	-	4	5	-	-	3	2	1	-	-	-
Mycosphaerella populicola	scaffold_24
		ProteinId	99379	31107	18469	18470	99563	37993	18472	99606	31111	99456	31112	38000	63944
		ClusterId	1552	10312	59584	3238	13067	59687	29795	2952	2320	966	3069	59804	4684
		SyntenicId	-	-	-	4	5	-	-	3	2	1	-	-	-
Syntenic block: 8
Database	Scaffold
Cladosporium fulvum	scf7180000127662
		ProteinId	185441	185442	185443	185444	185445	185446	185447	185448	185449	185450	185451	185452	185453	185454	185455
		ClusterId	15106	1117	656	45010	4	13045	1810	2701	3093	4824	1025	45011	11577	1599	1102
		SyntenicId	-	-	-	-	-	6	2	3	4	5	1	-	-	-	-
Dothistroma septosporum	scaffold_4
		ProteinId	87653	108776	79310	43627	43628	170559	127560	71086	43631	79314	71091	71092	79317	71093
		ClusterId	238	690	11487	4	13045	1810	2701	47831	3093	4824	1025	11577	1599	1102
		SyntenicId	-	-	-	-	6	2	3	-	4	5	1	-	-	-
Mycosphaerella fijiensis	scaffold_3
		ProteinId	173192	214631	135024	195285	133543	210798	173197	195288	187282	135089	122652	163004	210799
		ClusterId	53428	4298	4	13045	1810	2701	53429	54618	3093	4824	1025	2955	55100
		SyntenicId	-	-	-	6	2	3	-	-	4	5	1	-	-
Mycosphaerella graminicola	chr_3
		ProteinId	91499	69507	103620	103622	38019	69513	91505	69516	103627	69521	69522	39030	79857	108506
		ClusterId	4635	2955	4194	1025	4824	3093	55520	2701	1810	13045	2844	2	9477	698
		SyntenicId	-	-	-	1	5	4	-	3	2	6	-	-	-	-
Mycosphaerella populorum	scaffold_8
		ProteinId	150526	69504	109720	127141	157647	127143	118960	127145	150532	49639	109727	109728	143102	150533
		ClusterId	2300	4023	30760	1025	4824	3093	59047	2701	1810	13045	1925	17530	12912	14875
		SyntenicId	-	-	-	1	5	4	-	3	2	6	-	-	-	-
Mycosphaerella populicola	scaffold_36
		ProteinId	102437	131178	102465	102431	102471	39014	102337	39016	102327	31869	102406	131186	102467	19669
		ClusterId	12915	14875	12912	1925	13045	1810	2701	59949	3093	4824	1025	4023	2300	29452
		SyntenicId	-	-	-	-	6	2	3	-	4	5	1	-	-	-
Syntenic block: 9
Database	Scaffold
Cladosporium fulvum	scf7180000128179
		ProteinId	186253	186254	186255	186256	186257	186258
		ClusterId	39372	4656	3027	13064	199	1050
		SyntenicId	-	4	3	5	1	2
Dothistroma septosporum	scaffold_1
		ProteinId	144896	41347	68929	68930	165273	68931	41352	144911	119582	68932	31313	68933	85429	68935	121305
		ClusterId	1826	334	2400	836	9	1050	199	13064	3027	4656	39372	12849	4	124	4546
		SyntenicId	-	-	-	-	-	2	1	5	3	4	-	-	-	-	-
Mycosphaerella graminicola	chr_1
		ProteinId	67037	107565	107566	67041	34547	53981	53984	89917	67048	98773	89921	35120	107571	67054	27949
		ClusterId	2029	5294	9281	4319	2400	4656	3027	13064	199	1050	16988	812	7590	5514	3939
		SyntenicId	-	-	-	-	-	4	3	5	1	2	-	-	-	-	-
Mycosphaerella populorum	scaffold_1
		ProteinId	146482	57883	77740	77743	146484	146485	146486	57899	138144	138145	146487	146488	77767	33260	113458
		ClusterId	1722	5398	9475	4195	13059	1050	199	13064	3027	4656	5276	1941	3961	2530	9465
		SyntenicId	-	-	-	-	-	2	1	5	3	4	-	-	-	-	-
Mycosphaerella populicola	scaffold_65
		ProteinId	33104	71219	107438	107430	49118	33107	49120	49121	21680	49123	49124	107485	21684	40752	107374
		ClusterId	1722	5398	9475	4195	13059	1050	199	13064	3027	4656	5276	1941	3961	2530	9465
		SyntenicId	-	-	-	-	-	2	1	5	3	4	-	-	-	-	-
Syntenic block: 10
Database	Scaffold
Cladosporium fulvum	scf7180000128307
		ProteinId	186357	186358	186359	186360	186361	186362	186363	186364	186365	186366	186367	186368	186369	186370	186371
		ClusterId	8731	8731	10347	3659	7363	3521	2891	1447	4460	3843	8285	1404	5768	3806	45139
		SyntenicId	-	-	-	-	-	3	2	1	5	4	-	-	-	-	-
Dothistroma septosporum	scaffold_10
		ProteinId	179253	74904	74906	74909	82883	137389	74911	74912	74913	138064	179278	74914	74915	74917	28174
		ClusterId	5296	14949	164	10347	3659	3521	2891	1447	4460	3843	1097	5166	602	6999	3174
		SyntenicId	-	-	-	-	-	3	2	1	5	4	-	-	-	-	-
Mycosphaerella graminicola	chr_11
		ProteinId	101579	23199	96634	96635	49727	49895	76843	106114	63662	63665	96640	49453	111257	96643	96644
		ClusterId	87	3708	14844	7253	381	3521	2891	1447	4460	3843	1938	1724	23895	55854	30597
		SyntenicId	-	-	-	-	-	3	2	1	5	4	-	-	-	-	-
Mycosphaerella populorum	scaffold_11
		ProteinId	151780	151781	128462	151786	151787	151788	128468	151790	73143	73145	151796	151797	151798	151800	111374
		ClusterId	14949	3236	1957	2583	1938	3843	4460	1447	2891	3521	3708	13049	2864	3308	29457
		SyntenicId	-	-	-	-	-	4	5	1	2	3	-	-	-	-	-
Mycosphaerella populicola	scaffold_100
		ProteinId	110626	33887	33891	33892	110618	110636	110640	22911	33901	54279	110653	33903	50215	50216	50217
		ClusterId	30017	3236	1957	2583	1938	3843	4460	1447	2891	3521	3708	13049	2864	3308	29457
		SyntenicId	-	-	-	-	-	4	5	1	2	3	-	-	-	-	-
Syntenic block: 11
Database	Scaffold
Cladosporium fulvum	scf7180000128495
		ProteinId	186508	186509	186510	186511	186512	186513	186514	186515	186516	186517	186518	186519	186520	186521	186522
		ClusterId	12017	4763	4	4699	15043	1948	930	1740	3381	2892	6462	2719	1224	1099	31
		SyntenicId	-	12	1	11	14	5	2	4	10	9	-	7	-	3	-
Dothistroma septosporum	scaffold_1
		ProteinId	121759	68471	143936	30891	164323	68476	30893	58899	20131	40871	76930	68478	68479	68480	68481	68482	164349	68484	68485	30904
		ClusterId	1084	1807	1099	2719	6462	2892	3381	1740	930	1948	15043	2382	4699	4	4763	2820	8052	788	3599	3
		SyntenicId	-	-	3	7	-	9	10	4	2	5	14	6	11	1	12	8	13	-	-	-
Mycosphaerella fijiensis	scaffold_1
		ProteinId	213699	125752	63047	181565	210114	115720	185788	116904	63049	193418	126814	170962	128396	128222	210116	201967	76860	160714	76862	55901	210120	150140
		ClusterId	8664	2	8052	37988	2820	4763	4	4699	2382	15043	6462	53179	2892	3381	1740	930	1948	2719	1224	1099	1807	1084
		SyntenicId	-	-	13	-	8	12	1	11	6	14	-	-	9	10	4	2	5	7	-	3	-	-
Mycosphaerella graminicola	chr_4
		ProteinId	103997	108932	40488	104000	108936	104004	13283	39819	70635	40195	99788	40340	41410	108940
		ClusterId	56234	2715	698	20757	15043	2382	4699	4	4763	2820	8052	2	3291	6804
		SyntenicId	-	-	-	-	14	6	11	1	12	8	13	-	-	-
Mycosphaerella graminicola	chr_4
		ProteinId	92445	109040	70921	99865	70925	70929	40192	41284	40907	41155	57829	104107	70938	40869
		ClusterId	14992	2950	2601	2602	1948	930	7492	1740	3381	2892	938	56239	3006	3657
		SyntenicId	-	-	-	-	5	2	-	4	10	9	-	-	-	-
Mycosphaerella populorum	scaffold_1
		ProteinId	35299	160143	35314	145907	145911	9162	145916	76239	145917	122220	33280	145918	56411	56413	145920	76258	122224
		ClusterId	2	8052	2820	4763	4	4699	2382	1948	930	1740	3381	2892	2719	1224	1099	8664	11549
		SyntenicId	-	13	8	12	1	11	6	5	2	4	10	9	7	-	3	-	-
Mycosphaerella populicola	scaffold_25
		ProteinId	119628	99760	99860	130121	46387	46388	31175	52744	38089	38090	56369	46393	46394	99665	46396	119660	26475	31186	46400	99777
		ClusterId	14958	14808	2	8052	2820	4763	4	4699	2382	15043	1948	930	1740	3381	2892	2719	1224	1099	8664	11549
		SyntenicId	-	-	-	13	8	12	1	11	6	14	5	2	4	10	9	7	-	3	-	-
Syntenic block: 12
Database	Scaffold
Cladosporium fulvum	scf7180000128985
		ProteinId	186994	186995	186996	186997	186998	186999	187000	187001	187002	187003	187004	187005	187006
		ClusterId	28309	28309	561	1434	2478	1155	32465	702	1284	3544	30551	798	39544
		SyntenicId	-	-	1	4	5	2	-	-	3	6	-	-	-
Dothistroma septosporum	scaffold_6
		ProteinId	72510	72511	25133	72514	25135	45144	54057	89101	72517	72519	35483	72520	72521	72522
		ClusterId	31	142	79	561	1434	2478	1155	702	1284	3544	30551	798	39544	1351
		SyntenicId	-	-	-	1	4	5	2	-	3	6	-	-	-	-
Mycosphaerella fijiensis	scaffold_5
		ProteinId	137750	175419	32917	97860	175422	188748	211471	154492	87079	78731	57129	175427	50305	78728	203826
		ClusterId	3537	633	1	4262	53716	1434	2478	1155	1284	3544	67	53717	5099	19547	5937
		SyntenicId	-	-	-	-	-	4	5	2	3	6	-	-	-	-	-
Mycosphaerella graminicola	chr_8
		ProteinId	75015	117734	75020	95316	87270	75026	110557	46304	105557	45881	61874	75037	46250	101060	75043
		ClusterId	5099	5937	939	55773	561	1434	2478	1155	1284	3544	4994	661	983	4175	798
		SyntenicId	-	-	-	-	1	4	5	2	3	6	-	-	-	-	-
Mycosphaerella populorum	scaffold_6
		ProteinId	142226	108840	164350	164351	149828	149829	126386	87512	149830	117992	126389	87520	108850	24325	149832
		ClusterId	1789	23437	3578	11456	561	1434	2478	1155	1284	3544	14661	236	58886	1747	6068
		SyntenicId	-	-	-	-	1	4	5	2	3	6	-	-	-	-	-
Mycosphaerella populicola	scaffold_37
		ProteinId	19673	39025	39026	47352	39028	56760	102536	47356	102672	102638	39033	102671	31878	19686
		ClusterId	4436	23368	236	41688	3544	1284	1155	2478	1434	561	11456	1399	3578	23437
		SyntenicId	-	-	-	-	6	3	2	5	4	1	-	-	-	-
Syntenic block: 13
Database	Scaffold
Cladosporium fulvum	scf7180000129130
		ProteinId	187453	187454	187455	187456	187457	187458	187459	187460	187461	187462
		ClusterId	4661	1152	2004	23527	6963	1869	4503	3	2095	3016
		SyntenicId	-	-	-	-	-	2	5	1	3	4
Dothistroma septosporum	scaffold_1
		ProteinId	68496	30918	68497	68498	164388	164390	85064	68502	58929	68503	68505	68507	120160	68508	68510
		ClusterId	48641	19733	2007	210	164	3016	2095	3	4503	1869	6963	2004	1152	4661	19880
		SyntenicId	-	-	-	-	-	4	3	1	5	2	-	-	-	-	-
Mycosphaerella graminicola	chr_4
		ProteinId	71407	58295	92737	71411	71416	31164	41229	71417	71420	71423	109235	30776	104261	92747	40139
		ClusterId	267	3711	16815	2007	210	3016	2095	3	4503	1869	4451	6095	2470	25832	4279
		SyntenicId	-	-	-	-	-	4	3	1	5	2	-	-	-	-	-
Mycosphaerella populorum	scaffold_1
		ProteinId	33772	146718	104968	104969	78364	29292	146720	146721	146722	146724	35929	146725	138430	146726	58520
		ClusterId	4993	1859	29689	58847	210	3016	2095	3	4503	1869	6963	1154	4808	1914	14
		SyntenicId	-	-	-	-	-	4	3	1	5	2	-	-	-	-	-
Mycosphaerella populicola	scaffold_21
		ProteinId	18099	98751	18101	98826	98639	30885	119128	98697	98695	71732	45991	18110	45992	30890	30891
		ClusterId	14	1914	4808	1154	6963	1869	4503	3	2095	3016	210	29503	29689	1859	4993
		SyntenicId	-	-	-	-	-	2	5	1	3	4	-	-	-	-	-
Syntenic block: 14
Database	Scaffold
Cladosporium fulvum	scf7180000129187
		ProteinId	187548	187549	187550	187551	187552	187553	187554	187555	187556	187557
		ClusterId	87	15	1858	5907	3400	45285	4714	45286	4182	9461
		SyntenicId	2	1	3	5	4	-	-	-	-	-
Dothistroma septosporum	scaffold_10
		ProteinId	28239	74972	74974	137799	82939	179413	74975	74976	66151	179427	74979	74980	38313	38314	74981
		ClusterId	13296	48128	14706	3237	19883	87	15	1858	5907	3400	9495	12854	30662	48149	4399
		SyntenicId	-	-	-	-	-	2	1	3	5	4	-	-	-	-	-
Mycosphaerella fijiensis	scaffold_10
		ProteinId	212605	179424	115419	33728	70693	157949	179430	179431	101280	191284	179434	212607	87264
		ClusterId	3512	54211	9495	3400	5907	1858	54212	54213	15	87	54214	208	13146
		SyntenicId	-	-	-	4	5	3	-	-	1	2	-	-	-
Mycosphaerella graminicola	chr_11
		ProteinId	76646	49589	49868	101514	111173	76651	96486	76652	76657	49750	19570	49704	111177
		ClusterId	4468	1414	9495	3400	5907	1858	10320	729	15	87	8699	1085	14975
		SyntenicId	-	-	-	4	5	3	-	-	1	2	-	-	-
Mycosphaerella populorum	scaffold_11
		ProteinId	151660	151661	166379	111192	166380	151663	158843	151664	92751	151666	166385	151668
		ClusterId	3685	325	3400	6526	8021	5907	59473	1858	87	15	6065	32
		SyntenicId	-	-	4	-	-	5	-	3	2	1	-	-
Syntenic block: 15
Database	Scaffold
Cladosporium fulvum	scf7180000129466
		ProteinId	187762	187763	187764	187765	187766	187767	187768	187769	187770	187771	187772
		ClusterId	45319	6292	3610	12980	5565	13014	30388	19765	39630	4781	19
		SyntenicId	-	3	1	4	2	5	-	-	-	-	-
Dothistroma septosporum	scaffold_1
		ProteinId	68681	41092	50105	68684	68685	68686	77094	68687	68688	31087	121719	68689	31089	31090	68690
		ClusterId	1752	236	3469	19804	48656	6292	3610	12980	5565	13014	8	48657	19765	39630	4781
		SyntenicId	-	-	-	-	-	3	1	4	2	5	-	-	-	-	-
Mycosphaerella fijiensis	scaffold_1
		ProteinId	70320	169160	169166	205633	169168	85630	129907	75170	75171	209476	158561	180915	89416	70321	101681
		ClusterId	4616	53033	53034	54798	53035	6292	3610	12980	5565	13014	4527	19523	23703	2800	1965
		SyntenicId	-	-	-	-	-	3	1	4	2	5	-	-	-	-	-
Mycosphaerella graminicola	chr_1
		ProteinId	53658	89737	34603	102690	107437	27578	98669	89741	53663	102692	89744	78832	107442	107443
		ClusterId	503	55456	55	23480	13014	39	5565	12980	3610	6292	55457	55330	10413	19876
		SyntenicId	-	-	-	-	5	-	2	4	1	3	-	-	-	-
Mycosphaerella populorum	scaffold_1
		ProteinId	145835	129537	160062	145837	152807	129541	103997	32469	145840	145841	145842	76027	35269
		ClusterId	55	30229	23480	13014	5565	12980	29845	10305	3610	6292	59219	30082	364
		SyntenicId	-	-	-	5	2	4	-	-	1	3	-	-	-
Mycosphaerella populicola	scaffold_43
		ProteinId	32231	103843	47835	47836	20230	131785	32235	47840	32236	20236	20237	103787	47846	39520
		ClusterId	503	55	30229	23480	13014	5565	12980	29845	3610	6292	30082	221	4998	3279
		SyntenicId	-	-	-	-	5	2	4	-	1	3	-	-	-	-
Syntenic block: 16
Database	Scaffold
Cladosporium fulvum	scf7180000130124
		ProteinId	188958	188959	188960	188961	188962	188963	188964	188965	188966	188967	188968	188969	188970	188971	188972	188973	188974
		ClusterId	6866	45458	4993	1859	6	12861	2659	1682	2130	5746	14719	3467	5136	25	11544	2146	3949
		SyntenicId	-	-	-	-	-	6	3	1	2	5	7	4	-	-	-	-	-
Dothistroma septosporum	scaffold_1
		ProteinId	59237	68844	68845	68846	68847	165097	20500	144725	41266	68850	165107	41268	59249	68851	85352	85353	144746
		ClusterId	3160	13040	11402	1288	5136	3467	14719	5746	2130	1682	2659	12861	6	1859	4993	6325	5082
		SyntenicId	-	-	-	-	-	4	7	5	2	1	3	6	-	-	-	-	-
Mycosphaerella fijiensis	scaffold_1
		ProteinId	213591	86279	206285	181489	210038	28820	170756	127416	185629	55699	185631	26938	126445	86282	149869	76626	149872
		ClusterId	19672	7217	54830	52	55046	3467	14719	5746	2130	1682	2659	12861	2	2833	5010	19683	788
		SyntenicId	-	-	-	-	-	4	7	5	2	1	3	6	-	-	-	-	-
Mycosphaerella graminicola	chr_4
		ProteinId	99982	104234	58223	71341	58228	71344	92695	92696	71347	41129	104236	104237	104239	71354
		ClusterId	3680	903	13176	3467	5746	2130	17081	17114	1682	2659	7281	12861	2	2833
		SyntenicId	-	-	-	4	5	2	-	-	1	3	-	6	-	-
Mycosphaerella populorum	scaffold_1
		ProteinId	146439	146440	29975	146441	160684	146449	146454	160687	146455	146456	146457	113413	153383	146460	122813	146464	77681
		ClusterId	5717	3561	6729	1283	5940	3467	14719	5746	2130	1682	2659	12861	2	2833	5010	30253	1986
		SyntenicId	-	-	-	-	-	4	7	5	2	1	3	6	-	-	-	-	-
Mycosphaerella populicola	scaffold_1
		ProteinId	125985	43033	78629	90319	43035	14792	90143	43037	28878	28879	51350	43041	43042	89526
		ClusterId	5717	3561	6729	1283	5940	3467	14719	5746	2130	1682	2659	12861	2	68
		SyntenicId	-	-	-	-	-	4	7	5	2	1	3	6	-	-
Syntenic block: 17
Database	Scaffold
Cladosporium fulvum	scf7180000130132
		ProteinId	189062	189063	189064	189065	189066	189067	189068	189069	189070	189071	189072	189073	189074	189075	189076
		ClusterId	19746	45468	30924	2465	1639	1298	5292	3087	4687	1449	2463	4420	4220	17113	17
		SyntenicId	-	-	-	-	-	1	7	4	6	2	3	-	5	-	-
Dothistroma septosporum	scaffold_8
		ProteinId	73655	46348	73674	134541	93154	73675	135219	176418	156135	134857	73679	135468	176430	36752	64677
		ClusterId	47474	4220	47482	4420	2463	1449	4687	3087	5292	1298	1639	2465	30924	28346	14819
		SyntenicId	-	5	-	-	3	2	6	4	7	1	-	-	-	-	-
Mycosphaerella fijiensis	scaffold_19
		ProteinId	88924	205528	168884	60541	43975	14840	147409	43827	99374	158302	168896	200865	96531	53701
		ClusterId	23641	2463	4420	1449	4687	3087	5292	1298	4220	508	6119	13071	3844	486
		SyntenicId	-	3	-	2	6	4	7	1	5	-	-	-	-	-
Mycosphaerella graminicola	chr_2
		ProteinId	90455	36977	67865	90458	35819	67867	54793	37135	67873	67878	67881	37176	90465	103070	107882
		ClusterId	6496	17	4220	4420	2463	1449	4687	3087	5292	1298	1639	2465	23420	3023	13219
		SyntenicId	-	-	5	-	3	2	6	4	7	1	-	-	-	-	-
Mycosphaerella populorum	scaffold_7
		ProteinId	142593	68386	150120	126704	150121	142598	118415	150122	88361	88362	68410	126710	150134	157230	150135
		ClusterId	6077	3951	23420	2465	1639	1298	5292	3087	4687	1449	2463	4220	59358	59468	59359
		SyntenicId	-	-	-	-	-	1	7	4	6	2	3	5	-	-	-
Mycosphaerella populicola	scaffold_7
		ProteinId	36057	16196	29748	93720	93821	51879	16202	44337	16204	16205	93880
		ClusterId	59779	59802	59801	4220	2463	1449	4687	3087	5292	1298	364
		SyntenicId	-	-	-	5	3	2	6	4	7	1	-
Syntenic block: 18
Database	Scaffold
Cladosporium fulvum	scf7180000130264
		ProteinId	189544	189545	189546	189547	189548	189549	189550	189551	189552	189553	189554	189555	189556	189557	189558
		ClusterId	1239	1176	6517	5243	28277	3655	14813	1011	8680	10319	10357	834	4683	2111	13267
		SyntenicId	-	-	-	-	-	2	5	1	3	4	-	-	-	-	-
Dothistroma septosporum	scaffold_1
		ProteinId	85095	49975	68530	164476	68531	40928	68546	68548	76985	68549	30959	68550	76988	68552	144117
		ClusterId	1736	13267	2111	4683	834	10319	8680	1011	14813	3655	28277	5243	6517	1176	1239
		SyntenicId	-	-	-	-	-	4	3	1	5	2	-	-	-	-	-
Mycosphaerella fijiensis	scaffold_1
		ProteinId	158718	123895	85696	28591	169295	212900	27879	126418	75334	209517	126279	169304	212903	148147	75339
		ClusterId	4161	3664	67	2982	53046	3655	14813	1011	8680	10319	10310	53047	55289	4418	5704
		SyntenicId	-	-	-	-	-	2	5	1	3	4	-	-	-	-	-
Mycosphaerella graminicola	chr_1
		ProteinId	98514	83794	66192	107239	66199	78594	107242	66201	98518	66207	66209	102469	66216	102471	31931
		ClusterId	4932	54	4683	2111	834	10319	8680	1011	14813	3655	3957	2837	51	143	4949
		SyntenicId	-	-	-	-	-	4	3	1	5	2	-	-	-	-	-
Mycosphaerella populorum	scaffold_1
		ProteinId	146605	146606	78114	78118	146608	146609	153536	146610	122981	146611	130355	146613	122985	34086
		ClusterId	1739	3852	4161	3664	10319	59235	8680	1011	14813	3655	2982	393	1373	2123
		SyntenicId	-	-	-	-	4	-	3	1	5	2	-	-	-	-
Mycosphaerella populicola	scaffold_18
		ProteinId	97825	45664	30666	118727	17737	30668	129227	97912	45670	30671	30672	17744	17745	30675	97756
		ClusterId	2123	1373	393	2982	59616	3655	14813	1011	8680	10319	3664	4161	1739	16801	773
		SyntenicId	-	-	-	-	-	2	5	1	3	4	-	-	-	-	-
Syntenic block: 19
Database	Scaffold
Cladosporium fulvum	scf7180000130289
		ProteinId	189742	189743	189744	189745	189746	189747	189748	189749	189750	189751
		ClusterId	4	3938	11541	11596	11596	899	259	1720	6961	1630
		SyntenicId	1	-	-	-	-	-	2	4	5	3
Dothistroma septosporum	scaffold_1
		ProteinId	67630	162329	141919	67632	19175	67634	67635	67639	162346	57974	67641
		ClusterId	6279	4	3938	11541	11596	899	259	1720	6961	1630	6052
		SyntenicId	-	1	-	-	-	-	2	4	5	3	-
Mycosphaerella fijiensis	scaffold_1
		ProteinId	209551	71231	169396	169397	54752	54756	47952	18938	201191	201192	110453	47959	184582	212956	28278
		ClusterId	5393	6531	53055	53056	1500	259	1720	6961	1630	4	3242	738	10368	5699	5390
		SyntenicId	-	-	-	-	-	2	4	5	3	1	-	-	-	-	-
Mycosphaerella populorum	scaffold_1
		ProteinId	145869	27757	145870	35849	76111	35324	76117	76120	34509	56285	129579	160105	76129	145875	76130
		ClusterId	59220	19515	10368	738	3242	4	259	1720	6961	1630	3492	1706	58814	10340	14897
		SyntenicId	-	-	-	-	-	1	2	4	5	3	-	-	-	-	-
Mycosphaerella populicola	scaffold_111
		ProteinId	111324	85824	34073	111286	111328	28255	111316	28257	111309	111308	28259	42003	23205	23206	23207
		ClusterId	5699	19515	10368	738	3242	4	259	1720	6961	1630	3492	1706	59585	30778	10340
		SyntenicId	-	-	-	-	-	1	2	4	5	3	-	-	-	-	-
Syntenic block: 20
Database	Scaffold
Cladosporium fulvum	scf7180000130290
		ProteinId	189802	189803	189804	189805	189806	189807	189808	189809	189810	189811	189812
		ClusterId	5233	582	16798	10315	2627	102	14804	5410	859	3537	2280
		SyntenicId	-	-	-	-	3	1	5	-	2	4	-
Dothistroma septosporum	scaffold_9
		ProteinId	74289	65358	74290	74291	177826	74292	90843	74293	37469	102282	74294	177838	74295
		ClusterId	19754	10315	47631	2627	102	14804	5410	859	47638	3537	2280	2613	73
		SyntenicId	-	-	-	3	1	5	-	2	-	4	-	-	-
Mycosphaerella fijiensis	scaffold_9
		ProteinId	212391	101640	80868	80869	144852	51705	167847	80873	205054	5825	37055	208976	157267	144862	212393
		ClusterId	3903	6892	8687	8088	189	2627	102	14804	859	3537	243	6236	1692	2333	23341
		SyntenicId	-	-	-	-	-	3	1	5	2	4	-	-	-	-	-
Mycosphaerella populorum	scaffold_10
		ProteinId	52259	110797	151370	151371	110800	166026	151373	71870	151374	144134	151375	151376	135733
		ClusterId	12941	19754	10315	2627	58916	102	14804	5410	859	3537	23280	1090	1311
		SyntenicId	-	-	-	3	-	1	5	-	2	4	-	-	-
Mycosphaerella populicola	scaffold_44
		ProteinId	103993	20314	32283	32284	32285	103985	20320	104088	104085	88823	32289	131899	20326	32291
		ClusterId	3611	3068	4500	10315	2627	102	14804	5410	859	3537	23280	1090	1311	2435
		SyntenicId	-	-	-	-	3	1	5	-	2	4	-	-	-	-
Syntenic block: 21
Database	Scaffold
Cladosporium fulvum	scf7180000130292
		ProteinId	189835	189836	189837	189838	189839	189840	189841	189842
		ClusterId	45542	9	12918	3043	1698	11481	1969	1200
		SyntenicId	-	1	6	4	2	5	3	-
Dothistroma septosporum	scaffold_1
		ProteinId	68755	68756	144519	118724	41170	119695	50149	122159	41172	68758	121271	68759	68760	68762	68763
		ClusterId	2092	805	221	17179	128	9	12918	3043	11481	1698	1969	1200	2501	5877	3187
		SyntenicId	-	-	-	-	-	1	6	4	5	2	3	-	-	-	-
Mycosphaerella fijiensis	scaffold_1
		ProteinId	201016	129568	84252	44605	89033	53885	89029	89028	209434	127600	44622	60723	169026	209436
		ClusterId	159	399	1660	2937	11481	1698	3043	12918	55004	9	16753	128	53010	5771
		SyntenicId	-	-	-	-	5	2	4	6	-	1	-	-	-	-
Mycosphaerella graminicola	chr_1
		ProteinId	66834	102725	84039	34788	32585	31968	102737	107488	66842	34736	21087	35055	89811	102740	102741
		ClusterId	1206	12876	3378	751	2387	1969	1698	11481	3043	9	128	625	55459	738	3242
		SyntenicId	-	-	-	-	-	3	2	5	4	1	-	-	-	-	-
Mycosphaerella populorum	scaffold_1
		ProteinId	146314	146315	113232	122649	104508	146316	122652	57418	57420	122655	34961	146322	130022	57428	19358
		ClusterId	5877	2501	1109	1200	1969	11481	1698	3043	12918	9	5771	4271	13178	2418	4457
		SyntenicId	-	-	-	-	3	5	2	4	6	1	-	-	-	-	-
Mycosphaerella populicola	scaffold_1
		ProteinId	115159	90321	42858	90163	90015	28724	42861	14608	24835	28728	42865	14612	42867	90532	34683
		ClusterId	2501	6455	112	1200	1969	11481	1698	3043	12918	9	5771	4271	13178	2418	4457
		SyntenicId	-	-	-	-	3	5	2	4	6	1	-	-	-	-	-
Syntenic block: 22
Database	Scaffold
Cladosporium fulvum	scf7180000130307
		ProteinId	189998	189999	190000	190001	190002	190003	190004	190005	190006	190007	190008	190009
		ClusterId	5807	7218	3002	13106	1418	4733	7313	1504	2480	65	1394	23471
		SyntenicId	-	-	-	7	3	6	-	4	5	1	2	-
Dothistroma septosporum	scaffold_3
		ProteinId	70301	168692	42802	32910	70305	70306	125391	70307	22359	42808	70309	42812	125762	70311
		ClusterId	2087	7218	3002	13106	1418	47842	4733	1504	2480	65	1394	448	7631	3136
		SyntenicId	-	-	-	7	3	-	6	4	5	1	2	-	-	-
Mycosphaerella fijiensis	scaffold_4
		ProteinId	164595	174854	88149	188440	59071	81712	188442	203630	72213	154021	110993	164608	81705	100093	88143	211338
		ClusterId	53004	53632	5229	448	1394	13106	1418	4733	1504	2480	65	2194	8727	3165	31	272
		SyntenicId	-	-	-	-	2	7	3	6	4	5	1	-	-	-	-	-
Mycosphaerella graminicola	chr_1
		ProteinId	65440	102176	52389	89011	65448	19099	98298	89015	35238	102177	106967	33019	83520	89020	98302
		ClusterId	432	56132	1010	1534	65	2480	1504	7313	4733	1418	13106	1394	448	19579	3052
		SyntenicId	-	-	-	-	1	5	4	-	6	3	7	2	-	-	-
Mycosphaerella populorum	scaffold_3
		ProteinId	148225	148226	115811	115813	82896	148227	140289	148228	23933	148229	162637	124691	148230	148231	148233	40136	63030
		ClusterId	29698	10392	29569	19500	5578	1394	13106	1418	4733	1504	2480	65	1534	1010	432	14709	622
		SyntenicId	-	-	-	-	-	2	7	3	6	4	5	1	-	-	-	-	-
Syntenic block: 23
Database	Scaffold
Cladosporium fulvum	scf7180000130355
		ProteinId	190789	190790	190791	190792	190793	190794	190795	190796	190797	190798	190799	190800	190801	190802	190803
		ClusterId	6525	10920	38158	120	5	16920	1636	3083	861	3594	24979	6953	2005	10360	45639
		SyntenicId	-	-	-	-	-	5	2	3	1	4	-	-	-	-	-
Dothistroma septosporum	scaffold_6
		ProteinId	132686	63414	173805	35458	173806	72496	72497	131384	72499	173819	35465	45128	132200	72504	72505
		ClusterId	19404	2534	3203	47650	12999	16920	1636	3083	861	3594	6953	2005	10360	23931	14794
		SyntenicId	-	-	-	-	-	5	2	3	1	4	-	-	-	-	-
Mycosphaerella fijiensis	scaffold_5
		ProteinId	30459	77619	175640	197309	71645	56437	138532	56433	154686	211542	77611	30141	30463	197317
		ClusterId	138	7685	5660	54650	3594	861	3083	1636	6555	16920	12999	3203	2534	54651
		SyntenicId	-	-	-	-	4	1	3	2	-	5	-	-	-	-
Mycosphaerella populorum	scaffold_6
		ProteinId	149838	87549	126399	149841	149842	149843	149844	149845	133990	87571	149847	149848	149849	149850	67637
		ClusterId	2165	785	5895	3203	12999	16920	1636	3083	861	3594	12975	1528	3104	1149	1611
		SyntenicId	-	-	-	-	-	5	2	3	1	4	-	-	-	-	-
Mycosphaerella populicola	scaffold_122
		ProteinId	111929	23435	23436	111961	42175	34187	34188	34189	34190	34191	34192	42181	135229
		ClusterId	1528	12975	59735	3594	861	3083	1636	16920	12999	3203	5895	785	2165
		SyntenicId	-	-	-	4	1	3	2	5	-	-	-	-	-
Syntenic block: 24
Database	Scaffold
Cladosporium fulvum	scf7180000130402
		ProteinId	191245	191246	191247	191248	191249	191250	191251	191252	191253	191254
		ClusterId	4886	114	45684	28311	317	17127	4243	2814	1251	3141
		SyntenicId	-	-	-	-	1	-	5	3	2	4
Dothistroma septosporum	scaffold_9
		ProteinId	90720	74169	74170	74172	74173	65234	74175	74176	177566	46877	37338	27166	177572	74179	74181
		ClusterId	114	5537	1126	509	3329	3141	1251	2814	4243	317	10401	47302	651	2745	2481
		SyntenicId	-	-	-	-	-	4	2	3	5	1	-	-	-	-	-
Mycosphaerella fijiensis	scaffold_9
		ProteinId	80819	80820	80821	157197	80823	205026	98822	58492	58496	167794	167798	36932	87807	36808	80833
		ClusterId	52863	3974	14692	1126	23494	317	4243	2814	1251	3141	3329	509	1361	4961	19651
		SyntenicId	-	-	-	-	-	1	5	3	2	4	-	-	-	-	-
Mycosphaerella graminicola	chr_9
		ProteinId	75463	75467	101192	48013	48113	110727	75475	101194	82114	82116	16557	105708	47751	110734	105712
		ClusterId	509	1263	1126	4	3329	3141	1251	2814	4243	317	3409	4770	8677	23206	909
		SyntenicId	-	-	-	-	-	4	2	3	5	1	-	-	-	-	-
Mycosphaerella populorum	scaffold_10
		ProteinId	21783	51631	144072	151323	151324	151325	151327	151328	52354	71750	127986	110745	120095	71755	151332
		ClusterId	25004	12906	93	15022	2420	317	4243	2814	1251	3141	1972	8740	23349	5906	950
		SyntenicId	-	-	-	-	-	1	5	3	2	4	-	-	-	-	-
Syntenic block: 25
Database	Scaffold
Cladosporium fulvum	scf7180000130411
		ProteinId	191391	191392	191393	191394	191395	191396	191397	191398	191399	191400	191401	191402	191403	191404
		ClusterId	3202	39420	665	79	2661	1038	3205	1944	9530	211	634	3979	14939	23559
		SyntenicId	-	-	3	-	6	4	7	5	-	1	2	8	9	-
Dothistroma septosporum	scaffold_10
		ProteinId	74709	82677	74711	74712	47430	178788	37969	47432	137551	47433	27879	47435	82684	56278	74718
		ClusterId	2965	19793	47507	39420	665	2661	1038	3205	1944	211	634	3979	14939	23559	325
		SyntenicId	-	-	-	-	3	6	4	7	5	1	2	8	9	-	-
Mycosphaerella fijiensis	scaffold_10
		ProteinId	157672	216824	44842	145931	84340	184029	191072	44846	44788	168270	53931	205240	157685	191078	157688	145158
		ClusterId	665	3420	1918	4644	1249	1944	3205	2661	1038	211	634	23446	6131	3979	73	1555
		SyntenicId	3	-	-	-	-	5	7	6	4	1	2	-	-	8	-	-
Mycosphaerella graminicola	chr_11
		ProteinId	50020	111306	96736	111307	82650	111308	49723	29525	111309	106181	106182	111313	49421	63807	49696
		ClusterId	665	23844	23844	56493	17107	2661	1038	3205	1944	211	634	14939	3979	325	4110
		SyntenicId	3	-	-	-	-	6	4	7	5	1	2	9	8	-	-
Mycosphaerella populorum	scaffold_11
		ProteinId	128564	9017	144801	93430	19453	151884	151885	166638	93438	151887	151888	151889	151890	93452	151892	166646
		ClusterId	19551	3774	1918	3420	665	1944	3205	1038	2661	211	634	23446	14939	3979	59425	8057
		SyntenicId	-	-	-	-	3	5	7	4	6	1	2	-	9	8	-	-
Mycosphaerella populicola	scaffold_19
		ProteinId	98177	30747	17851	97955	118881	37470	98026	30750	98187	17858	30752	37476	17862
		ClusterId	3979	14939	23446	634	211	14763	139	2661	1038	3205	1944	3420	1918
		SyntenicId	8	9	-	2	1	-	-	6	4	7	5	-	-
Syntenic block: 26
Database	Scaffold
Cladosporium fulvum	scf7180000130411
		ProteinId	191413	191414	191415	191416	191417	191418	191419	191420	191421	191422	191423	191424	191425	191426	191427
		ClusterId	3420	3253	45698	28354	23698	12949	1766	3049	6092	601	13228	2429	129	45699	4601
		SyntenicId	-	-	-	-	-	5	2	3	4	1	-	-	-	-	-
Dothistroma septosporum	scaffold_10
		ProteinId	178596	138042	74627	27747	56182	27749	74629	47345	74634	137596	82601	82602	74638	74639	47355
		ClusterId	1918	3420	3253	28354	23698	12949	1766	3049	6092	601	13269	13269	47222	577	1052
		SyntenicId	-	-	-	-	-	5	2	3	4	1	-	-	-	-	-
Mycosphaerella graminicola	chr_11
		ProteinId	96650	96651	76858	106125	106127	101587	50118	49528	76868	111263	50053	49627	49848	26999	18448
		ClusterId	30597	23912	505	56359	56360	601	6092	3049	1766	12949	19624	555	4	3513	5508
		SyntenicId	-	-	-	-	-	1	4	3	2	5	-	-	-	-	-
Mycosphaerella populorum	scaffold_11
		ProteinId	151947	128630	159170	121008	151948	73655	121011	111588	151949	151950	73667	128635
		ClusterId	29762	29610	6092	23214	3049	1766	12949	58924	19624	601	16711	2946
		SyntenicId	-	-	4	-	3	2	5	-	-	1	-	-
Mycosphaerella populicola	scaffold_19
		ProteinId	118918	59515	98220	30773	98086	30774	74707	98033	30775	30776	98056	98029	45828	37533
		ClusterId	469	23327	29762	29610	6092	3049	1766	12949	19624	601	5542	2946	381	2802
		SyntenicId	-	-	-	-	4	3	2	5	-	1	-	-	-	-
Syntenic block: 27
Database	Scaffold
Cladosporium fulvum	scf7180000130492
		ProteinId	191951	191952	191953	191954	191955	191956	191957	191958	191959	191960	191961	191962	191963	191964	191965
		ClusterId	3766	4022	1575	45758	45759	2213	2832	12989	2074	4082	1	45760	260	45761	45762
		SyntenicId	-	-	-	-	-	2	3	5	1	4	-	-	-	-	-
Dothistroma septosporum	scaffold_13
		ProteinId	75736	75737	75738	75739	140974	57415	75741	57416	48554	181357	75742	75744	75745	181363
		ClusterId	2846	708	6447	47215	2213	2832	47228	12989	2074	4082	260	1575	4022	2847
		SyntenicId	-	-	-	-	2	3	-	5	1	4	-	-	-	-
Mycosphaerella fijiensis	scaffold_8
		ProteinId	64015	177779	142940	198977	142969	114855	212136	34795	101037	167022	212137	198984	190160	142521	50987
		ClusterId	4481	54030	7208	54677	1	4082	2074	12989	2832	2213	23281	23769	3776	3169	276
		SyntenicId	-	-	-	-	-	4	1	5	3	2	-	-	-	-	-
Mycosphaerella graminicola	chr_5
		ProteinId	28410	104498	72117	72122	80816	93222	72125	80821	41539	80824	72130	72131	109501	72138	72141
		ClusterId	3687	630	1194	1	55353	4082	2074	12989	2832	2213	2213	2620	1193	3387	3033
		SyntenicId	-	-	-	-	-	4	1	5	3	2	2	-	-	-	-
Mycosphaerella populorum	scaffold_4
		ProteinId	148896	148897	148898	148899	148900	148901	125402	27442	163334	148902	155925	84773	148903	148904	116714
		ClusterId	3410	1267	2731	30040	7208	4082	2074	12989	2832	2213	19455	2492	14690	78	29884
		SyntenicId	-	-	-	-	-	4	1	5	3	2	-	-	-	-	-
Mycosphaerella populicola	scaffold_3
		ProteinId	92016	43422	29138	91512	91924	29139	43426	91803	91427	91629	29142	29143	29144	35224	43432
		ClusterId	29884	78	14690	2492	19455	2213	2832	12989	2074	4082	7208	30040	2731	59531	1267
		SyntenicId	-	-	-	-	-	2	3	5	1	4	-	-	-	-	-
Syntenic block: 28
Database	Scaffold
Cladosporium fulvum	scf7180000130553
		ProteinId	192186	192187	192188	192189	192190	192191	192192	192193	192194	192195	192196	192197	192198	192199	192200
		ClusterId	4855	728	3845	51	2857	2041	1406	1928	2375	3615	1617	11443	13175	2106	10410
		SyntenicId	-	-	-	-	-	3	1	2	4	5	-	-	-	-	-
Dothistroma septosporum	scaffold_2
		ProteinId	69284	114226	41728	166229	69285	69287	145828	122989	69289	69291	69292	69293	21105	69294	145844
		ClusterId	11492	4855	3845	51	2857	2041	1406	1928	2375	3615	1617	11443	13175	2106	3816
		SyntenicId	-	-	-	-	-	3	1	2	4	5	-	-	-	-	-
Mycosphaerella fijiensis	scaffold_2
		ProteinId	88561	59850	161123	161125	98471	171382	59842	161135	213871	186072	65012	124403	52991
		ClusterId	2	1130	3801	1406	1928	53217	2375	3615	1617	2041	2857	51	3845
		SyntenicId	-	-	-	1	2	-	4	5	-	3	-	-	-
Mycosphaerella populorum	scaffold_2
		ProteinId	61558	124166	22487	147733	162096	36889	147736	147737	124172	81456	147738	147740	115120	61582	81466
		ClusterId	3996	29830	19519	29917	261	1406	1928	2375	3615	2041	30030	2366	19566	11548	14797
		SyntenicId	-	-	-	-	-	1	2	4	5	3	-	-	-	-	-
Mycosphaerella populicola	scaffold_64
		ProteinId	40667	33048	82224	33049	57463	107256	33052	21594	107321	49046	33055	107318	21599	49050	107337
		ClusterId	3996	29830	19519	29917	261	1406	1928	2375	3615	2041	30030	2366	19566	11548	12961
		SyntenicId	-	-	-	-	-	1	2	4	5	3	-	-	-	-	-
Syntenic block: 29
Database	Scaffold
Cladosporium fulvum	scf7180000130614
		ProteinId	192421	192422	192423	192424	192425	192426	192427	192428	192429	192430	192431	192432	192433	192434
		ClusterId	23938	3210	13131	30343	5444	4297	4410	1144	172	1238	13155	3554	3535	30871
		SyntenicId	-	-	-	-	-	5	6	2	1	3	-	-	-	-
Dothistroma septosporum	scaffold_1
		ProteinId	120834	67622	120378	67625	141890	67626	100831	162311	120510	162315	49083	67628	19169	67629
		ClusterId	30871	3535	3554	13155	1238	172	1144	4410	4297	5444	6561	2507	16823	9454
		SyntenicId	-	-	-	-	3	1	2	6	5	-	-	4	-	-
Mycosphaerella fijiensis	scaffold_1
		ProteinId	181185	148855	192447	209742	148860	115389	26886	184978	209746	148869	110067	123906	55238	26032
		ClusterId	54491	4657	6561	2507	5444	4297	4410	1144	172	1238	13	4433	431	832
		SyntenicId	-	-	-	4	-	5	6	2	1	3	-	-	-	-
Mycosphaerella graminicola	chr_1
		ProteinId	33834	102617	66546	53492	89653	32785	53498	66559	66563	89657	53507	34921	102625
		ClusterId	2106	30868	4433	4297	4410	1144	172	1238	13	6561	2507	139	56146
		SyntenicId	-	-	-	5	6	2	1	3	-	-	4	-	-
Mycosphaerella populorum	scaffold_1
		ProteinId	146219	160463	146223	146225	122550	146227	122552	12406	146228	146230
		ClusterId	2507	30264	4415	4489	3919	4297	4410	1144	172	1238
		SyntenicId	4	-	-	-	-	5	6	2	1	3
Mycosphaerella populicola	scaffold_1
		ProteinId	90304	125550	90407	70167	28628	28629	89948	14526	28631	90047
		ClusterId	2507	30264	4415	4489	3919	4297	4410	1144	172	1238
		SyntenicId	4	-	-	-	-	5	6	2	1	3
Syntenic block: 30
Database	Scaffold
Cladosporium fulvum	scf7180000130640
		ProteinId	192495	192496	192497	192498	192499	192500	192501	192502	192503	192504	192505	192506	192507
		ClusterId	4140	5021	6991	1896	4079	2033	1984	1193	3387	3033	45822	3179	2731
		SyntenicId	-	-	-	2	5	-	-	1	4	3	-	-	-
Dothistroma septosporum	scaffold_13
		ProteinId	83702	75716	75717	101821	75718	75719	48527	140596	161080	75720	75721	29317	75722	29319
		ClusterId	4885	2731	3179	9	3033	3387	1193	2033	4079	1896	47176	5021	4140	47179
		SyntenicId	-	-	-	-	3	4	1	-	5	2	-	-	-	-
Mycosphaerella fijiensis	scaffold_8
		ProteinId	34609	34368	34745	177966	34810	177967	212200	167247	112427	71916	8837	34540
		ClusterId	35	17111	4079	54047	16752	54048	1896	1193	3387	3033	5901	3584
		SyntenicId	-	-	5	-	-	-	2	1	4	3	-	-
Mycosphaerella graminicola	chr_5
		ProteinId	80821	41539	80824	72130	72131	109501	72138	72141	41440	100220	41948	93231	104513	93233	41913
		ClusterId	12989	2832	2213	2213	2620	1193	3387	3033	4079	1896	1017	23324	5045	19605	2972
		SyntenicId	-	-	-	-	-	1	4	3	5	2	-	-	-	-	-
Mycosphaerella populorum	scaffold_4
		ProteinId	132990	148958	148959	132993	30313	65001	148960	148961	148962	65015	148963
		ClusterId	5900	1896	4079	2033	178	2259	1684	1193	3387	3033	332
		SyntenicId	-	2	5	-	-	-	-	1	4	3	-
Syntenic block: 31
Database	Scaffold
Cladosporium fulvum	scf7180000130663
		ProteinId	192856	192857	192858	192859	192860	192861	192862	192863	192864	192865	192866	192867	192868	192869	192870	192871
		ClusterId	16866	55	4025	4750	15019	4356	1130	1866	2284	1937	45855	11469	16	5689	32473	1105
		SyntenicId	-	-	-	-	-	6	2	3	5	4	-	-	1	7	-	-
Dothistroma septosporum	scaffold_7
		ProteinId	73255	54753	45908	73257	81275	45911	73258	73259	73260	73261	175410	73264	73265	73266	81280	45921	89790
		ClusterId	1105	32473	5689	16	11469	47806	47810	1937	2284	1866	1130	4356	47825	47826	15019	47828	4750
		SyntenicId	-	-	7	1	-	-	-	4	5	3	2	6	-	-	-	-	-
Mycosphaerella fijiensis	scaffold_6
		ProteinId	176629	215928	139431	52047	58882	52051	211818	211819	58886	198102	155540	72175	88036
		ClusterId	53868	15019	4356	1866	2284	1937	55191	55192	16	5689	2358	4130	13057
		SyntenicId	-	-	6	3	5	4	-	-	1	7	-	-	-
Mycosphaerella graminicola	chr_6
		ProteinId	60318	109989	94100	43818	94102	43295	104975	109990	73474	73475	109991	94107	94108	109992	22464
		ClusterId	16	5689	1423	4025	15019	4356	1130	1866	2284	1937	8960	55645	678	56477	411
		SyntenicId	1	7	-	-	-	6	2	3	5	4	-	-	-	-	-
Mycosphaerella populorum	scaffold_5
		ProteinId	149091	149092	149093	149095	117002	149096	125614	149097	149099	149100	117006	149101	117008	149102	149103	133173	149104
		ClusterId	3276	16	5689	11469	30156	29836	29763	1937	2284	1866	1130	4356	29605	55	4025	4089	3315
		SyntenicId	-	1	7	-	-	-	-	4	5	3	2	6	-	-	-	-	-
Mycosphaerella populicola	scaffold_119
		ProteinId	23368	111765	111796	111755	34147	50581	34150	124726	50584	42123	34154	111746	34156
		ClusterId	29605	4356	1130	1866	2284	1937	29763	29836	30156	11469	5689	16	3276
		SyntenicId	-	6	2	3	5	4	-	-	-	-	7	1	-
Syntenic block: 32
Database	Scaffold
Cladosporium fulvum	scf7180000130681
		ProteinId	193212	193213	193214	193215	193216	193217	193218	193219	193220	193221	193222	193223	193224
		ClusterId	360	731	5533	2668	19923	4289	11496	1950	2240	13050	774	8532	5379
		SyntenicId	-	-	-	-	-	3	4	1	2	5	-	-	-
Dothistroma septosporum	scaffold_3
		ProteinId	126826	70499	61143	87055	126728	70501	22575	70502	70503	70504	70506	70508	169172	70510	70511
		ClusterId	9527	16967	5379	48240	774	13050	2240	4289	11496	1950	19562	48253	2668	5533	48256
		SyntenicId	-	-	-	-	-	5	2	3	4	1	-	-	-	-	-
Mycosphaerella graminicola	chr_4
		ProteinId	109018	92407	104080	109019	109020	21681	104082	104086	109022	92412	39970	10165	40062
		ClusterId	16906	55577	19821	2240	13050	1950	56236	56237	11496	4289	5379	196	2065
		SyntenicId	-	-	-	2	5	1	-	-	4	3	-	-	-
Mycosphaerella populorum	scaffold_3
		ProteinId	148291	148292	148293	63207	148294	41165	162708	83120	148297	25532	9695	155319	41361	40489	115916
		ClusterId	4156	2461	4409	4181	1354	1950	11496	4289	2240	13050	5007	23390	8703	4	58983
		SyntenicId	-	-	-	-	-	1	4	3	2	5	-	-	-	-	-
Mycosphaerella populicola	scaffold_15
		ProteinId	17368	96770	30453	96789	25984	96666	96599	55897	30457	88429	59925	17379	96609	17381	86638
		ClusterId	4156	2461	4409	4181	1354	1950	11496	4289	2240	13050	5007	23390	8703	4	13
		SyntenicId	-	-	-	-	-	1	4	3	2	5	-	-	-	-	-
Syntenic block: 33
Database	Scaffold
Cladosporium fulvum	scf7180000130752
		ProteinId	193997	193998	193999	194000	194001	194002	194003	194004	194005	194006	194007	194008	194009
		ClusterId	23685	23685	12882	4231	5388	5090	1555	39527	8737	73	8016	4027	1728
		SyntenicId	-	-	6	3	5	4	2	-	-	1	-	-	-
Dothistroma septosporum	scaffold_10
		ProteinId	37989	74734	74735	74736	178845	56299	74737	47459	137826	137200	91290	27911	74738	82704
		ClusterId	47555	1728	4027	8016	73	39527	1555	5090	5388	4231	12882	23685	47567	39360
		SyntenicId	-	-	-	-	1	-	2	4	5	3	6	-	-	-
Mycosphaerella fijiensis	scaffold_10
		ProteinId	168270	53931	205240	157685	191078	157688	145158	89050	145071	145112	53922	45002	44856	45021	157697
		ClusterId	211	634	23446	6131	3979	73	1555	5090	5388	4231	12882	1728	4027	3253	505
		SyntenicId	-	-	-	-	-	1	2	4	5	3	6	-	-	-	-
Mycosphaerella graminicola	chr_11
		ProteinId	96716	76950	50079	111295	76956	111297	106161	50073	111299	63781	63782	96726	49613
		ClusterId	170	4027	1728	73	4644	1249	4231	5388	5090	1555	12882	15014	3253
		SyntenicId	-	-	-	1	-	-	3	5	4	2	6	-	-
Mycosphaerella populorum	scaffold_11
		ProteinId	151771	151772	151773	151775	120761	73098	151776	128455	14638	151777	151778	151779	73117	151780	151781
		ClusterId	29418	1020	1323	3982	30183	73	1555	5090	5388	4231	12882	208	1085	14949	3236
		SyntenicId	-	-	-	-	-	1	2	4	5	3	6	-	-	-	-
Mycosphaerella populicola	scaffold_67
		ProteinId	107696	33171	49212	107751	107655	107704	67297	21790	33176	57560	40843	33177	33179
		ClusterId	8028	14949	1085	208	12882	4231	5388	5090	1555	73	30183	3982	1323
		SyntenicId	-	-	-	-	6	3	5	4	2	1	-	-	-
Syntenic block: 34
Database	Scaffold
Cladosporium fulvum	scf7180000130763
		ProteinId	194130	194131	194132	194133	194134	194135	194136	194137	194138	194139	194140	194141	194142	194143	194144
		ClusterId	1023	16751	4386	11503	4726	8719	4257	2065	14766	196	6054	20508	17696	277	19
		SyntenicId	-	-	-	-	-	4	3	2	5	1	-	-	-	-	-
Dothistroma septosporum	scaffold_3
		ProteinId	148601	168976	42929	70420	51901	42931	33031	70422	148617	51904	70424	127030	70426	70427	148636
		ClusterId	144	1778	19	277	6054	196	14766	2065	4257	8719	4726	11503	4386	16751	1023
		SyntenicId	-	-	-	-	-	1	5	2	3	4	-	-	-	-	-
Mycosphaerella fijiensis	scaffold_4
		ProteinId	51313	51315	174196	174197	215032	174199	174200	87614	114956	87615	35804	215035	211112	80273
		ClusterId	3501	340	53556	53557	196	53558	14766	2065	4257	8719	8715	23901	1297	2341
		SyntenicId	-	-	-	-	1	-	5	2	3	4	-	-	-	-
Mycosphaerella populorum	scaffold_3
		ProteinId	132084	115697	148136	39925	148137	148139	148140	40214	39986	148141	41344	124597	132091	148143
		ClusterId	5718	58977	23264	1043	196	14766	2065	4257	16857	8719	8715	19610	4	385
		SyntenicId	-	-	-	-	1	5	2	3	-	4	-	-	-	-
Mycosphaerella populicola	scaffold_15
		ProteinId	36983	17287	96890	30413	45280	77701	45282	17293	96724	59454	63239	96861	17298
		ClusterId	4926	19610	8715	8719	16857	4257	2065	14766	23273	196	1043	23264	5718
		SyntenicId	-	-	-	4	-	3	2	5	-	1	-	-	-
Syntenic block: 35
Database	Scaffold
Cladosporium fulvum	scf7180000130789
		ProteinId	194926	194927	194928	194929	194930	194931	194932	194933	194934	194935	194936	194937	194938	194939
		ClusterId	3192	2323	7840	6333	4284	38117	4786	68	126	1161	15	19148	2414	23745
		SyntenicId	-	-	-	-	4	-	5	1	2	3	-	-	-	-
Dothistroma septosporum	scaffold_7
		ProteinId	36038	73018	73019	73020	45666	89592	115486	54559	81099	73024	154659	45670	174961
		ClusterId	2414	15	47390	1161	126	68	4786	38117	47397	4284	19515	47399	19576
		SyntenicId	-	-	-	3	2	1	5	-	-	4	-	-	-
Mycosphaerella fijiensis	scaffold_6
		ProteinId	76937	176346	176347	176349	101397	55964	28465	76942	6463	26838	176355	86428	183212	211729	197851
		ClusterId	19515	53833	53834	53835	15	1161	126	68	4786	4284	53836	2105	6080	55183	16743
		SyntenicId	-	-	-	-	-	3	2	1	5	4	-	-	-	-	-
Mycosphaerella graminicola	chr_6
		ProteinId	104803	86450	86451	59862	43351	73004	104812	17273	59874	109813	43457	43945	93820	29251
		ClusterId	8774	4725	11608	15	1161	126	68	4786	695	4284	3192	2323	7840	8096
		SyntenicId	-	-	-	-	3	2	1	5	-	4	-	-	-	-
Mycosphaerella populorum	scaffold_5
		ProteinId	149462	149463	117474	149465	149466	126004	66465	126005	149469	149471	149472	156512	43979	149475
		ClusterId	3948	646	30087	274	4284	59126	4786	68	126	1161	29567	4543	11	11403
		SyntenicId	-	-	-	-	4	-	5	1	2	3	-	-	-	-
Mycosphaerella populicola	scaffold_9
		ProteinId	36218	94769	117285	94770	44506	94604	29882	29883	36223	44512	29884
		ClusterId	29567	1161	59625	126	68	4786	4284	274	30087	646	59557
		SyntenicId	-	3	-	2	1	5	4	-	-	-	-
Syntenic block: 36
Database	Scaffold
Cladosporium fulvum	scf7180000130795
		ProteinId	195057	195058	195059	195060	195061	195062	195063	195064	195065	195066	195067
		ClusterId	46041	3229	46042	46043	2786	2713	6488	13206	46044	4265	4875
		SyntenicId	-	3	-	-	2	1	4	5	-	-	-
Dothistroma septosporum	scaffold_11
		ProteinId	83306	160054	75329	28767	75330	180298	91933	66594	28772	75333	28774	75334	160072	75335	180311
		ClusterId	19	4462	2036	22	10433	3229	2786	2713	6488	13206	39562	11479	3354	28279	936
		SyntenicId	-	-	-	-	-	3	2	1	4	5	-	-	-	-	-
Mycosphaerella graminicola	chr_7
		ProteinId	74155	94577	74159	94579	94580	105261	74162	74163	45617	45120	74168	94584	94585	45652	27417
		ClusterId	113	12	3839	8730	8730	13206	6488	2713	2786	3229	2516	5315	10433	10433	5568
		SyntenicId	-	-	-	-	-	5	4	1	2	3	-	-	-	-	-
Mycosphaerella populorum	scaffold_9
		ProteinId	158396	151253	110646	151254	158399	151257	71534	151259	151260	151262	151263	127917	151266	151267	71556
		ClusterId	6097	3500	29858	2946	59472	13206	6488	2713	2786	3229	4265	198	1470	931	2330
		SyntenicId	-	-	-	-	-	5	4	1	2	3	-	-	-	-	-
Mycosphaerella populicola	scaffold_33
		ProteinId	101740	38759	130890	101883	38762	101748	101742	72735	38764	101695	38766	19361	38767	101836	130900
		ClusterId	1470	59583	198	4265	23878	3229	2786	2713	6488	13206	59593	59603	2946	29858	3500
		SyntenicId	-	-	-	-	-	3	2	1	4	5	-	-	-	-	-
Syntenic block: 37
Database	Scaffold
Cladosporium fulvum	scf7180000130833
		ProteinId	195264	195265	195266	195267	195268	195269	195270	195271	195272	195273	195274	195275
		ClusterId	750	2676	3479	1353	6690	4355	28285	4404	8107	20621	2127	3989
		SyntenicId	-	3	4	1	8	6	-	7	-	-	2	5
Dothistroma septosporum	scaffold_1
		ProteinId	49249	67800	67801	30229	67802	19367	84385	67805	67808	76368	58159	67811	84391	67813	67814	67815
		ClusterId	4461	3989	2127	8107	4404	28285	4355	6690	1353	3479	2676	750	465	1879	4537	1509
		SyntenicId	-	5	2	-	7	-	6	8	1	4	3	-	-	-	-	-
Mycosphaerella fijiensis	scaffold_1
		ProteinId	26614	192973	126803	76312	127681	25441	29258	149523	70448	10858	25350	76322	27455	129048	127281	27353
		ClusterId	13029	9490	1066	52795	4645	2676	3479	1353	6690	4355	4404	8107	2127	3989	5311	4
		SyntenicId	-	-	-	-	-	3	4	1	8	6	7	-	2	5	-	-
Mycosphaerella graminicola	chr_1
		ProteinId	66788	29317	66791	31277	66795	66798	66801	66803	107473	107474	66809	89790	53755	102720	35107	102722
		ClusterId	16733	5115	1585	3162	4645	2676	3479	1353	6690	4355	4404	8107	2127	3989	1	3306
		SyntenicId	-	-	-	-	-	3	4	1	8	6	7	-	2	5	-	-
Mycosphaerella populorum	scaffold_1
		ProteinId	146493	104722	146494	146495	57937	146497	17793	104728	138162	146499	77800	138165	32050	146500	113478	113479
		ClusterId	13072	58842	3989	2127	4404	23317	4355	58843	6690	1353	3479	2676	4645	3138	14935	29998
		SyntenicId	-	-	5	2	7	-	6	-	8	1	4	3	-	-	-	-
Mycosphaerella populicola	scaffold_87
		ProteinId	87701	109547	88179	49833	49834	70221	41425	22503	109557	49839	54109	109569	109567	109545	49844
		ClusterId	721	6466	7481	4404	23317	4355	6690	1353	3479	2676	3138	14935	29998	3103	2650
		SyntenicId	-	-	-	7	-	6	8	1	4	3	-	-	-	-	-
Syntenic block: 38
Database	Scaffold
Cladosporium fulvum	scf7180000130835
		ProteinId	195360	195361	195362	195363	195364	195365	195366	195367	195368	195369	195370	195371
		ClusterId	3177	23049	4238	5110	781	14749	4828	16887	14910	1083	19886	1175
		SyntenicId	-	-	3	5	1	6	4	8	7	2	-	-
Dothistroma septosporum	scaffold_5
		ProteinId	129278	71762	71763	71764	131105	129465	44346	71765	71766	71767	71768
		ClusterId	1075	1083	7649	14910	16887	4828	14749	781	5110	4238	2364
		SyntenicId	-	2	-	7	8	4	6	1	5	3	-
Mycosphaerella fijiensis	scaffold_8
		ProteinId	166906	156328	198895	34820	57882	190078	123698	212110	190080	51051
		ClusterId	3177	1083	14910	16887	4828	781	5110	55217	4238	1643
		SyntenicId	-	2	7	8	4	1	5	-	3	-
Mycosphaerella graminicola	chr_5
		ProteinId	104583	72330	19593	100276	41900	86169	41538	109571	100278	109573	109574
		ClusterId	3177	4238	5110	781	14749	4828	1643	11528	1083	14910	5814
		SyntenicId	-	3	5	1	6	4	-	-	2	7	-
Mycosphaerella populorum	scaffold_4
		ProteinId	148907	148908	125411	125412	148912	116720	116721	42078	125416	148917	148918
		ClusterId	553	4238	5110	29773	781	14749	4828	16887	14910	1083	720
		SyntenicId	-	3	5	-	1	6	4	8	7	2	-
Mycosphaerella populicola	scaffold_3
		ProteinId	29124	91971	29126	91503	43413	91477	29130	15212	29131	91883	15215
		ClusterId	720	1083	14910	16887	4828	14749	781	29773	5110	4238	59514
		SyntenicId	-	2	7	8	4	6	1	-	5	3	-
Syntenic block: 39
Database	Scaffold
Cladosporium fulvum	scf7180000130842
		ProteinId	195480	195481	195482	195483	195484	195485	195486	195487	195488	195489	195490	195491	195492	195493
		ClusterId	15075	1794	30726	12977	2201	2176	14758	49	3899	5722	1550	2173	1762	1712
		SyntenicId	-	-	-	-	3	2	-	1	4	5	-	-	-	-
Dothistroma septosporum	scaffold_4
		ProteinId	71283	170971	129115	71284	71288	23542	34018	62040	71291	71292
		ClusterId	2176	2201	228	4240	10308	48251	48252	49	3899	5722
		SyntenicId	2	3	-	-	-	-	-	1	4	5
Mycosphaerella fijiensis	scaffold_3
		ProteinId	53776	44372	172883	172884	88975	60623	187094	84117	88977	65414	135172	44275	44432	134058	152135
		ClusterId	24	302	53390	15053	1550	3899	49	5722	2176	2201	17157	416	19458	341	1593
		SyntenicId	-	-	-	-	-	4	1	5	2	3	-	-	-	-	-
Mycosphaerella graminicola	chr_3
		ProteinId	38090	108469	69430	103601	108472	103603	85040	85041	99433	69447	69448	69451	69454	108479
		ClusterId	8	3739	319	138	2176	14891	2201	5722	3899	49	398	2308	1550	5028
		SyntenicId	-	-	-	-	2	-	3	5	4	1	-	-	-	-
Mycosphaerella populorum	scaffold_4
		ProteinId	148671	132657	148672	148674	155671	125158	148675	148676	148677	64187	132664	107366	148679	148680	84109
		ClusterId	4495	23353	14782	3432	14891	2201	2176	5722	3899	49	59182	19495	3173	5079	4549
		SyntenicId	-	-	-	-	-	3	2	5	4	1	-	-	-	-	-
Syntenic block: 40
Database	Scaffold
Cladosporium fulvum	scf7180000130884
		ProteinId	196024	196025	196026	196027	196028	196029	196030	196031	196032	196033	196034	196035	196036	196037
		ClusterId	46119	8668	10405	32453	2860	19	3920	177	554	2	1019	4716	835	3629
		SyntenicId	-	-	-	-	6	2	7	3	4	1	5	-	-	-
Dothistroma septosporum	scaffold_1
		ProteinId	77063	68636	68639	50071	68641	68642	68644	122374	121984	118862	85192	68651	68653	41059	41063
		ClusterId	19795	23567	33	19809	2525	2860	19	3920	177	554	2	1019	835	3629	48651
		SyntenicId	-	-	-	-	-	6	2	7	3	4	1	5	-	-	-
Mycosphaerella fijiensis	scaffold_1
		ProteinId	75613	148392	27078	25457	85826	192114	129503	75620	28145	209610	85828	213018	209611	181052
		ClusterId	11474	1352	835	1019	19	3920	177	554	2	2860	10301	14878	12991	54488
		SyntenicId	-	-	-	5	2	7	3	4	1	6	-	-	-	-
Mycosphaerella graminicola	chr_1
		ProteinId	34254	53381	102569	102570	98585	107335	98587	33552	33493	98589	33741	107338	107339	89590	107340
		ClusterId	1113	5613	2496	11474	1352	2860	19	3920	177	554	2	10301	14878	19973	19790
		SyntenicId	-	-	-	-	-	6	2	7	3	4	1	-	-	-	-
Mycosphaerella populorum	scaffold_1
		ProteinId	122015	112543	145733	145734	145735	75743	145737	23351	112550	145739	55912	122023	112554	145740
		ClusterId	23511	12991	14878	10301	2860	2	554	177	3920	19	1019	1352	11474	756
		SyntenicId	-	-	-	-	6	1	4	3	7	2	5	-	-	-
Mycosphaerella populicola	scaffold_17
		ProteinId	97298	71375	30612	17651	30614	129142	30616	83554	97577	118647	97370	37309	97307	97361
		ClusterId	23511	12991	14878	10301	2860	2	554	177	3920	19	1019	1352	11474	756
		SyntenicId	-	-	-	-	6	1	4	3	7	2	5	-	-	-
Syntenic block: 41
Database	Scaffold
Cladosporium fulvum	scf7180000130904
		ProteinId	196259	196260	196261	196262	196263	196264	196265	196266
		ClusterId	3328	5874	5008	11499	333	854	6163	902
		SyntenicId	2	5	4	6	1	-	-	-
Dothistroma septosporum	scaffold_8
		ProteinId	74024	26945	46717	177187	74025	74026	37143	74027	74028	55546	74030	74032	74033	46729
		ClusterId	3853	25002	1130	3349	3328	48209	48212	5874	5008	11499	333	48220	854	6163
		SyntenicId	-	-	-	3	2	-	-	5	4	6	1	-	-	-
Mycosphaerella fijiensis	scaffold_12
		ProteinId	158248	83332	146301	212697	205490	179984	179986	200686	42306	83337	146637	146355	200689	146595
		ClusterId	2454	17	3349	55270	3328	54302	54303	5874	5008	11499	333	23629	9530	246
		SyntenicId	-	-	3	-	2	-	-	5	4	6	1	-	-	-
Mycosphaerella graminicola	chr_3
		ProteinId	91843	70055	99610	27686	39137	70061	80040	108699	70063	80044	103805	38812	70066	70069
		ClusterId	16969	1201	282	333	3349	3328	3328	5874	5008	11499	56216	4113	2821	24
		SyntenicId	-	-	-	1	3	2	2	5	4	6	-	-	-	-
Mycosphaerella populorum	scaffold_7
		ProteinId	150380	150381	69082	16173	150382	157480	150383	150384	109523	134601	150385	150386	118749	150387	14934
		ClusterId	1201	282	58810	333	29740	11499	5008	5874	58896	3328	3349	2757	59042	12973	6466
		SyntenicId	-	-	-	1	-	6	4	5	-	2	3	-	-	-	-
Mycosphaerella populicola	scaffold_109
		ProteinId	111180	34048	23162	124566	124568	41965	111188	23166	111221	34051	111177	77331	65280
		ClusterId	8043	282	29740	11499	5008	59943	5874	59951	3328	3349	2757	12973	6466
		SyntenicId	-	-	-	6	4	-	5	-	2	3	-	-	-
Syntenic block: 42
Database	Scaffold
Cladosporium fulvum	scf7180000130908
		ProteinId	196311	196312	196313	196314	196315	196316	196317	196318	196319	196320	196321	196322	196323
		ClusterId	49	181	23695	2452	1306	3918	13144	38169	38169	12968	12968	38070	38070
		SyntenicId	-	-	-	2	1	3	5	-	-	4	4	-	-
Mycosphaerella fijiensis	scaffold_2
		ProteinId	172264	43035	83654	210522	210523	194566	114920	65275	43338	43380	83647	162130	60376	95424	65271
		ClusterId	7002	404	2083	4274	8689	12968	13144	3918	1306	2452	23695	2136	24	1674	2371
		SyntenicId	-	-	-	-	-	4	5	3	1	2	-	-	-	-	-
Mycosphaerella graminicola	chr_2
		ProteinId	90874	108135	84691	55479	68568	68570	103315	55490	68581	90881	99181	36419	36443	99182
		ClusterId	3623	9559	4010	2394	2452	1306	3918	13144	36	12968	2438	2863	2484	19924
		SyntenicId	-	-	-	-	2	1	3	5	-	4	-	-	-	-
Mycosphaerella populorum	scaffold_2
		ProteinId	16720	147316	147317	147318	80128	37974	147320	147321	147322	60263	147323	29762	131128	114540
		ClusterId	6263	29770	59257	13190	13144	3918	1306	2452	2136	12968	19592	6331	526	19557
		SyntenicId	-	-	-	-	5	3	1	2	-	4	-	-	-	-
Mycosphaerella populicola	scaffold_4
		ProteinId	92196	43677	43678	29337	116303	29338	92504	15499	62493	51621	29342	92696	15504	92396
		ClusterId	1674	19557	526	19592	12968	2136	2452	1306	3918	13144	13190	30794	29770	6263
		SyntenicId	-	-	-	-	4	-	2	1	3	5	-	-	-	-
Syntenic block: 43
Database	Scaffold
Cladosporium fulvum	scf7180000130908
		ProteinId	196380	196381	196382	196383	196384	196385	196386	196387	196388	196389	196390	196391	196392	196393	196394	196395	196396	196397
		ClusterId	46148	46149	30921	2281	39471	14765	4197	1289	2748	3395	3932	3171	4485	3962	3725	3725	5770	11733
		SyntenicId	-	-	-	-	-	8	6	1	2	4	5	3	7	-	-	-	-	-
Dothistroma septosporum	scaffold_2
		ProteinId	69701	69703	51163	69705	69706	42182	167274	69708	32237	69709	86256	69711	69712	69713	69714	69715	69716	69717
		ClusterId	8036	48449	39590	14911	4485	3171	3932	3932	3395	2748	1289	4197	14765	39471	2281	30921	48460	14823
		SyntenicId	-	-	-	-	7	3	5	5	4	2	1	6	8	-	-	-	-	-
Mycosphaerella fijiensis	scaffold_2
		ProteinId	171544	171545	130727	82603	213945	41093	210291	82599	40654	82597	131382	52885	202221	213948	181747	210294	119077	40684
		ClusterId	53235	6526	2311	7571	14765	4197	55062	1289	2748	3395	3932	3171	4485	13037	11522	2829	13095	1410
		SyntenicId	-	-	-	-	8	6	-	1	2	4	5	3	7	-	-	-	-	-
Mycosphaerella graminicola	chr_2
		ProteinId	35847	55813	99268	84820	27367	68912	36580	55823	36836	68916	84825	68922	36860	108264	99274
		ClusterId	201	2311	2281	3962	6792	4485	3171	3932	3395	2748	1289	987	1410	13095	2829
		SyntenicId	-	-	-	-	-	7	3	5	4	2	1	-	-	-	-
Mycosphaerella populorum	scaffold_2
		ProteinId	147170	138981	123576	147172	123579	105531	79736	38297	147174	138988	161471	21869	147179	161474	147180	154123	123588	154124
		ClusterId	2362	19608	1956	1587	1605	14765	4197	1289	2748	3395	3932	3171	4485	13037	11522	59459	2829	13095
		SyntenicId	-	-	-	-	-	8	6	1	2	4	5	3	7	-	-	-	-	-
Mycosphaerella populicola	scaffold_91
		ProteinId	41533	22638	109909	33695	109894	109874	83352	41539	109868	22646	109862	33694	109872	109864	22651	109885	109870	33706
		ClusterId	19575	13095	2829	11522	13037	4485	3171	3932	3395	2748	1289	4197	14765	1605	1587	1956	19608	2362
		SyntenicId	-	-	-	-	-	7	3	5	4	2	1	6	8	-	-	-	-	-
Syntenic block: 44
Database	Scaffold
Cladosporium fulvum	scf7180000130934
		ProteinId	196770	196771	196772	196773	196774	196775	196776	196777	196778	196779	196780	196781	196782	196783	196784
		ClusterId	38	30923	13193	55	224	1141	363	739	6291	451	16728	2449	825	23670	30668
		SyntenicId	-	-	-	-	-	4	1	3	5	2	-	-	-	-	-
Dothistroma septosporum	scaffold_2
		ProteinId	21011	166073	145664	69230	69231	69232	69238	21018	96863	123593	69242	122601	41681	69245	21025
		ClusterId	38129	38	30923	13193	55	1141	363	739	6291	451	7265	2449	825	23670	30668
		SyntenicId	-	-	-	-	-	4	1	3	5	2	-	-	-	-	-
Mycosphaerella fijiensis	scaffold_2
		ProteinId	41005	171435	52972	213894	130988	131580	98467	213895	210254	40698	193814	82727	130789	18549	202167
		ClusterId	11434	53223	15055	1605	5407	451	6291	739	363	1141	10724	10419	1024	19960	361
		SyntenicId	-	-	-	-	-	2	5	3	1	4	-	-	-	-	-
Mycosphaerella graminicola	chr_2
		ProteinId	99102	90712	36249	68312	90714	90715	68318	68319	108040	68326	36261	99108	13866	79411	103230
		ClusterId	202	3	103	3787	16942	451	6291	739	363	1141	314	2685	3091	4974	9435
		SyntenicId	-	-	-	-	-	2	5	3	1	4	-	-	-	-	-
Mycosphaerella populorum	scaffold_2
		ProteinId	147292	147294	114491	36758	60166	147295	147296	147297	147298	37023	147299	147300	161590	147301	37904
		ClusterId	9	2376	58961	15081	9456	1141	363	739	6291	451	5123	2615	11511	9450	14888
		SyntenicId	-	-	-	-	-	4	1	3	5	2	-	-	-	-	-
Mycosphaerella populicola	scaffold_54
		ProteinId	122095	58549	32694	32695	105740	105769	105737	77653	32699	48505	20984	105721	40150	105768	105777
		ClusterId	170	3617	9	2376	9456	1141	363	739	6291	451	5123	2615	11511	9450	14888
		SyntenicId	-	-	-	-	-	4	1	3	5	2	-	-	-	-	-
Syntenic block: 45
Database	Scaffold
Cladosporium fulvum	scf7180000130934
		ProteinId	196812	196813	196814	196815	196816	196817	196818	196819	196820	196821	196822	196823	196824	196825	196826
		ClusterId	11490	32	13	3292	2954	3921	3536	3838	4652	13163	23568	10346	3163	5407	285
		SyntenicId	-	-	-	-	-	3	1	2	4	5	-	-	-	-	-
Dothistroma septosporum	scaffold_2
		ProteinId	69679	124512	69680	60221	42153	146825	69682	32206	69683	42157	21577	69686	42158
		ClusterId	16942	11490	2954	3921	3536	48416	3838	48419	4652	13163	23568	48420	16710
		SyntenicId	-	-	-	3	1	-	2	-	4	5	-	-	-
Mycosphaerella fijiensis	scaffold_2
		ProteinId	72273	132548	39372	82163	151247	186535	202437	59416	131958	131394	181907	161836	172019	82170	172021
		ClusterId	2685	1923	12948	104	5147	3921	3536	3838	4652	13163	23276	16710	53293	30566	53294
		SyntenicId	-	-	-	-	-	3	1	2	4	5	-	-	-	-	-
Mycosphaerella graminicola	chr_2
		ProteinId	90973	36277	108195	90976	90977	108196	108197	90980	68749	68751	68754	90984	108201	90986	90987
		ClusterId	16854	2080	19581	14973	2294	3921	3536	3838	4652	13163	3437	23568	4016	19564	16710
		SyntenicId	-	-	-	-	-	3	1	2	4	5	-	-	-	-	-
Mycosphaerella populorum	scaffold_2
		ProteinId	161692	147391	147392	60476	147394	147395	105783	114630	147396	131208	105786	147397	147398
		ClusterId	14840	2765	10348	3921	3536	3838	29841	58962	4652	13163	29399	1231	13088
		SyntenicId	-	-	-	3	1	2	-	-	4	5	-	-	-
Mycosphaerella populicola	scaffold_4
		ProteinId	51576	92654	43590	43591	92371	92393	126713	35378	92456	92670
		ClusterId	13163	4652	29841	3838	3536	3921	2765	14840	29928	128
		SyntenicId	5	4	-	2	1	3	-	-	-	-
Syntenic block: 46
Database	Scaffold
Cladosporium fulvum	scf7180000130988
		ProteinId	197391	197392	197393	197394	197395	197396	197397	197398	197399	197400	197401	197402	197403
		ClusterId	5981	105	754	3507	14806	1468	3713	1305	1109	4707	30544	5511	1568
		SyntenicId	-	-	-	4	-	3	5	2	1	6	-	-	-
Dothistroma septosporum	scaffold_1
		ProteinId	67875	19460	142514	40227	142519	30315	117894	67880	19466	67881	67882	67883
		ClusterId	1568	5511	4707	1109	1305	48186	3713	1468	14806	3507	754	2794
		SyntenicId	-	-	6	1	2	-	5	3	-	4	-	-
Mycosphaerella graminicola	chr_1
		ProteinId	35188	65843	32913	52792	65848	65850	29486	65854	98417	65859	102314	65863	83678
		ClusterId	6352	1568	6728	4707	1109	1305	3713	1468	3507	754	13217	966	2952
		SyntenicId	-	-	-	6	1	2	5	3	4	-	-	-	-
Mycosphaerella populorum	scaffold_1
		ProteinId	112504	112505	55816	34938	145698	145699	145700	145701	145702	145703	145704	29032
		ClusterId	58935	58936	3507	14806	1468	3713	1305	59216	1109	4707	904	2838
		SyntenicId	-	-	4	-	3	5	2	-	1	6	-	-
Mycosphaerella populicola	scaffold_17
		ProteinId	17592	17593	30575	30576	30577	30578	37255	97535	45542	45543	17602	17603	97513
		ClusterId	12958	2838	904	4707	1109	1305	3713	1468	14806	3507	59996	896	6273
		SyntenicId	-	-	-	6	1	2	5	3	-	4	-	-	-
Syntenic block: 47
Database	Scaffold
Cladosporium fulvum	scf7180000130988
		ProteinId	197443	197444	197445	197446	197447	197448	197449	197450	197451	197452
		ClusterId	16908	2021	3059	23945	3195	82	86	386	4494	16971
		SyntenicId	-	-	4	-	5	1	2	3	6	-
Dothistroma septosporum	scaffold_1
		ProteinId	39999	67667	67668	76259	67669	67671	67672	67673	67674	84268	67675	67676	67677
		ClusterId	47741	47742	13101	16971	4494	386	86	82	3195	23945	3059	2021	47748
		SyntenicId	-	-	-	-	6	3	2	1	5	-	4	-	-
Mycosphaerella fijiensis	scaffold_1
		ProteinId	29231	70443	192946	48623	25225	27144	28887	55434	209929	76287
		ClusterId	82	3195	19627	3059	1416	2568	86	386	4494	16971
		SyntenicId	1	5	-	4	-	-	2	3	6	-
Mycosphaerella graminicola	chr_1
		ProteinId	98499	98500	53096	107224	102447	66153	66157	66160	66163	89415	31703	89417
		ClusterId	483	1416	3059	19627	3195	82	86	386	4494	13101	2412	19595
		SyntenicId	-	-	4	-	5	1	2	3	6	-	-	-
Mycosphaerella populorum	scaffold_1
		ProteinId	145960	76389	56551	104144	145962	34581	36406	145963	32614	145964	145965	104152
		ClusterId	483	1416	3059	19627	3195	82	86	386	4494	16971	13101	58836
		SyntenicId	-	-	4	-	5	1	2	3	6	-	-	-
Mycosphaerella populicola	scaffold_89
		ProteinId	41485	22579	109681	49905	109692	109728	22584	49909	109708	27994	22589
		ClusterId	483	1416	3059	19627	3195	82	86	386	4494	13101	59742
		SyntenicId	-	-	4	-	5	1	2	3	6	-	-
Syntenic block: 48
Database	Scaffold
Cladosporium fulvum	scf7180000131022
		ProteinId	197614	197615	197616	197617	197618	197619	197620	197621	197622	197623	197624	197625	197626	197627	197628
		ClusterId	4744	13183	289	2249	3159	1	1409	3867	1758	439	3495	46267	3268	5016	13000
		SyntenicId	-	-	-	-	-	1	3	5	4	2	-	-	-	-	-
Dothistroma septosporum	scaffold_1
		ProteinId	67559	67560	119530	67562	141679	67563	67564	19083	67567	39887	162154	67570	76167	67571
		ClusterId	13183	289	2249	3159	3867	1409	698	1	439	1758	2029	8736	1258	154
		SyntenicId	-	-	-	-	5	3	-	1	2	4	-	-	-	-
Mycosphaerella fijiensis	scaffold_1
		ProteinId	213189	213190	62702	55202	148829	98709	159423	55210	76038	48406	26770	89570	159430	192438	169871
		ClusterId	2574	6559	3847	1112	4028	3867	1409	1	1758	439	5401	5707	5721	16939	53092
		SyntenicId	-	-	-	-	-	5	3	1	4	2	-	-	-	-	-
Mycosphaerella graminicola	chr_1
		ProteinId	89903	89904	34335	102798	102800	84117	102802	84119	98769	67035	67037	107565
		ClusterId	30578	30578	3867	56154	56155	1409	56156	1	1758	439	2029	5294
		SyntenicId	-	-	5	-	-	3	-	1	4	2	-	-
Mycosphaerella populorum	scaffold_1
		ProteinId	146797	146798	34484	32161	146801	34812	34538	113864	146802	34981	35545	58769
		ClusterId	30255	3847	439	1758	1	364	364	58948	1409	3867	17144	3187
		SyntenicId	-	-	2	4	1	-	-	-	3	5	-	-
Mycosphaerella populicola	scaffold_31
		ProteinId	31565	101219	46899	31567	101242	19150	46902	101402	46904	101254	31572	38585	101380	101397	46909
		ClusterId	856	2057	5294	4319	3187	3867	1409	1	1758	439	3847	59908	30255	2574	5
		SyntenicId	-	-	-	-	-	5	3	1	4	2	-	-	-	-	-
Syntenic block: 49
Database	Scaffold
Dothistroma septosporum	scaffold_1
		ProteinId	67727	142155	67731	67732	67733	30171	67734	67735	67736	67737	58092	49194	84334	84336	40078
		ClusterId	267	18	3711	16815	47862	3987	14928	1701	1349	13215	42	41	2962	10	938
		SyntenicId	-	-	-	-	-	3	5	2	1	4	-	-	-	-	-
Mycosphaerella fijiensis	scaffold_1
		ProteinId	170867	115350	213653	213654	76748	213655	150023	49023	210084	124198	55832	63014	55836	206349	213660
		ClusterId	53172	2893	1864	4883	4375	13215	1349	1701	14928	3987	2004	1152	4661	54832	23502
		SyntenicId	-	-	-	-	-	4	1	2	5	3	-	-	-	-	-
Mycosphaerella graminicola	chr_1
		ProteinId	98635	102646	98637	98638	107400	98639	107401	102649	107402	107403	66624	78786	30632	107406	16201
		ClusterId	3047	19880	4661	1152	2004	3987	14928	1701	1349	13215	3734	1419	9467	6748	185
		SyntenicId	-	-	-	-	-	3	5	2	1	4	-	-	-	-	-
Mycosphaerella populorum	scaffold_1
		ProteinId	75817	103908	25100	145771	145772	145773	122061	103912	122064	152737	145774	145775	145776
		ClusterId	4546	1930	2681	13215	1349	59218	1701	58835	14928	3987	2416	2133	1945
		SyntenicId	-	-	-	4	1	-	2	-	5	3	-	-	-
Mycosphaerella populicola	scaffold_69
		ProteinId	33233	49293	33235	133489	21881	21882	40917	107954	33242	49300	83133	107923	107985
		ClusterId	882	1945	2133	2416	3987	14928	59487	1701	1349	13215	2681	1930	4546
		SyntenicId	-	-	-	-	3	5	-	2	1	4	-	-	-
Syntenic block: 50
Database	Scaffold
Dothistroma septosporum	scaffold_1
		ProteinId	69034	118599	145202	69036	118435	95802	69039	69040	145216	69041	69042	69043	165590	69046	165596
		ClusterId	3435	4654	4614	30620	9557	3071	13177	2789	5290	1165	48707	3262	4518	2469	4846
		SyntenicId	-	-	-	-	-	3	5	2	4	1	-	-	-	-	-
Mycosphaerella fijiensis	scaffold_1
		ProteinId	171097	86999	32647	56993	210162	171103	210163	210164	193543	118807	78520	185895	150290
		ClusterId	30352	52975	23949	1165	55051	53195	3071	13177	2789	5290	52823	1	4933
		SyntenicId	-	-	-	1	-	-	3	5	2	4	-	-	-
Mycosphaerella graminicola	chr_1
		ProteinId	66126	66129	78562	102437	28618	102441	107220	83768	107221	66140	98499	98500	53096	107224	102447
		ClusterId	236	1752	55328	56139	23336	3071	13177	2789	5290	1165	483	1416	3059	19627	3195
		SyntenicId	-	-	-	-	-	3	5	2	4	1	-	-	-	-	-
Mycosphaerella populorum	scaffold_1
		ProteinId	76362	129671	145954	145955	145956	145957	160198	104137	112834	145958	33737	145959
		ClusterId	30231	3162	1165	5290	2789	13177	9	10313	29835	3071	23336	23484
		SyntenicId	-	-	1	4	2	5	-	-	-	3	-	-
Mycosphaerella populicola	scaffold_89
		ProteinId	123833	27981	109710	33653	49894	33655	134279	22573	49898	41482	58989	41484
		ClusterId	30231	3162	1165	5290	2789	13177	9	10313	29835	3071	23336	23484
		SyntenicId	-	-	1	4	2	5	-	-	-	3	-	-
Syntenic block: 51
Database	Scaffold
Dothistroma septosporum	scaffold_11
		ProteinId	100849	75169	38578	75170	179904	91751	75171	38583	138917	75172	107276	47917	28543	91755
		ClusterId	2733	4411	39637	30312	1751	3398	4300	47634	4080	5128	6689	15029	12974	234
		SyntenicId	-	-	-	-	1	2	4	-	3	5	-	-	-	-
Mycosphaerella fijiensis	scaffold_7
		ProteinId	211892	166309	124177	204362	124703	81036	208397	95911	72110	211894	112167	38040	204366	155743
		ClusterId	55199	24	12908	3881	3398	1751	54937	4300	4080	5128	6097	5687	17071	6
		SyntenicId	-	-	-	-	2	1	-	4	3	5	-	-	-	-
Mycosphaerella graminicola	chr_7
		ProteinId	73661	30969	110066	105053	45618	100653	73671	44641	110071	73676	100657	73683	45243	110075	94263
		ClusterId	7789	4925	16859	2389	6066	5128	4080	4300	1751	3398	2755	258	5113	16702	5594
		SyntenicId	-	-	-	-	-	5	3	4	1	2	-	-	-	-	-
Mycosphaerella populorum	scaffold_9
		ProteinId	151226	151227	151229	151230	151231	151232	151233	151234	151235	71471	151237	135574	110625	135576
		ClusterId	2399	14880	4275	29524	5128	4080	4300	7	1751	3398	3147	59201	2755	7595
		SyntenicId	-	-	-	-	5	3	4	-	1	2	-	-	-	-
Mycosphaerella populicola	scaffold_33
		ProteinId	38784	101772	19388	19389	101877	31709	31710	31711	31712	31713	38793	101705	31715	38795	47117
		ClusterId	52	7595	16819	2755	3147	3398	1751	4300	4080	5128	29524	4275	14880	2399	587
		SyntenicId	-	-	-	-	-	2	1	4	3	5	-	-	-	-	-
Syntenic block: 52
Database	Scaffold
Dothistroma septosporum	scaffold_2
		ProteinId	69632	69633	69637	86174	69639	69640	42105	42106	167086	167089	77977	124112	21511	21512	69641
		ClusterId	5761	11540	1	3780	2	3868	11543	1467	3575	3620	48365	14725	3384	4957	1242
		SyntenicId	-	-	-	-	-	4	5	1	2	3	-	-	-	-	-
Mycosphaerella fijiensis	scaffold_2
		ProteinId	39928	100229	52479	132916	210407	151110	210408	64757	210409	202385	171908	206708	39822	70939	131200
		ClusterId	888	6491	2423	4176	4267	3868	11543	1467	3575	3620	53280	4371	4291	1037	5761
		SyntenicId	-	-	-	-	-	4	5	1	2	3	-	-	-	-	-
Mycosphaerella graminicola	chr_10
		ProteinId	96252	76373	105971	101446	48880	76386	76388	111064	111065	111066	63214	101448	96262	96263	111069
		ClusterId	55829	4371	256	529	4267	3620	3575	1467	11543	3868	2	3780	1	11540	5761
		SyntenicId	-	-	-	-	-	3	2	1	5	4	-	-	-	-	-
Mycosphaerella populorum	scaffold_2
		ProteinId	60864	37297	131346	147524	147525	147526	131350	147528	147529	147530	147531	147532	147533	60894	123955
		ClusterId	2688	2484	8036	2863	4371	3620	3575	1467	11543	3868	237	3801	1130	4	12914
		SyntenicId	-	-	-	-	-	3	2	1	5	4	-	-	-	-	-
Mycosphaerella populicola	scaffold_4
		ProteinId	35498	15549	15550	35501	29383	92618	29385	29386	92291	51650	43746	43747	15562	92362	92718
		ClusterId	8679	3382	1384	4088	237	3868	11543	1467	3575	3620	4371	2863	8036	2484	2688
		SyntenicId	-	-	-	-	-	4	5	1	2	3	-	-	-	-	-
Syntenic block: 53
Database	Scaffold
Dothistroma septosporum	scaffold_2
		ProteinId	147110	69816	167503	51264	147119	69817	69818	21726	147130	32345	69821	167522	167525	69822
		ClusterId	8669	1401	3481	4033	5903	4216	1588	737	11476	7616	23697	4	11548	1587
		SyntenicId	-	-	-	-	4	3	2	1	5	-	-	-	-	-
Mycosphaerella fijiensis	scaffold_2
		ProteinId	206731	88292	82104	88293	161761	100992	88295	9987	82111	39722	82113	194316	59363	194318
		ClusterId	54848	4359	17042	336	5903	4216	1588	737	11476	7616	19608	2362	1716	54610
		SyntenicId	-	-	-	-	4	3	2	1	5	-	-	-	-	-
Mycosphaerella graminicola	chr_2
		ProteinId	91051	91052	99262	103402	68887	35527	108250	68892	103406	108252	68899	108254	68900	91063	35530
		ClusterId	4	11548	2362	1956	1587	5903	4216	1588	737	11476	3	23697	3282	55507	6348
		SyntenicId	-	-	-	-	-	4	3	2	1	5	-	-	-	-	-
Mycosphaerella populorum	scaffold_2
		ProteinId	105520	130968	147165	147166	114354	123572	147168	147170	138981	123576	147172
		ClusterId	19549	5903	4216	1588	29974	737	11476	2362	19608	1956	1587
		SyntenicId	-	4	3	2	-	1	5	-	-	-	-
Mycosphaerella populicola	scaffold_91
		ProteinId	22651	109885	109870	33706	109922	33709	49979	49980	49981	33712	41553
		ClusterId	1587	1956	19608	2362	11476	737	29974	1588	4216	5903	19549
		SyntenicId	-	-	-	-	5	1	-	2	3	4	-
Syntenic block: 54
Database	Scaffold
Dothistroma septosporum	scaffold_2
		ProteinId	109837	167709	69898	69899	78208	86447	21824	21825	69902	69903	69904
		ClusterId	5735	1581	48605	16871	905	2811	28907	28907	4269	6295	1567
		SyntenicId	-	2	-	-	1	3	-	-	4	5	-
Mycosphaerella fijiensis	scaffold_2
		ProteinId	160967	150388	53351	150394	160976	171232	206467	181645	171235	83386
		ClusterId	4269	6295	905	2811	53001	53203	54839	54503	53204	1581
		SyntenicId	4	5	1	3	-	-	-	-	-	2
Mycosphaerella graminicola	chr_2
		ProteinId	99350	36290	20674	108377	69185	26456	91281	103519	69186	37351	91285	91286
		ClusterId	4174	3603	1581	7003	905	2811	55513	56199	4269	6295	17128	10398
		SyntenicId	-	-	2	-	1	3	-	-	4	5	-	-
Mycosphaerella populorum	scaffold_2
		ProteinId	36887	114581	80257	26642	161660	147366	147367	39577	131170	60392	147368	123781	131174	147370
		ClusterId	1638	4174	3603	5735	1581	16871	905	2811	4269	6295	1567	4812	19631	1911
		SyntenicId	-	-	-	-	2	-	1	3	4	5	-	-	-	-
Mycosphaerella populicola	scaffold_4
		ProteinId	29295	92512	15443	92685	43631	35409	92119	35411	15449	43634	68293	92472
		ClusterId	4812	1567	6295	4269	2811	905	16871	59751	26285	1581	5735	3603
		SyntenicId	-	-	5	4	3	1	-	-	-	2	-	-
Syntenic block: 55
Database	Scaffold
Dothistroma septosporum	scaffold_3
		ProteinId	70537	70538	22608	70539	70540	70541	70542	148869	43057	70543	70544	70546	52015	70547	70548
		ClusterId	13109	138	23939	7	16707	4627	135	14	183	1867	2947	277	3712	4476	17036
		SyntenicId	-	-	-	-	-	5	2	1	3	4	-	-	-	-	-
Mycosphaerella fijiensis	scaffold_4
		ProteinId	52293	120415	39034	153946	174805	174806	52289	211312	174809	137356	174812	38930
		ClusterId	4181	6137	4627	135	53622	53623	14	55149	183	1867	53624	2947
		SyntenicId	-	-	5	2	-	-	1	-	3	4	-	-
Mycosphaerella graminicola	chr_1
		ProteinId	65227	88879	52181	65233	65235	32587	88884	106880	52186	33464	106883	88889	106884
		ClusterId	1927	3712	13168	14	183	1867	9510	4311	135	4627	16707	277	12887
		SyntenicId	-	-	-	1	3	4	-	-	2	5	-	-	-
Mycosphaerella populorum	scaffold_3
		ProteinId	148337	83262	148338	124805	148340	148342	63370	115980	148349	148350	63379	83285	148352	148353
		ClusterId	7260	6719	3357	16707	4627	135	14	58984	183	1867	2947	277	11497	11423
		SyntenicId	-	-	-	-	5	2	1	-	3	4	-	-	-	-
Mycosphaerella populicola	scaffold_72
		ProteinId	49395	49396	49397	21989	21990	21991	21992	41011	21993	33310	133629	21996	79186
		ClusterId	55	241	29	1867	183	14	59668	59667	135	4627	16707	3357	6719
		SyntenicId	-	-	-	4	3	1	-	-	2	5	-	-	-
Syntenic block: 56
Database	Scaffold
Dothistroma septosporum	scaffold_4
		ProteinId	70925	70926	170194	33643	70928	52438	43463	33646	70929	23143	61650	70930	70931	70932
		ClusterId	1734	5323	2304	1026	3802	15	80	47520	635	3223	1281	10375	3072	902
		SyntenicId	-	-	-	4	6	1	2	-	3	5	-	-	-	-
Mycosphaerella fijiensis	scaffold_3
		ProteinId	195556	152758	187513	210905	210907	124699	134954	152766	173513	163354	187519	203066	173515
		ClusterId	3397	3072	1281	3223	635	8	80	15	53476	3802	1026	2304	53477
		SyntenicId	-	-	-	5	3	-	2	1	-	6	4	-	-
Mycosphaerella graminicola	chr_3
		ProteinId	22994	91439	39804	69388	85021	99418	69392	56299	69399	103593	85027	39210	20761	69411	38337
		ClusterId	9521	3427	5914	2304	1026	3802	15	80	635	3223	631	6943	350	3883	54
		SyntenicId	-	-	-	-	4	6	1	2	3	5	-	-	-	-	-
Mycosphaerella populorum	scaffold_4
		ProteinId	132444	148446	155484	116135	107139	162878	63646	148447	148448	148452	148453	148455	148456	132455	148457
		ClusterId	13	74	7328	103	1026	3802	15	80	635	3223	1281	10375	3072	4624	437
		SyntenicId	-	-	-	-	4	6	1	2	3	5	-	-	-	-	-
Mycosphaerella populicola	scaffold_82
		ProteinId	109128	22355	109141	22357	109198	41306	22360	22361	22362	109134	109168	33545	70611	109114
		ClusterId	437	59950	3072	10375	1281	3223	635	80	15	3802	1026	74	13	416
		SyntenicId	-	-	-	-	-	5	3	2	1	6	4	-	-	-
Syntenic block: 57
Database	Scaffold
Dothistroma septosporum	scaffold_4
		ProteinId	71105	71106	71107	33829	23337	43652	170605	71108	79334	71110	71112	129089	129045	87682	71113
		ClusterId	16840	3560	47869	47871	23525	3580	5274	4549	5079	3173	230	3064	7228	344	7609
		SyntenicId	-	-	-	-	-	2	5	3	4	1	-	-	-	-	-
Mycosphaerella fijiensis	scaffold_3
		ProteinId	134181	187676	153004	134119	82900	97858	98114	59925	42086	187683	41921	133826	153016	135121	203173
		ClusterId	5242	159	1892	4958	1794	3173	5079	4549	5274	3580	902	1564	12962	1312	189
		SyntenicId	-	-	-	-	-	1	4	3	5	2	-	-	-	-	-
Mycosphaerella graminicola	chr_3
		ProteinId	108833	39123	92069	92070	39275	70384	108836	39385	57284	70391
		ClusterId	3173	4549	45	23525	3580	5274	13584	530	1564	5079
		SyntenicId	1	3	-	-	2	5	-	-	-	4
Mycosphaerella populorum	scaffold_4
		ProteinId	148676	148677	64187	132664	107366	148679	148680	84109	148682	64200	148683	155681	155682	148684	43235
		ClusterId	5722	3899	49	59182	19495	3173	5079	4549	5274	3580	2141	23227	222	5925	19510
		SyntenicId	-	-	-	-	-	1	4	3	5	2	-	-	-	-	-
Mycosphaerella populicola	scaffold_41
		ProteinId	47697	20069	20071	20072	39371	47698	32123	121125	47701	103536	32125	103415	32126	79593	103404
		ClusterId	49	14758	23952	59732	19495	3173	5079	4549	5274	3580	23188	902	1564	16820	23457
		SyntenicId	-	-	-	-	-	1	4	3	5	2	-	-	-	-	-
Syntenic block: 58
Database	Scaffold
Dothistroma septosporum	scaffold_5
		ProteinId	71842	80005	71844	71846	172233	172236	71847	71851	34673	80011	71858	24257	24258	71859	71860
		ClusterId	108	79	951	3959	3748	3353	2571	2658	3878	6247	283	5982	8088	1659	47853
		SyntenicId	-	-	-	-	-	3	1	2	4	5	-	-	-	-	-
Mycosphaerella fijiensis	scaffold_8
		ProteinId	208814	124842	204848	34055	34034	143599	100847	143023	199257	34905	190396	178116	156795
		ClusterId	19738	1153	4631	6247	5103	3878	2658	8	2571	3353	4	14708	1486
		SyntenicId	-	-	-	5	-	4	2	-	1	3	-	-	-
Mycosphaerella graminicola	chr_5
		ProteinId	42169	42499	42346	42243	93541	104669	100355	104671	72623	72625	93545	72630
		ClusterId	5576	283	6247	5103	3878	56273	2658	56274	3353	2571	14708	1486
		SyntenicId	-	-	5	-	4	-	2	-	3	1	-	-
Mycosphaerella populorum	scaffold_8
		ProteinId	157993	49224	150869	70480	110153	127503	135157	119432	135159	90460	157998	150874	70497
		ClusterId	5576	23406	1659	6247	3878	2658	59198	59058	3353	2571	14902	6715	6475
		SyntenicId	-	-	-	5	4	2	-	-	3	1	-	-	-
Mycosphaerella populicola	scaffold_66
		ProteinId	62010	107556	107564	107539	49146	21709	21710	21711	107549	53811	107629	69136
		ClusterId	23406	1659	6247	5103	3878	2658	60000	59590	3353	2571	14902	6715
		SyntenicId	-	-	5	-	4	2	-	-	3	1	-	-
