# Supplementary material for: Diverse Lifestyles and Strategies of Plant Pathogenesis Encoded in the Genomes of Eighteen Dothideomycetes Fungi
Source: PLoS Pathog. 2012 Dec 6;8(12):e1003037. doi: 10.1371/journal.ppat.1003037 (PMC3516569; doi:10.1371/journal.ppat.1003037)
Supplement: Table S10 — Functional annotation terms that are over- or under-represented in genes that are located in at least one syntenic block (described in Table S8). For each species the over-represented terms are indicated. (XLS) [file ppat.1003037.s019.xls]

## Sheet: Pleo_Enrichment
Stagonospora nodorum: 2748 unique proteinIds in synteny blocks
Annotation term	Description	# proteins in study set with annotation term	# proteins in study set without annotation term	# other proteins with annotation term	# other proteins without annotation term	Over/Under-represented	p-value
all	all	1691	1057	4162	5470	Over-represented	3.39147e-61
GO:0009987	cellular process	789	1959	1486	8146	Over-represented	3.78326e-49
GO:0005622	intracellular	513	2235	798	8834	Over-represented	7.46559e-46
GO:0003674	molecular_function	1542	1206	3916	5716	Over-represented	9.66984e-44
GO:0008150	biological_process	1152	1596	2729	6903	Over-represented	1.58528e-37
GO:0044424	intracellular part	409	2339	643	8989	Over-represented	7.7799e-35
GO:0044238	primary metabolic process	664	2084	1316	8316	Over-represented	1.94535e-34
GO:0005623	cell	693	2055	1400	8232	Over-represented	2.19649e-34
GO:0044464	cell part	693	2055	1400	8232	Over-represented	2.19649e-34
GO:0005575	cellular_component	699	2049	1444	8188	Over-represented	2.46174e-32
GO:0044237	cellular metabolic process	641	2107	1299	8333	Over-represented	6.21058e-31
GO:0008152	metabolic process	903	1845	2090	7542	Over-represented	1.57585e-29
GO:0043170	macromolecule metabolic process	482	2266	896	8736	Over-represented	1.72535e-28
GO:0005737	cytoplasm	215	2533	271	9361	Over-represented	8.85322e-26
GO:0043229	intracellular organelle	296	2452	477	9155	Over-represented	2.34997e-23
GO:0043226	organelle	296	2452	477	9155	Over-represented	2.34997e-23
GO:0044444	cytoplasmic part	159	2589	181	9451	Over-represented	6.64817e-22
GO:0016043	cellular component organization and biogenesis	139	2609	145	9487	Over-represented	2.19955e-21
GO:0032991	macromolecular complex	197	2551	268	9364	Over-represented	7.19412e-21
GO:0005488	binding	864	1884	2132	7500	Over-represented	1.4407e-20
GO:0019538	protein metabolic process	303	2445	560	9072	Over-represented	3.52114e-17
GO:0003676	nucleic acid binding	291	2457	535	9097	Over-represented	1.41507e-16
GO:0009058	biosynthetic process	197	2551	311	9321	Over-represented	1.29733e-15
GO:0043283	biopolymer metabolic process	290	2458	560	9072	Over-represented	1.80035e-14
GO:0044260	cellular macromolecule metabolic process	288	2460	556	9076	Over-represented	2.68208e-14
GO:0003824	catalytic activity	1029	1719	2810	6822	Over-represented	3.74898e-14
GO:0044267	cellular protein metabolic process	282	2466	543	9089	Over-represented	3.74898e-14
GO:0043231	intracellular membrane-bounded organelle	218	2530	380	9252	Over-represented	5.5418e-14
GO:0043227	membrane-bounded organelle	218	2530	380	9252	Over-represented	5.5418e-14
GO:0010467	gene expression	230	2518	411	9221	Over-represented	6.46667e-14
GO:0044249	cellular biosynthetic process	162	2586	249	9383	Over-represented	1.52553e-13
GO:0043234	protein complex	130	2618	186	9446	Over-represented	2.42071e-12
GO:0044422	organelle part	109	2639	142	9490	Over-represented	3.95635e-12
GO:0044446	intracellular organelle part	109	2639	142	9490	Over-represented	3.95635e-12
GO:0009059	macromolecule biosynthetic process	110	2638	145	9487	Over-represented	6.0767e-12
GO:0051649	establishment of cellular localization	69	2679	66	9566	Over-represented	1.84545e-11
GO:0051641	cellular localization	70	2678	69	9563	Over-represented	2.32557e-11
GO:0043232	intracellular non-membrane-bounded organelle	97	2651	126	9506	Over-represented	6.97096e-11
GO:0043228	non-membrane-bounded organelle	97	2651	126	9506	Over-represented	6.97096e-11
GO:0032555	purine ribonucleotide binding	225	2523	439	9193	Over-represented	9.47826e-11
GO:0032553	ribonucleotide binding	225	2523	439	9193	Over-represented	9.47826e-11
GO:0006412	translation	97	2651	127	9505	Over-represented	1.15299e-10
GO:0046907	intracellular transport	64	2684	63	9569	Over-represented	2.2037e-10
GO:0065003	macromolecular complex assembly	50	2698	39	9593	Over-represented	2.39152e-10
GO:0006139	nucleobase, nucleoside, nucleotide and nucleic acid metabolic process	236	2512	476	9156	Over-represented	3.29763e-10
GO:0022607	cellular component assembly	51	2697	43	9589	Over-represented	8.30835e-10
GO:0016740	transferase activity	258	2490	564	9068	Over-represented	1.77128e-08
GO:0030529	ribonucleoprotein complex	71	2677	88	9544	Over-represented	1.77128e-08
GO:0005198	structural molecule activity	64	2684	76	9556	Over-represented	3.67641e-08
GO:0015031	protein transport	60	2688	68	9564	Over-represented	3.86093e-08
GO:0045184	establishment of protein localization	60	2688	69	9563	Over-represented	5.19779e-08
GO:0033036	macromolecule localization	62	2686	73	9559	Over-represented	5.6543e-08
GO:0008104	protein localization	61	2687	71	9561	Over-represented	6.54505e-08
GO:0006886	intracellular protein transport	48	2700	47	9585	Over-represented	7.45054e-08
GO:0016070	RNA metabolic process	138	2610	257	9375	Over-represented	2.30381e-07
GO:0005515	protein binding	158	2590	309	9323	Over-represented	2.3281e-07
GO:0005524	ATP binding	187	2561	388	9244	Over-represented	3.01496e-07
GO:0032559	adenyl ribonucleotide binding	187	2561	389	9243	Over-represented	3.14848e-07
GO:0005634	nucleus	157	2591	310	9322	Over-represented	4.34888e-07
GO:0000166	nucleotide binding	261	2487	599	9033	Over-represented	4.56784e-07
GO:0016874	ligase activity	96	2652	157	9475	Over-represented	5.4689e-07
GO:0005840	ribosome	55	2693	66	9566	Over-represented	7.23746e-07
GO:0006996	organelle organization and biogenesis	52	2696	60	9572	Over-represented	7.23746e-07
GO:0003735	structural constituent of ribosome	55	2693	66	9566	Over-represented	7.23746e-07
GO:0017076	purine nucleotide binding	245	2503	561	9071	Over-represented	1.16844e-06
GO:0003677	DNA binding	146	2602	290	9342	Over-represented	1.94667e-06
obsolete_molecular_function	obsolete_molecular_function	73	2675	111	9521	Over-represented	4.02511e-06
GO:0007165	signal transduction	62	2686	90	9542	Over-represented	1.03268e-05
GO:0019752	carboxylic acid metabolic process	85	2663	146	9486	Over-represented	1.71996e-05
GO:0004497	monooxygenase activity	15	2733	171	9461	Under-represented	2.03209e-05
GO:0005739	mitochondrion	33	2715	32	9600	Over-represented	2.203e-05
GO:0031090	organelle membrane	41	2707	48	9584	Over-represented	2.53197e-05
GO:0006082	organic acid metabolic process	85	2663	148	9484	Over-represented	2.72949e-05
GO:0007154	cell communication	64	2684	100	9532	Over-represented	4.40869e-05
GO:0004299	proteasome endopeptidase activity	16	2732	7	9625	Over-represented	6.95711e-05
GO:0004298	threonine endopeptidase activity	16	2732	7	9625	Over-represented	6.95711e-05
GO:0006520	amino acid metabolic process	69	2679	114	9518	Over-represented	6.95711e-05
GO:0016787	hydrolase activity	371	2377	983	8649	Over-represented	7.20367e-05
GO:0005829	cytosol	18	2730	10	9622	Over-represented	8.5878e-05
GO:0044445	cytosolic part	18	2730	10	9622	Over-represented	8.5878e-05
GO:0006519	amino acid and derivative metabolic process	71	2677	119	9513	Over-represented	9.413e-05
GO:0007242	intracellular signaling cascade	40	2708	50	9582	Over-represented	0.000102261
GO:0016772	transferase activity, transferring phosphorus-containing groups	126	2622	263	9369	Over-represented	0.000115804
GO:0005525	GTP binding	40	2708	51	9581	Over-represented	0.00012815
GO:0032561	guanyl ribonucleotide binding	40	2708	51	9581	Over-represented	0.00012815
GO:0006457	protein folding	26	2722	24	9608	Over-represented	0.000144431
GO:0019001	guanyl nucleotide binding	40	2708	52	9580	Over-represented	0.000228484
GO:0022613	ribonucleoprotein complex biogenesis and assembly	24	2724	22	9610	Over-represented	0.000308329
GO:0012505	endomembrane system	26	2722	25	9607	Over-represented	0.000324588
GO:0044265	cellular macromolecule catabolic process	39	2709	52	9580	Over-represented	0.000387459
GO:0051179	localization	217	2531	536	9096	Over-represented	0.000400757
GO:0006810	transport	216	2532	533	9099	Over-represented	0.000455973
GO:0051234	establishment of localization	216	2532	534	9098	Over-represented	0.000459803
GO:0030554	adenyl nucleotide binding	207	2541	511	9121	Over-represented	0.000696926
GO:0030163	protein catabolic process	26	2722	28	9604	Over-represented	0.000830274
GO:0016879	ligase activity, forming carbon-nitrogen bonds	52	2696	84	9548	Over-represented	0.0008698
GO:0016192	vesicle-mediated transport	28	2720	32	9600	Over-represented	0.000957357
GO:0009308	amine metabolic process	72	2676	136	9496	Over-represented	0.00113153
GO:0044257	cellular protein catabolic process	23	2725	23	9609	Over-represented	0.00128857
GO:0043632	modification-dependent macromolecule catabolic process	23	2725	23	9609	Over-represented	0.00128857
GO:0006511	ubiquitin-dependent protein catabolic process	23	2725	23	9609	Over-represented	0.00128857
GO:0051603	proteolysis involved in cellular protein catabolic process	23	2725	23	9609	Over-represented	0.00128857
GO:0016791	phosphoric monoester hydrolase activity	36	2712	50	9582	Over-represented	0.00128857
GO:0019941	modification-dependent protein catabolic process	23	2725	23	9609	Over-represented	0.00128857
GO:0006461	protein complex assembly	21	2727	20	9612	Over-represented	0.00135917
GO:0065004	protein-DNA complex assembly	15	2733	10	9622	Over-represented	0.00154034
GO:0009057	macromolecule catabolic process	42	2706	64	9568	Over-represented	0.00155685
GO:0031974	membrane-enclosed lumen	24	2724	26	9606	Over-represented	0.00160356
GO:0043233	organelle lumen	24	2724	26	9606	Over-represented	0.00160356
GO:0016773	phosphotransferase activity, alcohol group as acceptor	84	2664	171	9461	Over-represented	0.00204463
GO:0042578	phosphoric ester hydrolase activity	45	2703	72	9560	Over-represented	0.00211344
GO:0007264	small GTPase mediated signal transduction	31	2717	40	9592	Over-represented	0.00211344
GO:0006325	establishment and/or maintenance of chromatin architecture	17	2731	14	9618	Over-represented	0.00221175
GO:0044429	mitochondrial part	25	2723	28	9604	Over-represented	0.00221175
GO:0016301	kinase activity	89	2659	186	9446	Over-represented	0.0026341
GO:0016881	acid-amino acid ligase activity	36	2712	53	9579	Over-represented	0.00278994
GO:0044428	nuclear part	31	2717	42	9590	Over-represented	0.00285388
GO:0006807	nitrogen compound metabolic process	81	2667	166	9466	Over-represented	0.00287254
GO:0005839	proteasome core complex	10	2738	4	9628	Over-represented	0.00323567
GO:0000502	proteasome complex	10	2738	4	9628	Over-represented	0.00323567
GO:0043141	ATP-dependent 5'-3' DNA helicase activity	20	2728	20	9612	Over-represented	0.00359207
GO:0003678	DNA helicase activity	41	2707	65	9567	Over-represented	0.00359207
GO:0008758	UDP-2,3-diacylglucosamine hydrolase activity	20	2728	20	9612	Over-represented	0.00359207
GO:0004787	thiamin-pyrophosphatase activity	20	2728	20	9612	Over-represented	0.00359207
GO:0004003	ATP-dependent DNA helicase activity	41	2707	65	9567	Over-represented	0.00359207
GO:0008413	8-oxo-7,8-dihydroguanine triphosphatase activity	20	2728	20	9612	Over-represented	0.00359207
GO:0016408	C-acyltransferase activity	12	2736	7	9625	Over-represented	0.00359207
GO:0019176	dihydroneopterin monophosphate phosphatase activity	20	2728	20	9612	Over-represented	0.00359207
GO:0019177	dihydroneopterin triphosphate pyrophosphohydrolase activity	20	2728	20	9612	Over-represented	0.00359207
GO:0008828	dATP pyrophosphohydrolase activity	20	2728	20	9612	Over-represented	0.00359207
GO:0000810	diacylglycerol pyrophosphate phosphatase activity	20	2728	20	9612	Over-represented	0.00359207
GO:0043139	5'-3' DNA helicase activity	20	2728	20	9612	Over-represented	0.00359207
GO:0022618	protein-RNA complex assembly	14	2734	10	9622	Over-represented	0.00359207
GO:0050794	regulation of cellular process	96	2652	208	9424	Over-represented	0.0036804
GO:0003723	RNA binding	39	2709	62	9570	Over-represented	0.00410803
GO:0009055	electron carrier activity	27	2721	35	9597	Over-represented	0.00413784
GO:0047429	nucleoside-triphosphate diphosphatase activity	20	2728	21	9611	Over-represented	0.00448478
GO:0051082	unfolded protein binding	16	2732	14	9618	Over-represented	0.00448478
GO:0065007	biological regulation	132	2616	312	9320	Over-represented	0.00448478
GO:0016071	mRNA metabolic process	16	2732	14	9618	Over-represented	0.00448478
GO:0004721	phosphoprotein phosphatase activity	20	2728	21	9611	Over-represented	0.00448478
GO:0008374	O-acyltransferase activity	13	2735	9	9623	Over-represented	0.004612
GO:0031323	regulation of cellular metabolic process	82	2666	174	9458	Over-represented	0.00570527
GO:0016462	pyrophosphatase activity	101	2647	227	9405	Over-represented	0.00601433
GO:0017110	nucleoside-diphosphatase activity	20	2728	22	9610	Over-represented	0.00601586
GO:0016818	hydrolase activity, acting on acid anhydrides, in phosphorus-containing anhydrides	101	2647	228	9404	Over-represented	0.00617363
GO:0006913	nucleocytoplasmic transport	15	2733	13	9619	Over-represented	0.00635686
GO:0051169	nuclear transport	15	2733	13	9619	Over-represented	0.00635686
GO:0016311	dephosphorylation	12	2736	8	9624	Over-represented	0.00639737
GO:0050789	regulation of biological process	107	2641	245	9387	Over-represented	0.00722084
GO:0019222	regulation of metabolic process	94	2654	209	9423	Over-represented	0.0073826
GO:0031967	organelle envelope	27	2721	36	9596	Over-represented	0.00740735
GO:0008796	bis(5'-nucleosyl)-tetraphosphatase activity	20	2728	23	9609	Over-represented	0.0080052
GO:0004551	nucleotide diphosphatase activity	20	2728	23	9609	Over-represented	0.0080052
GO:0008026	ATP-dependent helicase activity	42	2706	72	9560	Over-represented	0.00812867
GO:0044248	cellular catabolic process	51	2697	94	9538	Over-represented	0.00812867
GO:0006464	protein modification process	86	2662	188	9444	Over-represented	0.00827621
GO:0004812	aminoacyl-tRNA ligase activity	25	2723	34	9598	Over-represented	0.00977621
GO:0016817	hydrolase activity, acting on acid anhydrides	101	2647	231	9401	Over-represented	0.00987739
GO:0016748	succinyltransferase activity	8	2740	3	9629	Over-represented	0.0100574
GO:0016749	N-succinyltransferase activity	8	2740	3	9629	Over-represented	0.0100574
GO:0016454	C-palmitoyltransferase activity	8	2740	3	9629	Over-represented	0.0100574
GO:0016419	S-malonyltransferase activity	8	2740	3	9629	Over-represented	0.0100574
GO:0016409	palmitoyltransferase activity	8	2740	3	9629	Over-represented	0.0100574
GO:0016420	malonyltransferase activity	8	2740	3	9629	Over-represented	0.0100574
GO:0006350	transcription	101	2647	233	9399	Over-represented	0.010065
GO:0017111	nucleoside-triphosphatase activity	95	2653	215	9417	Over-represented	0.0101321
GO:0043687	post-translational protein modification	74	2674	158	9474	Over-represented	0.011262
GO:0010468	regulation of gene expression	80	2668	175	9457	Over-represented	0.0114999
GO:0042623	ATPase activity, coupled	66	2682	136	9496	Over-represented	0.0115014
GO:0006470	protein amino acid dephosphorylation	10	2738	6	9626	Over-represented	0.0116471
GO:0009056	catabolic process	55	2693	108	9524	Over-represented	0.0116756
GO:0004534	5'-3' exoribonuclease activity	7	2741	2	9630	Over-represented	0.0117006
GO:0000175	3'-5'-exoribonuclease activity	7	2741	2	9630	Over-represented	0.0117006
GO:0008409	5'-3' exonuclease activity	7	2741	2	9630	Over-represented	0.0117006
GO:0030234	enzyme regulator activity	51	2697	98	9534	Over-represented	0.0130017
GO:0031975	envelope	28	2720	42	9590	Over-represented	0.0142412
GO:0043412	biopolymer modification	90	2658	204	9428	Over-represented	0.0149184
GO:0016875	ligase activity, forming carbon-oxygen bonds	25	2723	35	9597	Over-represented	0.0151837
GO:0016876	ligase activity, forming aminoacyl-tRNA and related compounds	25	2723	35	9597	Over-represented	0.0151837
GO:0008408	3'-5' exonuclease activity	9	2739	5	9627	Over-represented	0.0155219
GO:0006796	phosphate metabolic process	69	2679	146	9486	Over-represented	0.0155219
GO:0006793	phosphorus metabolic process	69	2679	146	9486	Over-represented	0.0155219
GO:0005506	iron ion binding	21	2727	152	9480	Under-represented	0.0155219
GO:0016417	S-acyltransferase activity	9	2739	5	9627	Over-represented	0.0155219
GO:0004527	exonuclease activity	17	2731	19	9613	Over-represented	0.015755
GO:0008757	S-adenosylmethionine-dependent methyltransferase activity	17	2731	19	9613	Over-represented	0.015755
GO:0008094	DNA-dependent ATPase activity	41	2707	73	9559	Over-represented	0.015755
GO:0016887	ATPase activity	72	2676	155	9477	Over-represented	0.015755
GO:0006413	translational initiation	12	2736	10	9622	Over-represented	0.016427
GO:0008565	protein transporter activity	37	2711	63	9569	Over-represented	0.0165514
GO:0006418	tRNA aminoacylation for protein translation	23	2725	32	9600	Over-represented	0.0171727
GO:0030117	membrane coat	13	2735	12	9620	Over-represented	0.0179087
GO:0048475	coated membrane	13	2735	12	9620	Over-represented	0.0179087
GO:0004386	helicase activity	44	2704	82	9550	Over-represented	0.0188047
GO:0006812	cation transport	33	2715	55	9577	Over-represented	0.0189817
GO:0016020	membrane	245	2503	678	8954	Over-represented	0.0191644
GO:0016701	oxidoreductase activity, acting on single donors with incorporation of molecular oxygen	10	2738	7	9625	Over-represented	0.0193827
GO:0003702	RNA polymerase II transcription factor activity	10	2738	7	9625	Over-represented	0.0193827
GO:0004725	protein tyrosine phosphatase activity	10	2738	7	9625	Over-represented	0.0193827
GO:0006334	nucleosome assembly	8	2740	4	9628	Over-represented	0.0198391
GO:0016411	acylglycerol O-acyltransferase activity	8	2740	4	9628	Over-represented	0.0198391
GO:0051276	chromosome organization and biogenesis	17	2731	20	9612	Over-represented	0.0201648
GO:0022892	substrate-specific transporter activity	110	2638	266	9366	Over-represented	0.0205807
GO:0004518	nuclease activity	35	2713	61	9571	Over-represented	0.0206362
GO:0004468	lysine N-acetyltransferase activity	16	2732	18	9614	Over-represented	0.0215333
GO:0004402	histone acetyltransferase activity	16	2732	18	9614	Over-represented	0.0215333
GO:0043285	biopolymer catabolic process	28	2720	43	9589	Over-represented	0.0215333
GO:0016829	lyase activity	53	2695	106	9526	Over-represented	0.0223454
GO:0019186	acyl-CoA N-acyltransferase activity	7	2741	3	9629	Over-represented	0.022592
GO:0043849	Ras palmitoyltransferase activity	7	2741	3	9629	Over-represented	0.022592
GO:0016751	S-succinyltransferase activity	7	2741	3	9629	Over-represented	0.022592
GO:0016750	O-succinyltransferase activity	7	2741	3	9629	Over-represented	0.022592
GO:0016753	O-sinapoyltransferase activity	7	2741	3	9629	Over-represented	0.022592
GO:0016752	sinapoyltransferase activity	7	2741	3	9629	Over-represented	0.022592
GO:0043764	UDP-3-O-[3-hydroxymyristoyl] glucosamine N-acyltransferase activity	7	2741	3	9629	Over-represented	0.022592
GO:0004406	H3/H4 histone acetyltransferase activity	7	2741	3	9629	Over-represented	0.022592
GO:0004405	H2A/H2B histone acetyltransferase activity	7	2741	3	9629	Over-represented	0.022592
GO:0008951	palmitoleoyl [acyl-carrier-protein]-dependent acyltransferase activity	7	2741	3	9629	Over-represented	0.022592
GO:0043741	L-2-aminoadipate N-acetyltransferase activity	7	2741	3	9629	Over-represented	0.022592
GO:0019707	protein-cysteine S-acyltransferase activity	7	2741	3	9629	Over-represented	0.022592
GO:0019706	protein-cysteine S-palmitoleyltransferase activity	7	2741	3	9629	Over-represented	0.022592
GO:0019705	protein-cysteine S-myristoyltransferase activity	7	2741	3	9629	Over-represented	0.022592
GO:0005783	endoplasmic reticulum	15	2733	16	9616	Over-represented	0.022592
GO:0031980	mitochondrial lumen	7	2741	3	9629	Over-represented	0.022592
GO:0019105	N-palmitoyltransferase activity	7	2741	3	9629	Over-represented	0.022592
GO:0016854	racemase and epimerase activity	7	2741	3	9629	Over-represented	0.022592
GO:0018713	3-ketopimelyl-CoA thiolase activity	7	2741	3	9629	Over-represented	0.022592
GO:0018712	3-hydroxybutyryl-CoA thiolase activity	7	2741	3	9629	Over-represented	0.022592
GO:0018711	benzoyl acetate-CoA thiolase activity	7	2741	3	9629	Over-represented	0.022592
GO:0032216	glucosaminyl-phosphotidylinositol O-acyltransferase activity	7	2741	3	9629	Over-represented	0.022592
GO:0008138	protein tyrosine/serine/threonine phosphatase activity	7	2741	3	9629	Over-represented	0.022592
GO:0046941	azetidine-2-carboxylic acid acetyltransferase activity	7	2741	3	9629	Over-represented	0.022592
GO:0005759	mitochondrial matrix	7	2741	3	9629	Over-represented	0.022592
GO:0004716	receptor signaling protein tyrosine kinase activity	22	2726	31	9601	Over-represented	0.022592
GO:0018030	peptidyl-lysine N6-myristoyltransferase activity	7	2741	3	9629	Over-represented	0.022592
GO:0018031	peptidyl-lysine N6-palmitoyltransferase activity	7	2741	3	9629	Over-represented	0.022592
GO:0016788	hydrolase activity, acting on ester bonds	97	2651	230	9402	Over-represented	0.022592
GO:0016416	O-palmitoyltransferase activity	7	2741	3	9629	Over-represented	0.022592
GO:0016414	O-octanoyltransferase activity	7	2741	3	9629	Over-represented	0.022592
GO:0016415	octanoyltransferase activity	7	2741	3	9629	Over-represented	0.022592
GO:0016412	serine O-acyltransferase activity	7	2741	3	9629	Over-represented	0.022592
GO:0043806	keto acid formate lyase activity	7	2741	3	9629	Over-represented	0.022592
GO:0004147	dihydrolipoamide branched chain acyltransferase activity	7	2741	3	9629	Over-represented	0.022592
GO:0006333	chromatin assembly or disassembly	13	2735	13	9619	Over-represented	0.0226418
GO:0004888	transmembrane receptor activity	24	2724	36	9596	Over-represented	0.022676
GO:0043038	amino acid activation	23	2725	33	9599	Over-represented	0.0234382
GO:0043039	tRNA aminoacylation	23	2725	33	9599	Over-represented	0.0234382
GO:0004680	casein kinase activity	23	2725	33	9599	Over-represented	0.0234382
GO:0045449	regulation of transcription	75	2673	170	9462	Over-represented	0.0247306
GO:0019219	regulation of nucleobase, nucleoside, nucleotide and nucleic acid metabolic process	76	2672	172	9460	Over-represented	0.0255383
GO:0006396	RNA processing	31	2717	52	9580	Over-represented	0.0263185
GO:0043565	sequence-specific DNA binding	23	2725	34	9598	Over-represented	0.0265877
GO:0008135	translation factor activity, nucleic acid binding	15	2733	17	9615	Over-represented	0.0265877
GO:0045182	translation regulator activity	15	2733	17	9615	Over-represented	0.0265877
GO:0042175	nuclear envelope-endoplasmic reticulum network	10	2738	8	9624	Over-represented	0.0271119
GO:0005789	endoplasmic reticulum membrane	10	2738	8	9624	Over-represented	0.0271119
GO:0044432	endoplasmic reticulum part	10	2738	8	9624	Over-represented	0.0271119
GO:0051128	regulation of cellular component organization and biogenesis	6	2742	2	9630	Over-represented	0.0277036
GO:0030118	clathrin coat	6	2742	2	9630	Over-represented	0.0277036
GO:0019318	hexose metabolic process	20	2728	27	9605	Over-represented	0.0277036
GO:0032268	regulation of cellular protein metabolic process	6	2742	2	9630	Over-represented	0.0277036
GO:0043859	cyanophycinase activity	4	2744	0	9632	Over-represented	0.0296277
GO:0009481	aa3-type cytochrome c oxidase	4	2744	0	9632	Over-represented	0.0296277
GO:0009483	caa3-type cytochrome c oxidase	4	2744	0	9632	Over-represented	0.0296277
GO:0009482	ba3-type cytochrome c oxidase	4	2744	0	9632	Over-represented	0.0296277
GO:0009485	cbb3-type cytochrome c oxidase	4	2744	0	9632	Over-represented	0.0296277
GO:0016885	ligase activity, forming carbon-carbon bonds	4	2744	0	9632	Over-represented	0.0296277
GO:0006811	ion transport	38	2710	71	9561	Over-represented	0.0296277
GO:0003923	GPI-anchor transamidase activity	4	2744	0	9632	Over-represented	0.0296277
GO:0006096	glycolysis	11	2737	10	9622	Over-represented	0.0296277
GO:0042254	ribosome biogenesis and assembly	12	2736	12	9620	Over-represented	0.0306363
GO:0030523	dihydrolipoamide S-acyltransferase activity	8	2740	5	9627	Over-represented	0.0306363
GO:0016418	S-acetyltransferase activity	8	2740	5	9627	Over-represented	0.0306363
GO:0030119	AP-type membrane coat adaptor complex	5	2743	1	9631	Over-represented	0.0315518
GO:0030131	clathrin adaptor complex	5	2743	1	9631	Over-represented	0.0315518
GO:0004872	receptor activity	24	2724	37	9595	Over-represented	0.0338202
GO:0035251	UDP-glucosyltransferase activity	14	2734	16	9616	Over-represented	0.0368792
GO:0046527	glucosyltransferase activity	14	2734	16	9616	Over-represented	0.0368792
GO:0032774	RNA biosynthetic process	71	2677	162	9470	Over-represented	0.0370112
GO:0016413	O-acetyltransferase activity	9	2739	7	9625	Over-represented	0.037367
GO:0005856	cytoskeleton	19	2729	26	9606	Over-represented	0.0378739
GO:0005057	receptor signaling protein activity	22	2726	34	9598	Over-represented	0.0407559
GO:0004532	exoribonuclease activity	10	2738	9	9623	Over-represented	0.0415796
GO:0016896	exoribonuclease activity, producing 5'-phosphomonoesters	10	2738	9	9623	Over-represented	0.0415796
GO:0019107	myristoyltransferase activity	7	2741	4	9628	Over-represented	0.0427009
GO:0004379	glycylpeptide N-tetradecanoyltransferase activity	7	2741	4	9628	Over-represented	0.0427009
GO:0008652	amino acid biosynthetic process	24	2724	39	9593	Over-represented	0.0428242
GO:0016651	oxidoreductase activity, acting on NADH or NADPH	19	2729	27	9605	Over-represented	0.0428242
GO:0003743	translation initiation factor activity	11	2737	11	9621	Over-represented	0.0432282
GO:0004576	oligosaccharyl transferase activity	11	2737	11	9621	Over-represented	0.0432282
GO:0006351	transcription, DNA-dependent	70	2678	161	9471	Over-represented	0.044217
GO:0044262	cellular carbohydrate metabolic process	29	2719	51	9581	Over-represented	0.0474667
KOG___CELLULAR PROCESSES AND SIGNALING		542	2206	1003	8629	Over-represented	5.95966e-32
KOG___INFORMATION STORAGE AND PROCESSING		468	2280	832	8800	Over-represented	4.26341e-30
KOG___Intracellular trafficking, secretion, and vesicular transport		131	2617	161	9471	Over-represented	4.76046e-15
KOG___Translation, ribosomal structure and biogenesis		136	2612	198	9434	Over-represented	1.16789e-11
KOG___Posttranslational modification, protein turnover, chaperones		163	2585	263	9369	Over-represented	1.41954e-11
KOG___Function unknown		140	2608	243	9389	Over-represented	4.33909e-08
KOG___POORLY CHARACTERIZED		451	2297	1150	8482	Over-represented	8.52797e-07
KOG___METABOLISM		575	2173	1537	8095	Over-represented	8.52797e-07
KOG___RNA processing and modification		110	2638	196	9436	Over-represented	9.95393e-06
KOG___Signal transduction mechanisms		121	2627	233	9399	Over-represented	5.37555e-05
KOG___Transcription		120	2628	233	9399	Over-represented	6.97349e-05
KOG___Amino acid transport and metabolism		98	2650	210	9422	Over-represented	0.0248003
KOG___Energy production and conversion		93	2655	202	9430	Over-represented	0.0405214
PF06985	Heterokaryon incompatibility	3	2745	99	9533	Under-represented	0.000129297
PF00067	Cytochrome P450	7	2741	110	9522	Under-represented	0.00351986
Has signal peptide		138	2610	858	8774	Under-represented	4.89783e-12
SSP		14	2734	195	9437	Under-represented	1.36318e-09
High cysteine SSP		8	2740	103	9529	Under-represented	4.38679e-05
Transcription Factor		79	2669	170	9462	Over-represented	0.000492101
Zinc finger, DHHC-type		4	2744	0	9632	Over-represented	0.00242352
Heteromeric CCAAT factors		5	2743	2	9630	Over-represented	0.00751137
C2H2 zinc finger		18	2730	30	9602	Over-represented	0.0145035
HMG		4	2744	2	9630	Over-represented	0.0246476
Transcription factor TFIIS		2	2746	0	9632	Over-represented	0.0492571
Setosphaeria turcica: 3784 unique proteinIds in synteny blocks
Annotation term	Description	# proteins in study set with annotation term	# proteins in study set without annotation term	# other proteins with annotation term	# other proteins without annotation term	Over/Under-represented	p-value
all	all	2360	1424	3736	4182	Over-represented	3.48747e-50
GO:0009987	cellular process	1098	2686	1374	6544	Over-represented	1.80145e-42
GO:0003674	molecular_function	2178	1606	3553	4365	Over-represented	9.61905e-35
GO:0008150	biological_process	1589	2195	2440	5478	Over-represented	2.79034e-29
GO:0044238	primary metabolic process	929	2855	1217	6701	Over-represented	3.65454e-29
GO:0044237	cellular metabolic process	912	2872	1207	6711	Over-represented	1.9621e-27
GO:0005622	intracellular	686	3098	846	7072	Over-represented	5.43759e-25
GO:0005623	cell	950	2834	1358	6560	Over-represented	8.49076e-21
GO:0044464	cell part	950	2834	1358	6560	Over-represented	8.49076e-21
GO:0009058	biosynthetic process	280	3504	251	7667	Over-represented	1.03069e-20
GO:0008152	metabolic process	1251	2533	1921	5997	Over-represented	1.15824e-20
GO:0043170	macromolecule metabolic process	669	3115	866	7052	Over-represented	1.41194e-20
GO:0032991	macromolecular complex	263	3521	231	7687	Over-represented	3.19971e-20
GO:0005575	cellular_component	960	2824	1390	6528	Over-represented	6.03288e-20
GO:0044424	intracellular part	554	3230	686	7232	Over-represented	1.99639e-19
GO:0003824	catalytic activity	1481	2303	2418	5500	Over-represented	9.89588e-18
GO:0005737	cytoplasm	267	3517	254	7664	Over-represented	1.39678e-17
GO:0044249	cellular biosynthetic process	227	3557	204	7714	Over-represented	1.63747e-16
GO:0044444	cytoplasmic part	199	3585	171	7747	Over-represented	1.15978e-15
GO:0016043	cellular component organization and biogenesis	171	3613	135	7783	Over-represented	2.18732e-15
GO:0009059	macromolecule biosynthetic process	148	3636	115	7803	Over-represented	1.37782e-13
GO:0051641	cellular localization	89	3695	50	7868	Over-represented	2.40917e-12
GO:0043232	intracellular non-membrane-bounded organelle	134	3650	104	7814	Over-represented	2.6297e-12
GO:0043228	non-membrane-bounded organelle	134	3650	104	7814	Over-represented	2.6297e-12
GO:0043229	intracellular organelle	416	3368	537	7381	Over-represented	3.28521e-12
GO:0043226	organelle	416	3368	537	7381	Over-represented	3.28521e-12
GO:0019538	protein metabolic process	387	3397	492	7426	Over-represented	6.01204e-12
GO:0032555	purine ribonucleotide binding	296	3488	344	7574	Over-represented	6.01204e-12
GO:0032553	ribonucleotide binding	296	3488	344	7574	Over-represented	6.01204e-12
GO:0043234	protein complex	172	3612	159	7759	Over-represented	1.11999e-11
GO:0051649	establishment of cellular localization	85	3699	50	7868	Over-represented	3.09004e-11
GO:0033036	macromolecule localization	84	3700	49	7869	Over-represented	3.85069e-11
GO:0008104	protein localization	82	3702	48	7870	Over-represented	8.77138e-11
GO:0016787	hydrolase activity	555	3229	800	7118	Over-represented	1.33326e-10
GO:0006412	translation	126	3658	104	7814	Over-represented	1.82406e-10
GO:0005488	binding	1191	2593	2001	5917	Over-represented	2.5183e-10
GO:0046907	intracellular transport	79	3705	47	7871	Over-represented	3.07196e-10
GO:0015031	protein transport	79	3705	47	7871	Over-represented	3.07196e-10
GO:0044260	cellular macromolecule metabolic process	373	3411	489	7429	Over-represented	3.0862e-10
GO:0045184	establishment of protein localization	79	3705	48	7870	Over-represented	4.03469e-10
GO:0010467	gene expression	340	3444	436	7482	Over-represented	4.19024e-10
GO:0044267	cellular protein metabolic process	363	3421	480	7438	Over-represented	1.1557e-09
GO:0016740	transferase activity	371	3413	497	7421	Over-represented	2.12195e-09
GO:0043283	biopolymer metabolic process	419	3365	581	7337	Over-represented	2.57858e-09
GO:0044422	organelle part	137	3647	130	7788	Over-represented	8.66579e-09
GO:0044446	intracellular organelle part	137	3647	130	7788	Over-represented	8.66579e-09
GO:0005524	ATP binding	248	3536	301	7617	Over-represented	1.15438e-08
GO:0032559	adenyl ribonucleotide binding	248	3536	303	7615	Over-represented	1.66713e-08
GO:0030529	ribonucleoprotein complex	97	3687	79	7839	Over-represented	3.57469e-08
GO:0000166	nucleotide binding	348	3436	474	7444	Over-represented	3.59603e-08
GO:0006139	nucleobase, nucleoside, nucleotide and nucleic acid metabolic process	358	3426	492	7426	Over-represented	4.00322e-08
GO:0017076	purine nucleotide binding	326	3458	445	7473	Over-represented	1.67383e-07
GO:0005198	structural molecule activity	85	3699	69	7849	Over-represented	3.34075e-07
GO:0065003	macromolecular complex assembly	56	3728	35	7883	Over-represented	7.60999e-07
GO:0006886	intracellular protein transport	59	3725	39	7879	Over-represented	8.51231e-07
GO:0005840	ribosome	74	3710	61	7857	Over-represented	4.43511e-06
GO:0006519	amino acid and derivative metabolic process	97	3687	93	7825	Over-represented	4.43511e-06
GO:0003735	structural constituent of ribosome	74	3710	61	7857	Over-represented	4.43511e-06
GO:0022607	cellular component assembly	57	3727	40	7878	Over-represented	4.88623e-06
GO:0006082	organic acid metabolic process	115	3669	119	7799	Over-represented	4.93807e-06
GO:0019752	carboxylic acid metabolic process	114	3670	118	7800	Over-represented	6.34914e-06
GO:0003676	nucleic acid binding	410	3374	620	7298	Over-represented	7.20212e-06
obsolete_molecular_function	obsolete_molecular_function	100	3684	99	7819	Over-represented	7.76322e-06
GO:0006520	amino acid metabolic process	93	3691	89	7829	Over-represented	7.76322e-06
GO:0016874	ligase activity	129	3655	145	7773	Over-represented	1.49497e-05
GO:0006807	nitrogen compound metabolic process	115	3669	124	7794	Over-represented	1.95982e-05
GO:0009308	amine metabolic process	100	3684	102	7816	Over-represented	2.08225e-05
GO:0004497	monooxygenase activity	34	3750	169	7749	Under-represented	3.29167e-05
GO:0043231	intracellular membrane-bounded organelle	311	3473	457	7461	Over-represented	4.24405e-05
GO:0043227	membrane-bounded organelle	311	3473	457	7461	Over-represented	4.24405e-05
GO:0051179	localization	301	3483	440	7478	Over-represented	5.04308e-05
GO:0016817	hydrolase activity, acting on acid anhydrides	149	3635	182	7736	Over-represented	5.62737e-05
GO:0016462	pyrophosphatase activity	148	3636	181	7737	Over-represented	6.95813e-05
GO:0016818	hydrolase activity, acting on acid anhydrides, in phosphorus-containing anhydrides	148	3636	182	7736	Over-represented	7.26014e-05
GO:0030554	adenyl nucleotide binding	278	3506	403	7515	Over-represented	7.86735e-05
GO:0006810	transport	298	3486	438	7480	Over-represented	8.05685e-05
GO:0051234	establishment of localization	298	3486	439	7479	Over-represented	8.14803e-05
GO:0017111	nucleoside-triphosphatase activity	138	3646	167	7751	Over-represented	9.20035e-05
GO:0007242	intracellular signaling cascade	51	3733	39	7879	Over-represented	9.27791e-05
GO:0004003	ATP-dependent DNA helicase activity	59	3725	50	7868	Over-represented	0.000109753
GO:0016788	hydrolase activity, acting on ester bonds	148	3636	185	7733	Over-represented	0.000132469
GO:0008375	acetylglucosaminyltransferase activity	19	3765	5	7913	Over-represented	0.000133167
GO:0004386	helicase activity	69	3715	64	7854	Over-represented	0.000146024
GO:0005515	protein binding	211	3573	292	7626	Over-represented	0.000174387
GO:0003678	DNA helicase activity	59	3725	51	7867	Over-represented	0.000182291
GO:0008094	DNA-dependent ATPase activity	61	3723	54	7864	Over-represented	0.000185394
GO:0006996	organelle organization and biogenesis	64	3720	58	7860	Over-represented	0.00021425
GO:0042623	ATPase activity, coupled	98	3686	109	7809	Over-represented	0.000230493
GO:0008194	UDP-glycosyltransferase activity	25	3759	11	7907	Over-represented	0.000236211
GO:0007165	signal transduction	81	3703	84	7834	Over-represented	0.000277782
GO:0005525	GTP binding	51	3733	43	7875	Over-represented	0.000428722
GO:0032561	guanyl ribonucleotide binding	51	3733	43	7875	Over-represented	0.000428722
GO:0044428	nuclear part	42	3742	31	7887	Over-represented	0.000447396
GO:0016887	ATPase activity	106	3678	124	7794	Over-represented	0.000447828
GO:0006396	RNA processing	46	3738	36	7882	Over-represented	0.000469486
GO:0016070	RNA metabolic process	217	3567	312	7606	Over-represented	0.000631112
GO:0006974	response to DNA damage stimulus	41	3743	31	7887	Over-represented	0.000688037
GO:0006812	cation transport	49	3735	41	7877	Over-represented	0.000688037
GO:0009719	response to endogenous stimulus	41	3743	31	7887	Over-represented	0.000688037
GO:0019001	guanyl nucleotide binding	51	3733	44	7874	Over-represented	0.000702446
GO:0008026	ATP-dependent helicase activity	62	3722	60	7858	Over-represented	0.00078384
GO:0006259	DNA metabolic process	66	3718	66	7852	Over-represented	0.0010308
GO:0006281	DNA repair	40	3744	31	7887	Over-represented	0.00109106
GO:0016772	transferase activity, transferring phosphorus-containing groups	173	3611	239	7679	Over-represented	0.00111859
GO:0004576	oligosaccharyl transferase activity	15	3769	4	7914	Over-represented	0.00129253
GO:0005856	cytoskeleton	27	3757	16	7902	Over-represented	0.00160524
GO:0022613	ribonucleoprotein complex biogenesis and assembly	29	3755	18	7900	Over-represented	0.00170107
GO:0007154	cell communication	84	3700	96	7822	Over-represented	0.00171516
GO:0031974	membrane-enclosed lumen	30	3754	20	7898	Over-represented	0.001819
GO:0043233	organelle lumen	30	3754	20	7898	Over-represented	0.001819
GO:0004518	nuclease activity	50	3734	46	7872	Over-represented	0.00198387
GO:0006811	ion transport	57	3727	56	7862	Over-represented	0.00203787
GO:0004680	casein kinase activity	34	3750	25	7893	Over-represented	0.00203787
GO:0016758	transferase activity, transferring hexosyl groups	38	3746	30	7888	Over-represented	0.00208694
GO:0008565	protein transporter activity	47	3737	42	7876	Over-represented	0.00251664
GO:0022892	substrate-specific transporter activity	154	3630	213	7705	Over-represented	0.00256312
GO:0016192	vesicle-mediated transport	37	3747	29	7889	Over-represented	0.00267312
GO:0012505	endomembrane system	31	3753	22	7896	Over-represented	0.00267312
GO:0006457	protein folding	31	3753	22	7896	Over-represented	0.00267312
GO:0044262	cellular carbohydrate metabolic process	43	3741	37	7881	Over-represented	0.00267312
GO:0007264	small GTPase mediated signal transduction	39	3745	32	7886	Over-represented	0.00282449
GO:0016051	carbohydrate biosynthetic process	15	3769	5	7913	Over-represented	0.00311372
GO:0019187	beta-1,4-mannosyltransferase activity	11	3773	2	7916	Over-represented	0.00345966
GO:0005829	cytosol	19	3765	9	7909	Over-represented	0.00345966
GO:0016759	cellulose synthase activity	11	3773	2	7916	Over-represented	0.00345966
GO:0008755	O antigen polymerase activity	11	3773	2	7916	Over-represented	0.00345966
GO:0008378	galactosyltransferase activity	11	3773	2	7916	Over-represented	0.00345966
GO:0008376	acetylgalactosaminyltransferase activity	11	3773	2	7916	Over-represented	0.00345966
GO:0003980	UDP-glucose:glycoprotein glucosyltransferase activity	11	3773	2	7916	Over-represented	0.00345966
GO:0001962	alpha-1,3-galactosyltransferase activity	11	3773	2	7916	Over-represented	0.00345966
GO:0042283	dolichyl pyrophosphate Glc1Man9GlcNAc2 alpha-1,3-glucosyltransferase activity	11	3773	2	7916	Over-represented	0.00345966
GO:0042281	dolichyl pyrophosphate Man9GlcNAc2 alpha-1,3-glucosyltransferase activity	11	3773	2	7916	Over-represented	0.00345966
GO:0019112	phenanthrol glycosyltransferase activity	11	3773	2	7916	Over-represented	0.00345966
GO:0018717	9-phenanthrol glycosyltransferase activity	11	3773	2	7916	Over-represented	0.00345966
GO:0015020	glucuronosyltransferase activity	11	3773	2	7916	Over-represented	0.00345966
GO:0006913	nucleocytoplasmic transport	20	3764	10	7908	Over-represented	0.00345966
GO:0046921	alpha(1,6)-fucosyltransferase activity	11	3773	2	7916	Over-represented	0.00345966
GO:0046920	alpha(1,3)-fucosyltransferase activity	11	3773	2	7916	Over-represented	0.00345966
GO:0018716	1-phenanthrol glycosyltransferase activity	11	3773	2	7916	Over-represented	0.00345966
GO:0018715	9-phenanthrol UDP-glucuronosyltransferase activity	11	3773	2	7916	Over-represented	0.00345966
GO:0018718	1,2-dihydroxy-phenanthrene glycosyltransferase activity	11	3773	2	7916	Over-represented	0.00345966
GO:0008921	lipopolysaccharide-1,6-galactosyltransferase activity	11	3773	2	7916	Over-represented	0.00345966
GO:0045140	inositol phosphoceramide synthase activity	11	3773	2	7916	Over-represented	0.00345966
GO:0033556	dolichyl pyrophosphate Man7GlcNAc2 alpha-1,3-glucosyltransferase activity	11	3773	2	7916	Over-represented	0.00345966
GO:0044445	cytosolic part	19	3765	9	7909	Over-represented	0.00345966
GO:0008417	fucosyltransferase activity	11	3773	2	7916	Over-represented	0.00345966
GO:0004583	dolichyl-phosphate-glucose-glycolipid alpha-glucosyltransferase activity	11	3773	2	7916	Over-represented	0.00345966
GO:0051169	nuclear transport	20	3764	10	7908	Over-represented	0.00345966
GO:0016253	UDP-N-acetylglucosamine-peptide N-acetylglucosaminyltransferase activity	11	3773	2	7916	Over-represented	0.00345966
GO:0031278	alpha-1,2-galactosyltransferase activity	11	3773	2	7916	Over-represented	0.00345966
GO:0035250	UDP-galactosyltransferase activity	11	3773	2	7916	Over-represented	0.00345966
GO:0000033	alpha-1,3-mannosyltransferase activity	11	3773	2	7916	Over-represented	0.00345966
GO:0008652	amino acid biosynthetic process	38	3746	32	7886	Over-represented	0.00356214
GO:0044265	cellular macromolecule catabolic process	47	3737	44	7874	Over-represented	0.00367792
GO:0009309	amine biosynthetic process	40	3744	35	7883	Over-represented	0.00369559
GO:0009055	electron carrier activity	40	3744	35	7883	Over-represented	0.00369559
GO:0044271	nitrogen compound biosynthetic process	40	3744	35	7883	Over-represented	0.00369559
GO:0016757	transferase activity, transferring glycosyl groups	47	3737	45	7873	Over-represented	0.00414653
GO:0000026	alpha-1,2-mannosyltransferase activity	12	3772	3	7915	Over-represented	0.00435538
GO:0006399	tRNA metabolic process	39	3745	34	7884	Over-represented	0.00465684
GO:0043284	biopolymer biosynthetic process	13	3771	4	7914	Over-represented	0.00506002
GO:0006950	response to stress	53	3731	54	7864	Over-represented	0.0050605
GO:0016705	oxidoreductase activity, acting on paired donors, with incorporation or reduction of molecular oxygen	33	3751	136	7782	Under-represented	0.00511303
GO:0005506	iron ion binding	39	3745	152	7766	Under-represented	0.00639559
GO:0046527	glucosyltransferase activity	17	3767	8	7910	Over-represented	0.00671324
GO:0035251	UDP-glucosyltransferase activity	17	3767	8	7910	Over-represented	0.00671324
GO:0000271	polysaccharide biosynthetic process	7	3777	0	7918	Over-represented	0.0074384
GO:0033692	cellular polysaccharide biosynthetic process	7	3777	0	7918	Over-represented	0.0074384
GO:0042578	phosphoric ester hydrolase activity	55	3729	59	7859	Over-represented	0.00795211
GO:0004716	receptor signaling protein tyrosine kinase activity	29	3755	22	7896	Over-represented	0.00827597
GO:0004812	aminoacyl-tRNA ligase activity	29	3755	22	7896	Over-represented	0.00827597
GO:0044257	cellular protein catabolic process	27	3757	20	7898	Over-represented	0.00864281
GO:0043632	modification-dependent macromolecule catabolic process	27	3757	20	7898	Over-represented	0.00864281
GO:0006511	ubiquitin-dependent protein catabolic process	27	3757	20	7898	Over-represented	0.00864281
GO:0051603	proteolysis involved in cellular protein catabolic process	27	3757	20	7898	Over-represented	0.00864281
GO:0016879	ligase activity, forming carbon-nitrogen bonds	73	3711	87	7831	Over-represented	0.00864281
GO:0019941	modification-dependent protein catabolic process	27	3757	20	7898	Over-represented	0.00864281
GO:0017110	nucleoside-diphosphatase activity	31	3753	25	7893	Over-represented	0.00878237
GO:0016071	mRNA metabolic process	20	3764	12	7906	Over-represented	0.00933105
GO:0008757	S-adenosylmethionine-dependent methyltransferase activity	25	3759	18	7900	Over-represented	0.00949032
GO:0006364	rRNA processing	11	3773	3	7915	Over-represented	0.00951829
GO:0016072	rRNA metabolic process	11	3773	3	7915	Over-represented	0.00951829
GO:0016875	ligase activity, forming carbon-oxygen bonds	29	3755	23	7895	Over-represented	0.00960659
GO:0016876	ligase activity, forming aminoacyl-tRNA and related compounds	29	3755	23	7895	Over-represented	0.00960659
GO:0016709	oxidoreductase activity, acting on paired donors, with incorporation or reduction of molecular oxygen, NADH or NADPH as one donor, and incorporation of one atom of oxygen	14	3770	75	7843	Under-represented	0.0102856
GO:0008175	tRNA methyltransferase activity	12	3772	4	7914	Over-represented	0.0104351
GO:0003954	NADH dehydrogenase activity	12	3772	4	7914	Over-represented	0.0104351
GO:0003677	DNA binding	224	3560	350	7568	Over-represented	0.0106117
GO:0043141	ATP-dependent 5'-3' DNA helicase activity	30	3754	24	7894	Over-represented	0.0106321
GO:0008758	UDP-2,3-diacylglucosamine hydrolase activity	30	3754	24	7894	Over-represented	0.0106321
GO:0005057	receptor signaling protein activity	30	3754	24	7894	Over-represented	0.0106321
GO:0008413	8-oxo-7,8-dihydroguanine triphosphatase activity	30	3754	24	7894	Over-represented	0.0106321
GO:0008173	RNA methyltransferase activity	13	3771	5	7913	Over-represented	0.0106321
GO:0004787	thiamin-pyrophosphatase activity	30	3754	24	7894	Over-represented	0.0106321
GO:0019176	dihydroneopterin monophosphate phosphatase activity	30	3754	24	7894	Over-represented	0.0106321
GO:0019177	dihydroneopterin triphosphate pyrophosphohydrolase activity	30	3754	24	7894	Over-represented	0.0106321
GO:0008828	dATP pyrophosphohydrolase activity	30	3754	24	7894	Over-represented	0.0106321
GO:0000810	diacylglycerol pyrophosphate phosphatase activity	30	3754	24	7894	Over-represented	0.0106321
GO:0043139	5'-3' DNA helicase activity	30	3754	24	7894	Over-represented	0.0106321
GO:0004299	proteasome endopeptidase activity	16	3768	8	7910	Over-represented	0.0111664
GO:0004298	threonine endopeptidase activity	16	3768	8	7910	Over-represented	0.0111664
GO:0042254	ribosome biogenesis and assembly	16	3768	8	7910	Over-represented	0.0111664
GO:0047429	nucleoside-triphosphate diphosphatase activity	30	3754	25	7893	Over-represented	0.012371
GO:0030118	clathrin coat	8	3776	1	7917	Over-represented	0.0125914
GO:0065004	protein-DNA complex assembly	18	3766	10	7908	Over-represented	0.0125914
GO:0051336	regulation of hydrolase activity	18	3766	10	7908	Over-represented	0.0125914
GO:0006461	protein complex assembly	23	3761	16	7902	Over-represented	0.0135186
GO:0015075	ion transmembrane transporter activity	119	3665	167	7751	Over-represented	0.0139944
GO:0031090	organelle membrane	47	3737	49	7869	Over-represented	0.0146008
GO:0006418	tRNA aminoacylation for protein translation	27	3757	21	7897	Over-represented	0.0147392
GO:0009057	macromolecule catabolic process	49	3735	53	7865	Over-represented	0.0148579
GO:0022857	transmembrane transporter activity	147	3637	216	7702	Over-represented	0.0148579
GO:0050136	NADH dehydrogenase (quinone) activity	9	3775	2	7916	Over-represented	0.0168853
GO:0008137	NADH dehydrogenase (ubiquinone) activity	9	3775	2	7916	Over-represented	0.0168853
GO:0043039	tRNA aminoacylation	27	3757	22	7896	Over-represented	0.0173027
GO:0043038	amino acid activation	27	3757	22	7896	Over-represented	0.0173027
GO:0043859	cyanophycinase activity	6	3778	0	7918	Over-represented	0.0177463
GO:0003923	GPI-anchor transamidase activity	6	3778	0	7918	Over-represented	0.0177463
GO:0015405	P-P-bond-hydrolysis-driven transmembrane transporter activity	62	3722	74	7844	Over-represented	0.0184863
GO:0015399	primary active transmembrane transporter activity	62	3722	74	7844	Over-represented	0.0184863
GO:0016820	hydrolase activity, acting on acid anhydrides, catalyzing transmembrane movement of substances	60	3724	71	7847	Over-represented	0.0203319
GO:0006352	transcription initiation	11	3773	4	7914	Over-represented	0.0204993
GO:0005739	mitochondrion	36	3748	35	7883	Over-represented	0.0204993
GO:0016423	tRNA (guanine) methyltransferase activity	11	3773	4	7914	Over-represented	0.0204993
GO:0008169	C-methyltransferase activity	12	3772	5	7913	Over-represented	0.0207974
GO:0019318	hexose metabolic process	26	3758	21	7897	Over-represented	0.0216628
GO:0019199	transmembrane receptor protein kinase activity	26	3758	21	7897	Over-represented	0.0216628
GO:0044248	cellular catabolic process	67	3717	83	7835	Over-represented	0.0225035
GO:0044430	cytoskeletal part	20	3764	14	7904	Over-represented	0.0228487
GO:0008796	bis(5'-nucleosyl)-tetraphosphatase activity	30	3754	27	7891	Over-represented	0.023484
GO:0004551	nucleotide diphosphatase activity	30	3754	27	7891	Over-represented	0.023484
GO:0006091	generation of precursor metabolites and energy	24	3760	19	7899	Over-represented	0.0237061
GO:0004721	phosphoprotein phosphatase activity	24	3760	19	7899	Over-represented	0.0237061
GO:0016020	membrane	347	3437	591	7327	Over-represented	0.0251828
GO:0030234	enzyme regulator activity	69	3715	86	7832	Over-represented	0.0253511
GO:0005634	nucleus	238	3546	386	7532	Over-represented	0.0254522
GO:0042626	ATPase activity, coupled to transmembrane movement of substances	59	3725	71	7847	Over-represented	0.0255792
GO:0043492	ATPase activity, coupled to movement of substances	59	3725	71	7847	Over-represented	0.0255792
GO:0004707	MAP kinase activity	26	3758	22	7896	Over-represented	0.0255792
GO:0030117	membrane coat	16	3768	9	7909	Over-represented	0.0262807
GO:0048475	coated membrane	16	3768	9	7909	Over-represented	0.0262807
GO:0051082	unfolded protein binding	19	3765	13	7905	Over-represented	0.0272103
GO:0006096	glycolysis	13	3771	6	7912	Over-represented	0.0272103
GO:0004675	transmembrane receptor protein serine/threonine kinase activity	25	3759	21	7897	Over-represented	0.0285162
GO:0004677	DNA-dependent protein kinase activity	25	3759	21	7897	Over-represented	0.0285162
GO:0004676	3-phosphoinositide-dependent protein kinase activity	25	3759	21	7897	Over-represented	0.0285162
GO:0004679	AMP-activated protein kinase activity	25	3759	21	7897	Over-represented	0.0285162
GO:0008349	MAP kinase kinase kinase kinase activity	25	3759	21	7897	Over-represented	0.0285162
GO:0004697	protein kinase C activity	25	3759	21	7897	Over-represented	0.0285162
GO:0008545	JUN kinase kinase activity	25	3759	21	7897	Over-represented	0.0285162
GO:0004681	casein kinase I activity	25	3759	21	7897	Over-represented	0.0285162
GO:0008338	MAP kinase 1 activity	25	3759	21	7897	Over-represented	0.0285162
GO:0008339	MP kinase activity	25	3759	21	7897	Over-represented	0.0285162
GO:0034211	GTP-dependent protein kinase activity	25	3759	21	7897	Over-represented	0.0285162
GO:0004698	calcium-dependent protein kinase C activity	25	3759	21	7897	Over-represented	0.0285162
GO:0004696	glycogen synthase kinase 3 activity	25	3759	21	7897	Over-represented	0.0285162
GO:0004695	galactosyltransferase-associated kinase activity	25	3759	21	7897	Over-represented	0.0285162
GO:0004694	eukaryotic translation initiation factor 2alpha kinase activity	25	3759	21	7897	Over-represented	0.0285162
GO:0016857	racemase and epimerase activity, acting on carbohydrates and derivatives	7	3777	1	7917	Over-represented	0.0285162
GO:0019912	cyclin-dependent protein kinase activating kinase activity	25	3759	21	7897	Over-represented	0.0285162
GO:0016908	MAP kinase 2 activity	25	3759	21	7897	Over-represented	0.0285162
GO:0016909	SAP kinase activity	25	3759	21	7897	Over-represented	0.0285162
GO:0003724	RNA helicase activity	29	3755	26	7892	Over-represented	0.0285162
GO:0004712	protein serine/threonine/tyrosine kinase activity	25	3759	21	7897	Over-represented	0.0285162
GO:0004710	MAP/ERK kinase kinase activity	25	3759	21	7897	Over-represented	0.0285162
GO:0004711	ribosomal protein S6 kinase activity	25	3759	21	7897	Over-represented	0.0285162
GO:0004718	Janus kinase activity	25	3759	21	7897	Over-represented	0.0285162
GO:0003925	small monomeric GTPase activity	7	3777	1	7917	Over-represented	0.0285162
GO:0004705	JUN kinase activity	25	3759	21	7897	Over-represented	0.0285162
GO:0004704	NF-kappaB-inducing kinase activity	25	3759	21	7897	Over-represented	0.0285162
GO:0004706	JUN kinase kinase kinase activity	25	3759	21	7897	Over-represented	0.0285162
GO:0004700	atypical protein kinase C activity	25	3759	21	7897	Over-represented	0.0285162
GO:0004708	MAP kinase kinase activity	25	3759	21	7897	Over-represented	0.0285162
GO:0016791	phosphoric monoester hydrolase activity	43	3741	47	7871	Over-represented	0.0285162
GO:0032268	regulation of cellular protein metabolic process	7	3777	1	7917	Over-represented	0.0285162
GO:0000030	mannosyltransferase activity	17	3767	11	7907	Over-represented	0.0285162
GO:0022891	substrate-specific transmembrane transporter activity	134	3650	199	7719	Over-represented	0.0288705
GO:0004527	exonuclease activity	21	3763	16	7902	Over-represented	0.0288705
GO:0050896	response to stimulus	62	3722	76	7842	Over-represented	0.0288705
GO:0007010	cytoskeleton organization and biogenesis	21	3763	16	7902	Over-represented	0.0288705
GO:0004872	receptor activity	36	3748	37	7881	Over-represented	0.030113
GO:0004519	endonuclease activity	29	3755	27	7891	Over-represented	0.0301949
GO:0004888	transmembrane receptor activity	34	3750	34	7884	Over-represented	0.0310086
GO:0009260	ribonucleotide biosynthetic process	23	3761	19	7899	Over-represented	0.0321457
GO:0009259	ribonucleotide metabolic process	23	3761	19	7899	Over-represented	0.0321457
GO:0009142	nucleoside triphosphate biosynthetic process	14	3770	8	7910	Over-represented	0.0321457
GO:0005730	nucleolus	8	3776	2	7916	Over-represented	0.0322317
GO:0009165	nucleotide biosynthetic process	30	3754	28	7890	Over-represented	0.0323635
GO:0030163	protein catabolic process	28	3756	25	7893	Over-represented	0.0329314
GO:0019887	protein kinase regulator activity	35	3749	35	7883	Over-represented	0.0335199
GO:0019207	kinase regulator activity	35	3749	35	7883	Over-represented	0.0335199
GO:0005839	proteasome core complex	10	3774	4	7914	Over-represented	0.0347018
GO:0000502	proteasome complex	10	3774	4	7914	Over-represented	0.0347018
GO:0008408	3'-5' exonuclease activity	10	3774	4	7914	Over-represented	0.0347018
GO:0008174	mRNA methyltransferase activity	10	3774	4	7914	Over-represented	0.0347018
GO:0008425	2-polyprenyl-6-methoxy-1,4-benzoquinone methyltransferase activity	10	3774	4	7914	Over-represented	0.0347018
GO:0030580	quinone cofactor methyltransferase activity	10	3774	4	7914	Over-represented	0.0347018
GO:0031981	nuclear lumen	20	3764	15	7903	Over-represented	0.0347018
GO:0005667	transcription factor complex	9	3775	3	7915	Over-represented	0.0347018
GO:0016854	racemase and epimerase activity	9	3775	3	7915	Over-represented	0.0347018
GO:0003886	DNA (cytosine-5-)-methyltransferase activity	10	3774	4	7914	Over-represented	0.0347018
GO:0003880	C-terminal protein carboxyl methyltransferase activity	10	3774	4	7914	Over-represented	0.0347018
GO:0016311	dephosphorylation	13	3771	7	7911	Over-represented	0.0347018
GO:0004376	glycolipid mannosyltransferase activity	13	3771	7	7911	Over-represented	0.0347018
GO:0005975	carbohydrate metabolic process	115	3669	168	7750	Over-represented	0.0347018
GO:0016424	tRNA (guanosine) methyltransferase activity	10	3774	4	7914	Over-represented	0.0347018
GO:0008610	lipid biosynthetic process	26	3758	23	7895	Over-represented	0.0350583
GO:0004702	receptor signaling protein serine/threonine kinase activity	26	3758	23	7895	Over-represented	0.0350583
GO:0016811	hydrolase activity, acting on carbon-nitrogen (but not peptide) bonds, in linear amides	22	3762	18	7900	Over-represented	0.0381922
GO:0016624	oxidoreductase activity, acting on the aldehyde or oxo group of donors, disulfide as acceptor	5	3779	0	7918	Over-represented	0.0385036
GO:0016885	ligase activity, forming carbon-carbon bonds	5	3779	0	7918	Over-represented	0.0385036
GO:0046417	chorismate metabolic process	12	3772	6	7912	Over-represented	0.0411953
GO:0009073	aromatic amino acid family biosynthetic process	12	3772	6	7912	Over-represented	0.0411953
GO:0009056	catabolic process	71	3713	94	7824	Over-represented	0.0456775
GO:0004709	MAP kinase kinase kinase activity	25	3759	22	7896	Over-represented	0.0461338
KOG___INFORMATION STORAGE AND PROCESSING		671	3113	701	7217	Over-represented	2.14243e-38
KOG___CELLULAR PROCESSES AND SIGNALING		703	3081	876	7042	Over-represented	2.39854e-24
KOG___Translation, ribosomal structure and biogenesis		188	3596	161	7757	Over-represented	4.88311e-14
KOG___Intracellular trafficking, secretion, and vesicular transport		160	3624	127	7791	Over-represented	1.5732e-13
KOG___Function unknown		193	3591	206	7712	Over-represented	9.06865e-09
KOG___RNA processing and modification		165	3619	175	7743	Over-represented	2.36638e-07
KOG___Transcription		181	3603	202	7716	Over-represented	3.40283e-07
KOG___Posttranslational modification, protein turnover, chaperones		200	3584	242	7676	Over-represented	3.88724e-06
KOG___METABOLISM		790	2994	1329	6589	Over-represented	3.82187e-05
KOG___POORLY CHARACTERIZED		619	3165	1016	6902	Over-represented	0.000123365
KOG___Secondary metabolites biosynthesis, transport and catabolism		67	3717	254	7664	Under-represented	0.00149943
KOG___Signal transduction mechanisms		163	3621	221	7697	Over-represented	0.00644503
KOG___Cytoskeleton		79	3705	92	7826	Over-represented	0.0353921
PF00067	Cytochrome P450	18	3766	115	7803	Under-represented	0.00209401
PF03184	CENP-B protein	0	3784	34	7884	Under-represented	0.00328153
PF00076	RNA recognition motif, RNP-1	34	3750	24	7894	Over-represented	0.0272504
PF00071	Ras	18	3766	7	7911	Over-represented	0.0272504
PF06985	Heterokaryon incompatibility	2	3782	39	7879	Under-represented	0.0272504
PF00271	DNA/RNA helicase, C-terminal	40	3744	33	7885	Over-represented	0.0274652
PF01565	FAD linked oxidase, N-terminal	3	3781	42	7876	Under-represented	0.0274652
SSP		17	3767	184	7734	Under-represented	7.099e-16
High cysteine SSP		7	3777	123	7795	Under-represented	8.17854e-14
Has signal peptide		243	3541	730	7188	Under-represented	1.98987e-07
PKS Type I		1	3783	26	7892	Under-represented	0.000623017
Secondary metabolism		6	3778	42	7876	Under-represented	0.00283659
Forkhead		4	3780	0	7918	Over-represented	0.0109219
AT-rich interaction region		3	3781	0	7918	Over-represented	0.033794
Helix-turn-helix, Psq		0	3784	9	7909	Under-represented	0.0365272
GATA type zinc finger		4	3780	1	7917	Over-represented	0.0404926
Pyrenophora tritici-repentis: 3703 unique proteinIds in synteny blocks
Annotation term	Description	# proteins in study set with annotation term	# proteins in study set without annotation term	# other proteins with annotation term	# other proteins without annotation term	Over/Under-represented	p-value
all	all	2139	1564	3318	5120	Over-represented	3.23849e-75
GO:0003674	molecular_function	1961	1742	3118	5320	Over-represented	3.18205e-57
GO:0009987	cellular process	973	2730	1195	7243	Over-represented	5.44836e-52
GO:0008150	biological_process	1382	2321	2038	6400	Over-represented	1.42645e-45
GO:0044238	primary metabolic process	842	2861	1054	7384	Over-represented	2.72032e-41
GO:0044237	cellular metabolic process	809	2894	1002	7436	Over-represented	1.24032e-40
GO:0008152	metabolic process	1079	2624	1530	6908	Over-represented	6.87837e-38
GO:0005622	intracellular	605	3098	685	7753	Over-represented	1.41872e-36
GO:0044424	intracellular part	493	3210	543	7895	Over-represented	5.7853e-31
GO:0005623	cell	843	2860	1165	7273	Over-represented	1.92549e-30
GO:0044464	cell part	843	2860	1165	7273	Over-represented	1.92549e-30
GO:0005575	cellular_component	852	2851	1193	7245	Over-represented	1.8367e-29
GO:0043170	macromolecule metabolic process	608	3095	768	7670	Over-represented	1.41257e-27
GO:0003824	catalytic activity	1313	2390	2132	6306	Over-represented	2.12159e-27
GO:0043229	intracellular organelle	367	3336	412	8026	Over-represented	1.90628e-21
GO:0043226	organelle	367	3336	412	8026	Over-represented	1.90628e-21
GO:0005488	binding	969	2734	1547	6891	Over-represented	8.00201e-20
GO:0005737	cytoplasm	247	3456	235	8203	Over-represented	8.00201e-20
GO:0009058	biosynthetic process	259	3444	254	8184	Over-represented	8.00201e-20
GO:0044249	cellular biosynthetic process	206	3497	189	8249	Over-represented	1.34514e-17
GO:0010467	gene expression	302	3401	340	8098	Over-represented	2.50626e-17
GO:0044444	cytoplasmic part	185	3518	167	8271	Over-represented	3.45553e-16
GO:0019538	protein metabolic process	373	3330	472	7966	Over-represented	6.4209e-16
GO:0009059	macromolecule biosynthetic process	141	3562	111	8327	Over-represented	3.94956e-15
GO:0043283	biopolymer metabolic process	372	3331	479	7959	Over-represented	4.27384e-15
GO:0006139	nucleobase, nucleoside, nucleotide and nucleic acid metabolic process	313	3390	382	8056	Over-represented	1.27938e-14
GO:0032991	macromolecular complex	236	3467	259	8179	Over-represented	3.70123e-14
GO:0044260	cellular macromolecule metabolic process	357	3346	468	7970	Over-represented	1.37536e-13
GO:0044267	cellular protein metabolic process	350	3353	459	7979	Over-represented	2.67007e-13
GO:0043231	intracellular membrane-bounded organelle	268	3435	321	8117	Over-represented	5.23292e-13
GO:0043227	membrane-bounded organelle	268	3435	321	8117	Over-represented	5.23292e-13
GO:0003676	nucleic acid binding	368	3335	503	7935	Over-represented	2.8526e-12
GO:0006412	translation	119	3584	100	8338	Over-represented	1.83722e-11
GO:0016787	hydrolase activity	501	3202	768	7670	Over-represented	6.73143e-11
GO:0032555	purine ribonucleotide binding	279	3424	367	8071	Over-represented	2.55061e-10
GO:0032553	ribonucleotide binding	279	3424	367	8071	Over-represented	2.55061e-10
GO:0005198	structural molecule activity	86	3617	65	8373	Over-represented	1.16726e-09
GO:0051641	cellular localization	72	3631	48	8390	Over-represented	1.77331e-09
GO:0030529	ribonucleoprotein complex	90	3613	73	8365	Over-represented	3.91135e-09
GO:0016070	RNA metabolic process	184	3519	220	8218	Over-represented	9.88315e-09
GO:0051649	establishment of cellular localization	69	3634	48	8390	Over-represented	1.51131e-08
GO:0016043	cellular component organization and biogenesis	133	3570	141	8297	Over-represented	2.06474e-08
GO:0005634	nucleus	201	3502	254	8184	Over-represented	2.70578e-08
GO:0016740	transferase activity	330	3373	486	7952	Over-represented	3.12852e-08
GO:0005840	ribosome	76	3627	59	8379	Over-represented	4.21362e-08
GO:0046907	intracellular transport	64	3639	44	8394	Over-represented	4.21362e-08
GO:0003735	structural constituent of ribosome	76	3627	59	8379	Over-represented	4.21362e-08
GO:0033036	macromolecule localization	67	3636	48	8390	Over-represented	4.28689e-08
GO:0005524	ATP binding	238	3465	322	8116	Over-represented	5.09879e-08
GO:0032559	adenyl ribonucleotide binding	238	3465	322	8116	Over-represented	5.09879e-08
GO:0008104	protein localization	66	3637	47	8391	Over-represented	5.09879e-08
GO:0000166	nucleotide binding	321	3382	476	7962	Over-represented	9.83749e-08
GO:0015031	protein transport	63	3640	46	8392	Over-represented	2.03129e-07
GO:0043232	intracellular non-membrane-bounded organelle	124	3579	135	8303	Over-represented	2.51368e-07
GO:0043228	non-membrane-bounded organelle	124	3579	135	8303	Over-represented	2.51368e-07
GO:0017076	purine nucleotide binding	304	3399	454	7984	Over-represented	3.69293e-07
GO:0045184	establishment of protein localization	63	3640	47	8391	Over-represented	3.97071e-07
GO:0065007	biological regulation	186	3517	245	8193	Over-represented	9.95151e-07
GO:0043234	protein complex	153	3550	189	8249	Over-represented	1.2502e-06
GO:0016788	hydrolase activity, acting on ester bonds	132	3571	161	8277	Over-represented	5.98745e-06
GO:0006886	intracellular protein transport	46	3657	34	8404	Over-represented	2.945e-05
GO:0008194	UDP-glycosyltransferase activity	26	3677	11	8427	Over-represented	3.62843e-05
GO:0006807	nitrogen compound metabolic process	91	3612	101	8337	Over-represented	3.84477e-05
GO:0003677	DNA binding	191	3512	275	8163	Over-represented	4.9513e-05
GO:0030554	adenyl nucleotide binding	262	3441	408	8030	Over-represented	6.05685e-05
GO:0016758	transferase activity, transferring hexosyl groups	38	3665	26	8412	Over-represented	8.72208e-05
GO:0006519	amino acid and derivative metabolic process	79	3624	84	8354	Over-represented	8.72208e-05
GO:0006082	organic acid metabolic process	94	3609	109	8329	Over-represented	0.000101802
GO:0004518	nuclease activity	43	3660	33	8405	Over-represented	0.00010694
GO:0019752	carboxylic acid metabolic process	93	3610	108	8330	Over-represented	0.000129004
GO:0008375	acetylglucosaminyltransferase activity	20	3683	7	8431	Over-represented	0.000171193
GO:0005515	protein binding	176	3527	255	8183	Over-represented	0.000185498
GO:0044422	organelle part	115	3588	148	8290	Over-represented	0.000214094
GO:0044446	intracellular organelle part	115	3588	148	8290	Over-represented	0.000214094
GO:0006520	amino acid metabolic process	76	3627	83	8355	Over-represented	0.000214094
GO:0016829	lyase activity	71	3632	76	8362	Over-represented	0.00022593
GO:0050789	regulation of biological process	148	3555	207	8231	Over-represented	0.000249983
obsolete_molecular_function	obsolete_molecular_function	88	3615	104	8334	Over-represented	0.000324565
GO:0006350	transcription	146	3557	206	8232	Over-represented	0.0003906
GO:0009308	amine metabolic process	81	3622	94	8344	Over-represented	0.000397762
GO:0005975	carbohydrate metabolic process	107	3596	138	8300	Over-represented	0.000477126
GO:0044262	cellular carbohydrate metabolic process	36	3667	27	8411	Over-represented	0.00048976
GO:0019222	regulation of metabolic process	130	3573	179	8259	Over-represented	0.000541692
GO:0016462	pyrophosphatase activity	137	3566	191	8247	Over-represented	0.000541692
GO:0016757	transferase activity, transferring glycosyl groups	45	3658	40	8398	Over-represented	0.000585191
GO:0017110	nucleoside-diphosphatase activity	30	3673	20	8418	Over-represented	0.000653231
GO:0003678	DNA helicase activity	52	3651	50	8388	Over-represented	0.000665329
GO:0004003	ATP-dependent DNA helicase activity	52	3651	50	8388	Over-represented	0.000665329
GO:0016818	hydrolase activity, acting on acid anhydrides, in phosphorus-containing anhydrides	137	3566	193	8245	Over-represented	0.000716806
GO:0043141	ATP-dependent 5'-3' DNA helicase activity	29	3674	19	8419	Over-represented	0.000729949
GO:0008758	UDP-2,3-diacylglucosamine hydrolase activity	29	3674	19	8419	Over-represented	0.000729949
GO:0004787	thiamin-pyrophosphatase activity	29	3674	19	8419	Over-represented	0.000729949
GO:0008413	8-oxo-7,8-dihydroguanine triphosphatase activity	29	3674	19	8419	Over-represented	0.000729949
GO:0019318	hexose metabolic process	23	3680	12	8426	Over-represented	0.000729949
GO:0019176	dihydroneopterin monophosphate phosphatase activity	29	3674	19	8419	Over-represented	0.000729949
GO:0019177	dihydroneopterin triphosphate pyrophosphohydrolase activity	29	3674	19	8419	Over-represented	0.000729949
GO:0008828	dATP pyrophosphohydrolase activity	29	3674	19	8419	Over-represented	0.000729949
GO:0000810	diacylglycerol pyrophosphate phosphatase activity	29	3674	19	8419	Over-represented	0.000729949
GO:0043139	5'-3' DNA helicase activity	29	3674	19	8419	Over-represented	0.000729949
GO:0004386	helicase activity	60	3643	63	8375	Over-represented	0.000887176
GO:0016817	hydrolase activity, acting on acid anhydrides	138	3565	198	8240	Over-represented	0.000995519
GO:0047429	nucleoside-triphosphate diphosphatase activity	29	3674	20	8418	Over-represented	0.00103164
GO:0030528	transcription regulator activity	109	3594	146	8292	Over-represented	0.00103164
GO:0042623	ATPase activity, coupled	86	3617	106	8332	Over-represented	0.00105016
GO:0051179	localization	255	3448	421	8017	Over-represented	0.00108841
GO:0010468	regulation of gene expression	120	3583	166	8272	Over-represented	0.00115466
GO:0008026	ATP-dependent helicase activity	57	3646	60	8378	Over-represented	0.00128065
GO:0050794	regulation of cellular process	135	3568	194	8244	Over-represented	0.00129776
GO:0008094	DNA-dependent ATPase activity	53	3650	54	8384	Over-represented	0.00139098
GO:0031323	regulation of cellular metabolic process	119	3584	166	8272	Over-represented	0.00144745
GO:0046527	glucosyltransferase activity	18	3685	8	8430	Over-represented	0.00149983
GO:0035251	UDP-glucosyltransferase activity	18	3685	8	8430	Over-represented	0.00149983
GO:0004576	oligosaccharyl transferase activity	16	3687	6	8432	Over-represented	0.0015307
GO:0030234	enzyme regulator activity	60	3643	66	8372	Over-represented	0.00155709
GO:0007165	signal transduction	78	3625	95	8343	Over-represented	0.00156655
GO:0006810	transport	252	3451	419	8019	Over-represented	0.00161102
GO:0017111	nucleoside-triphosphatase activity	128	3575	183	8255	Over-represented	0.0016432
GO:0051234	establishment of localization	252	3451	420	8018	Over-represented	0.00190842
GO:0008796	bis(5'-nucleosyl)-tetraphosphatase activity	29	3674	21	8417	Over-represented	0.00191857
GO:0004551	nucleotide diphosphatase activity	29	3674	21	8417	Over-represented	0.00191857
GO:0030118	clathrin coat	8	3695	0	8438	Over-represented	0.00195157
GO:0042578	phosphoric ester hydrolase activity	48	3655	49	8389	Over-represented	0.00232521
GO:0032774	RNA biosynthetic process	112	3591	156	8282	Over-represented	0.00237093
GO:0045449	regulation of transcription	116	3587	164	8274	Over-represented	0.00251775
GO:0016887	ATPase activity	96	3607	129	8309	Over-represented	0.00251775
GO:0012505	endomembrane system	26	3677	18	8420	Over-represented	0.00251775
GO:0019219	regulation of nucleobase, nucleoside, nucleotide and nucleic acid metabolic process	116	3587	165	8273	Over-represented	0.00261953
GO:0008757	S-adenosylmethionine-dependent methyltransferase activity	22	3681	13	8425	Over-represented	0.0030435
GO:0006457	protein folding	28	3675	21	8417	Over-represented	0.00312242
GO:0016051	carbohydrate biosynthetic process	14	3689	5	8433	Over-represented	0.00318599
GO:0005996	monosaccharide metabolic process	23	3680	15	8423	Over-represented	0.00333061
GO:0006351	transcription, DNA-dependent	110	3593	156	8282	Over-represented	0.00369668
GO:0007242	intracellular signaling cascade	44	3659	44	8394	Over-represented	0.00380591
GO:0016874	ligase activity	104	3599	145	8293	Over-represented	0.00380591
GO:0006259	DNA metabolic process	58	3645	66	8372	Over-represented	0.00391628
GO:0016772	transferase activity, transferring phosphorus-containing groups	149	3554	228	8210	Over-represented	0.00393049
GO:0007049	cell cycle	25	3678	18	8420	Over-represented	0.004257
GO:0007154	cell communication	81	3622	106	8332	Over-represented	0.00487538
GO:0004527	exonuclease activity	21	3682	13	8425	Over-represented	0.00512303
GO:0065009	regulation of molecular function	43	3660	44	8394	Over-represented	0.00548183
GO:0006399	tRNA metabolic process	35	3668	32	8406	Over-represented	0.00568108
GO:0004532	exoribonuclease activity	13	3690	5	8433	Over-represented	0.00576063
GO:0005829	cytosol	18	3685	10	8428	Over-represented	0.00576063
GO:0016759	cellulose synthase activity	12	3691	4	8434	Over-represented	0.00576063
GO:0008755	O antigen polymerase activity	12	3691	4	8434	Over-represented	0.00576063
GO:0008378	galactosyltransferase activity	12	3691	4	8434	Over-represented	0.00576063
GO:0008376	acetylgalactosaminyltransferase activity	12	3691	4	8434	Over-represented	0.00576063
GO:0003980	UDP-glucose:glycoprotein glucosyltransferase activity	12	3691	4	8434	Over-represented	0.00576063
GO:0001962	alpha-1,3-galactosyltransferase activity	12	3691	4	8434	Over-represented	0.00576063
GO:0042283	dolichyl pyrophosphate Glc1Man9GlcNAc2 alpha-1,3-glucosyltransferase activity	12	3691	4	8434	Over-represented	0.00576063
GO:0042281	dolichyl pyrophosphate Man9GlcNAc2 alpha-1,3-glucosyltransferase activity	12	3691	4	8434	Over-represented	0.00576063
GO:0030117	membrane coat	15	3688	7	8431	Over-represented	0.00576063
GO:0019187	beta-1,4-mannosyltransferase activity	12	3691	4	8434	Over-represented	0.00576063
GO:0019112	phenanthrol glycosyltransferase activity	12	3691	4	8434	Over-represented	0.00576063
GO:0015020	glucuronosyltransferase activity	12	3691	4	8434	Over-represented	0.00576063
GO:0046921	alpha(1,6)-fucosyltransferase activity	12	3691	4	8434	Over-represented	0.00576063
GO:0046920	alpha(1,3)-fucosyltransferase activity	12	3691	4	8434	Over-represented	0.00576063
GO:0018717	9-phenanthrol glycosyltransferase activity	12	3691	4	8434	Over-represented	0.00576063
GO:0018716	1-phenanthrol glycosyltransferase activity	12	3691	4	8434	Over-represented	0.00576063
GO:0018715	9-phenanthrol UDP-glucuronosyltransferase activity	12	3691	4	8434	Over-represented	0.00576063
GO:0018718	1,2-dihydroxy-phenanthrene glycosyltransferase activity	12	3691	4	8434	Over-represented	0.00576063
GO:0008921	lipopolysaccharide-1,6-galactosyltransferase activity	12	3691	4	8434	Over-represented	0.00576063
GO:0045140	inositol phosphoceramide synthase activity	12	3691	4	8434	Over-represented	0.00576063
GO:0033556	dolichyl pyrophosphate Man7GlcNAc2 alpha-1,3-glucosyltransferase activity	12	3691	4	8434	Over-represented	0.00576063
GO:0044445	cytosolic part	18	3685	10	8428	Over-represented	0.00576063
GO:0008417	fucosyltransferase activity	12	3691	4	8434	Over-represented	0.00576063
GO:0004583	dolichyl-phosphate-glucose-glycolipid alpha-glucosyltransferase activity	12	3691	4	8434	Over-represented	0.00576063
GO:0004716	receptor signaling protein tyrosine kinase activity	23	3680	16	8422	Over-represented	0.00576063
GO:0048475	coated membrane	15	3688	7	8431	Over-represented	0.00576063
GO:0016253	UDP-N-acetylglucosamine-peptide N-acetylglucosaminyltransferase activity	12	3691	4	8434	Over-represented	0.00576063
GO:0016896	exoribonuclease activity, producing 5'-phosphomonoesters	13	3690	5	8433	Over-represented	0.00576063
GO:0031278	alpha-1,2-galactosyltransferase activity	12	3691	4	8434	Over-represented	0.00576063
GO:0000026	alpha-1,2-mannosyltransferase activity	13	3690	5	8433	Over-represented	0.00576063
GO:0035250	UDP-galactosyltransferase activity	12	3691	4	8434	Over-represented	0.00576063
GO:0004540	ribonuclease activity	23	3680	16	8422	Over-represented	0.00576063
GO:0000033	alpha-1,3-mannosyltransferase activity	12	3691	4	8434	Over-represented	0.00576063
GO:0019001	guanyl nucleotide binding	44	3659	47	8391	Over-represented	0.00629186
GO:0050790	regulation of catalytic activity	42	3661	44	8394	Over-represented	0.00657478
GO:0004888	transmembrane receptor activity	32	3671	29	8409	Over-represented	0.00692655
GO:0006355	regulation of transcription, DNA-dependent	103	3600	149	8289	Over-represented	0.00715966
GO:0051252	regulation of RNA metabolic process	103	3600	149	8289	Over-represented	0.00715966
GO:0005525	GTP binding	43	3660	46	8392	Over-represented	0.00782145
GO:0016831	carboxy-lyase activity	18	3685	11	8427	Over-represented	0.00782145
GO:0032561	guanyl ribonucleotide binding	43	3660	46	8392	Over-represented	0.00782145
GO:0000030	mannosyltransferase activity	18	3685	11	8427	Over-represented	0.00782145
GO:0006974	response to DNA damage stimulus	37	3666	37	8401	Over-represented	0.00872116
GO:0006281	DNA repair	37	3666	37	8401	Over-represented	0.00872116
GO:0005783	endoplasmic reticulum	25	3678	20	8418	Over-represented	0.00872116
GO:0009719	response to endogenous stimulus	37	3666	37	8401	Over-represented	0.00872116
GO:0008047	enzyme activator activity	37	3666	37	8401	Over-represented	0.00872116
GO:0006396	RNA processing	35	3668	34	8404	Over-represented	0.0088593
GO:0019887	protein kinase regulator activity	29	3674	26	8412	Over-represented	0.0100828
GO:0019207	kinase regulator activity	29	3674	26	8412	Over-represented	0.0100828
GO:0006091	generation of precursor metabolites and energy	20	3683	14	8424	Over-represented	0.0103347
GO:0016192	vesicle-mediated transport	24	3679	19	8419	Over-represented	0.010986
GO:0003700	transcription factor activity	79	3624	108	8330	Over-represented	0.0117292
GO:0005739	mitochondrion	32	3671	30	8408	Over-represented	0.0117339
GO:0004872	receptor activity	32	3671	30	8408	Over-represented	0.0117339
GO:0008173	RNA methyltransferase activity	12	3691	5	8433	Over-represented	0.0121821
GO:0016311	dephosphorylation	12	3691	5	8433	Over-represented	0.0121821
GO:0004519	endonuclease activity	22	3681	17	8421	Over-represented	0.012234
GO:0006461	protein complex assembly	19	3684	13	8425	Over-represented	0.012234
GO:0030119	AP-type membrane coat adaptor complex	6	3697	0	8438	Over-represented	0.012234
GO:0030131	clathrin adaptor complex	6	3697	0	8438	Over-represented	0.012234
GO:0016857	racemase and epimerase activity, acting on carbohydrates and derivatives	6	3697	0	8438	Over-represented	0.012234
GO:0000271	polysaccharide biosynthetic process	6	3697	0	8438	Over-represented	0.012234
GO:0016791	phosphoric monoester hydrolase activity	36	3667	37	8401	Over-represented	0.012234
GO:0033692	cellular polysaccharide biosynthetic process	6	3697	0	8438	Over-represented	0.012234
GO:0005057	receptor signaling protein activity	24	3679	20	8418	Over-represented	0.0135084
GO:0031974	membrane-enclosed lumen	24	3679	20	8418	Over-represented	0.0135084
GO:0043233	organelle lumen	24	3679	20	8418	Over-represented	0.0135084
GO:0022892	substrate-specific transporter activity	140	3563	223	8215	Over-represented	0.0141263
GO:0004680	casein kinase activity	25	3678	21	8417	Over-represented	0.0153649
GO:0030295	protein kinase activator activity	27	3676	24	8414	Over-represented	0.0161794
GO:0019209	kinase activator activity	27	3676	24	8414	Over-represented	0.0161794
GO:0051336	regulation of hydrolase activity	16	3687	10	8428	Over-represented	0.0162015
GO:0004675	transmembrane receptor protein serine/threonine kinase activity	20	3683	15	8423	Over-represented	0.0165354
GO:0004677	DNA-dependent protein kinase activity	20	3683	15	8423	Over-represented	0.0165354
GO:0004676	3-phosphoinositide-dependent protein kinase activity	20	3683	15	8423	Over-represented	0.0165354
GO:0004679	AMP-activated protein kinase activity	20	3683	15	8423	Over-represented	0.0165354
GO:0008349	MAP kinase kinase kinase kinase activity	20	3683	15	8423	Over-represented	0.0165354
GO:0043038	amino acid activation	25	3678	22	8416	Over-represented	0.0165354
GO:0043039	tRNA aminoacylation	25	3678	22	8416	Over-represented	0.0165354
GO:0008545	JUN kinase kinase activity	20	3683	15	8423	Over-represented	0.0165354
GO:0004681	casein kinase I activity	20	3683	15	8423	Over-represented	0.0165354
GO:0008338	MAP kinase 1 activity	20	3683	15	8423	Over-represented	0.0165354
GO:0008339	MP kinase activity	20	3683	15	8423	Over-represented	0.0165354
GO:0034211	GTP-dependent protein kinase activity	20	3683	15	8423	Over-represented	0.0165354
GO:0004696	glycogen synthase kinase 3 activity	20	3683	15	8423	Over-represented	0.0165354
GO:0004695	galactosyltransferase-associated kinase activity	20	3683	15	8423	Over-represented	0.0165354
GO:0004694	eukaryotic translation initiation factor 2alpha kinase activity	20	3683	15	8423	Over-represented	0.0165354
GO:0019912	cyclin-dependent protein kinase activating kinase activity	20	3683	15	8423	Over-represented	0.0165354
GO:0016020	membrane	304	3399	552	7886	Over-represented	0.0165354
GO:0031090	organelle membrane	40	3663	45	8393	Over-represented	0.0165354
GO:0016908	MAP kinase 2 activity	20	3683	15	8423	Over-represented	0.0165354
GO:0016909	SAP kinase activity	20	3683	15	8423	Over-represented	0.0165354
GO:0016875	ligase activity, forming carbon-oxygen bonds	25	3678	22	8416	Over-represented	0.0165354
GO:0016876	ligase activity, forming aminoacyl-tRNA and related compounds	25	3678	22	8416	Over-represented	0.0165354
GO:0004712	protein serine/threonine/tyrosine kinase activity	20	3683	15	8423	Over-represented	0.0165354
GO:0004710	MAP/ERK kinase kinase activity	20	3683	15	8423	Over-represented	0.0165354
GO:0004711	ribosomal protein S6 kinase activity	20	3683	15	8423	Over-represented	0.0165354
GO:0004718	Janus kinase activity	20	3683	15	8423	Over-represented	0.0165354
GO:0006418	tRNA aminoacylation for protein translation	25	3678	22	8416	Over-represented	0.0165354
GO:0004705	JUN kinase activity	20	3683	15	8423	Over-represented	0.0165354
GO:0004704	NF-kappaB-inducing kinase activity	20	3683	15	8423	Over-represented	0.0165354
GO:0004706	JUN kinase kinase kinase activity	20	3683	15	8423	Over-represented	0.0165354
GO:0004700	atypical protein kinase C activity	20	3683	15	8423	Over-represented	0.0165354
GO:0004708	MAP kinase kinase activity	20	3683	15	8423	Over-represented	0.0165354
GO:0044265	cellular macromolecule catabolic process	38	3665	41	8397	Over-represented	0.0165354
GO:0004812	aminoacyl-tRNA ligase activity	25	3678	22	8416	Over-represented	0.0165354
GO:0004721	phosphoprotein phosphatase activity	20	3683	15	8423	Over-represented	0.0165354
GO:0044248	cellular catabolic process	58	3645	74	8364	Over-represented	0.0165354
GO:0022613	ribonucleoprotein complex biogenesis and assembly	20	3683	15	8423	Over-represented	0.0165354
GO:0019199	transmembrane receptor protein kinase activity	20	3683	15	8423	Over-represented	0.0165354
GO:0007264	small GTPase mediated signal transduction	34	3669	35	8403	Over-represented	0.0176556
GO:0042175	nuclear envelope-endoplasmic reticulum network	12	3691	6	8432	Over-represented	0.020421
GO:0005789	endoplasmic reticulum membrane	12	3691	6	8432	Over-represented	0.020421
GO:0044432	endoplasmic reticulum part	12	3691	6	8432	Over-represented	0.020421
GO:0004376	glycolipid mannosyltransferase activity	14	3689	8	8430	Over-represented	0.020421
GO:0022857	transmembrane transporter activity	138	3565	224	8214	Over-represented	0.0209973
GO:0009101	glycoprotein biosynthetic process	8	3695	2	8436	Over-represented	0.0211583
GO:0006486	protein amino acid glycosylation	8	3695	2	8436	Over-represented	0.0211583
GO:0006066	alcohol metabolic process	26	3677	24	8414	Over-represented	0.0211583
GO:0031980	mitochondrial lumen	8	3695	2	8436	Over-represented	0.0211583
GO:0004698	calcium-dependent protein kinase C activity	20	3683	16	8422	Over-represented	0.0211583
GO:0004697	protein kinase C activity	20	3683	16	8422	Over-represented	0.0211583
GO:0016854	racemase and epimerase activity	8	3695	2	8436	Over-represented	0.0211583
GO:0006096	glycolysis	11	3692	5	8433	Over-represented	0.0211583
GO:0004709	MAP kinase kinase kinase activity	20	3683	16	8422	Over-represented	0.0211583
GO:0005759	mitochondrial matrix	8	3695	2	8436	Over-represented	0.0211583
GO:0003702	RNA polymerase II transcription factor activity	11	3692	5	8433	Over-represented	0.0211583
GO:0016846	carbon-sulfur lyase activity	9	3694	3	8435	Over-represented	0.0220265
GO:0008408	3'-5' exonuclease activity	10	3693	4	8434	Over-represented	0.0220265
GO:0006470	protein amino acid dephosphorylation	9	3694	3	8435	Over-represented	0.0220265
GO:0016071	mRNA metabolic process	17	3686	12	8426	Over-represented	0.0220265
GO:0043284	biopolymer biosynthetic process	10	3693	4	8434	Over-represented	0.0220265
GO:0006812	cation transport	40	3663	46	8392	Over-represented	0.0232988
GO:0004497	monooxygenase activity	28	3675	119	8319	Under-represented	0.0237017
GO:0009165	nucleotide biosynthetic process	26	3677	25	8413	Over-represented	0.0245811
GO:0003723	RNA binding	40	3663	47	8391	Over-represented	0.0258089
GO:0065003	macromolecular complex assembly	46	3657	57	8381	Over-represented	0.0279087
GO:0004707	MAP kinase activity	21	3682	18	8420	Over-represented	0.0293435
GO:0016624	oxidoreductase activity, acting on the aldehyde or oxo group of donors, disulfide as acceptor	5	3698	0	8438	Over-represented	0.029405
GO:0016885	ligase activity, forming carbon-carbon bonds	5	3698	0	8438	Over-represented	0.029405
GO:0008652	amino acid biosynthetic process	29	3674	30	8408	Over-represented	0.0299323
GO:0016796	exonuclease activity, active with either ribo- or deoxyribonucleic acids and producing 5'-phosphomonoesters	14	3689	9	8429	Over-represented	0.0299323
GO:0044428	nuclear part	30	3673	31	8407	Over-represented	0.0332057
GO:0006811	ion transport	48	3655	61	8377	Over-represented	0.0354075
GO:0006261	DNA-dependent DNA replication	13	3690	8	8430	Over-represented	0.0364843
GO:0009309	amine biosynthetic process	30	3673	32	8406	Over-represented	0.0366217
GO:0044271	nitrogen compound biosynthetic process	30	3673	32	8406	Over-represented	0.0366217
GO:0043085	positive regulation of catalytic activity	15	3688	10	8428	Over-represented	0.0371702
GO:0043412	biopolymer modification	115	3588	185	8253	Over-represented	0.0371702
GO:0051321	meiotic cell cycle	15	3688	10	8428	Over-represented	0.0371702
GO:0004690	cyclic nucleotide-dependent protein kinase activity	20	3683	17	8421	Over-represented	0.0375663
GO:0051082	unfolded protein binding	16	3687	12	8426	Over-represented	0.0378289
GO:0016853	isomerase activity	64	3639	90	8348	Over-represented	0.0378289
GO:0009056	catabolic process	61	3642	85	8353	Over-represented	0.0394734
GO:0006464	protein modification process	108	3595	172	8266	Over-represented	0.0401528
GO:0006796	phosphate metabolic process	87	3616	133	8305	Over-represented	0.0411729
GO:0006793	phosphorus metabolic process	87	3616	133	8305	Over-represented	0.0411729
GO:0008169	C-methyltransferase activity	10	3693	5	8433	Over-represented	0.0432035
GO:0004427	inorganic diphosphatase activity	6	3697	1	8437	Over-represented	0.0432035
GO:0004100	chitin synthase activity	6	3697	1	8437	Over-represented	0.0432035
GO:0004549	tRNA-specific ribonuclease activity	6	3697	1	8437	Over-represented	0.0432035
GO:0000009	alpha-1,6-mannosyltransferase activity	12	3691	7	8431	Over-represented	0.0439868
GO:0008170	N-methyltransferase activity	12	3691	7	8431	Over-represented	0.0439868
GO:0019200	carbohydrate kinase activity	17	3686	13	8425	Over-represented	0.0444776
GO:0042027	cyclophilin-type peptidyl-prolyl cis-trans isomerase activity	20	3683	18	8420	Over-represented	0.0451241
GO:0030051	FK506-sensitive peptidyl-prolyl cis-trans isomerase	20	3683	18	8420	Over-represented	0.0451241
GO:0004600	cyclophilin	20	3683	18	8420	Over-represented	0.0451241
GO:0015077	monovalent inorganic cation transmembrane transporter activity	29	3674	31	8407	Over-represented	0.0452084
GO:0008175	tRNA methyltransferase activity	9	3694	4	8434	Over-represented	0.045884
GO:0016423	tRNA (guanine) methyltransferase activity	9	3694	4	8434	Over-represented	0.045884
GO:0006006	glucose metabolic process	15	3688	11	8427	Over-represented	0.04589
GO:0006298	mismatch repair	7	3696	2	8436	Over-represented	0.0471654
GO:0000175	3'-5'-exoribonuclease activity	7	3696	2	8436	Over-represented	0.0471654
GO:0045005	maintenance of fidelity during DNA-dependent DNA replication	7	3696	2	8436	Over-represented	0.0471654
GO:0030983	mismatched DNA binding	7	3696	2	8436	Over-represented	0.0471654
GO:0009100	glycoprotein metabolic process	8	3695	3	8435	Over-represented	0.0474749
GO:0043167	ion binding	306	3397	575	7863	Over-represented	0.0486479
GO:0016830	carbon-carbon lyase activity	25	3678	25	8413	Over-represented	0.0486479
GO:0008565	protein transporter activity	37	3666	44	8394	Over-represented	0.0486838
GO:0004702	receptor signaling protein serine/threonine kinase activity	21	3682	19	8419	Over-represented	0.0494372
KOG___INFORMATION STORAGE AND PROCESSING		625	3078	775	7663	Over-represented	6.81996e-29
KOG___CELLULAR PROCESSES AND SIGNALING		701	3002	964	7474	Over-represented	5.50273e-24
KOG___Translation, ribosomal structure and biogenesis		179	3524	169	8269	Over-represented	1.90581e-13
KOG___Intracellular trafficking, secretion, and vesicular transport		153	3550	134	8304	Over-represented	4.95377e-13
KOG___Function unknown		194	3509	217	8221	Over-represented	3.50173e-10
KOG___METABOLISM		748	2955	1265	7173	Over-represented	1.32496e-09
KOG___POORLY CHARACTERIZED		620	3083	1032	7406	Over-represented	2.39793e-08
KOG___RNA processing and modification		145	3558	179	8259	Over-represented	2.34512e-05
KOG___Posttranslational modification, protein turnover, chaperones		190	3513	260	8178	Over-represented	3.20665e-05
KOG___Transcription		162	3541	217	8221	Over-represented	0.000126308
KOG0017___FOG: Transposon-encoded proteins with TYA, reverse transcriptase, integrase domains in various combinations		0	3703	40	8398	Under-represented	0.000226173
KOG___Signal transduction mechanisms		160	3543	224	8214	Over-represented	0.000721119
KOG___Replication, recombination and repair		84	3619	101	8337	Over-represented	0.00439901
KOG___Energy production and conversion		113	3590	162	8276	Over-represented	0.0452204
PF06985	Heterokaryon incompatibility	1	3702	45	8393	Under-represented	0.00452033
PF00076	RNA-binding region RNP-1 (RNA recognition motif)	34	3669	24	8414	Over-represented	0.00981811
SSP		20	3683	203	8235	Under-represented	8.96997e-15
High cysteine SSP		10	3693	133	8305	Under-represented	6.60199e-12
Has signal peptide		241	3462	766	7672	Under-represented	1.61272e-06
Transcription Factor		118	3585	178	8260	Over-represented	0.000540027
Has transmembrane domain		726	2977	1464	6974	Over-represented	0.00319362
Zn2Cys6		54	3649	75	8363	Over-represented	0.00683851
Secondary metabolism		6	3697	37	8401	Under-represented	0.0191129
PKS Type I		1	3702	16	8422	Under-represented	0.0316576
GATA type zinc finger		4	3699	1	8437	Over-represented	0.0326817
Alternaria brassicicola: 3313 unique proteinIds in synteny blocks
Annotation term	Description	# proteins in study set with annotation term	# proteins in study set without annotation term	# other proteins with annotation term	# other proteins without annotation term	Over/Under-represented	p-value
all	all	1818	1495	3006	4369	Over-represented	2.67812e-38
GO:0003674	molecular_function	1670	1643	2819	4556	Over-represented	6.50688e-29
GO:0009987	cellular process	829	2484	1128	6247	Over-represented	6.50688e-29
GO:0008150	biological_process	1190	2123	1889	5486	Over-represented	4.06945e-24
GO:0005622	intracellular	523	2790	640	6735	Over-represented	1.98943e-23
GO:0008152	metabolic process	931	2382	1432	5943	Over-represented	3.38611e-20
GO:0044237	cellular metabolic process	689	2624	976	6399	Over-represented	7.46786e-20
GO:0005623	cell	730	2583	1058	6317	Over-represented	1.73962e-19
GO:0044464	cell part	730	2583	1058	6317	Over-represented	1.73962e-19
GO:0044238	primary metabolic process	710	2603	1036	6339	Over-represented	2.30265e-18
GO:0044424	intracellular part	422	2891	519	6856	Over-represented	2.84294e-18
GO:0005575	cellular_component	739	2574	1093	6282	Over-represented	2.84294e-18
GO:0003824	catalytic activity	1148	2165	1973	5402	Over-represented	4.76564e-14
GO:0005737	cytoplasm	226	3087	236	7139	Over-represented	6.25232e-14
GO:0043170	macromolecule metabolic process	503	2810	711	6664	Over-represented	6.25232e-14
GO:0032991	macromolecular complex	208	3105	220	7155	Over-represented	2.1942e-12
GO:0043229	intracellular organelle	306	3007	389	6986	Over-represented	1.38742e-11
GO:0043226	organelle	306	3007	389	6986	Over-represented	1.38742e-11
GO:0044444	cytoplasmic part	168	3145	167	7208	Over-represented	2.77163e-11
GO:0005488	binding	808	2505	1350	6025	Over-represented	1.35029e-10
GO:0009058	biosynthetic process	224	3089	262	7113	Over-represented	1.41697e-10
GO:0044249	cellular biosynthetic process	184	3129	208	7167	Over-represented	3.16805e-09
GO:0043234	protein complex	136	3177	145	7230	Over-represented	1.03756e-07
GO:0010467	gene expression	250	3063	337	7038	Over-represented	1.47383e-07
GO:0006139	nucleobase, nucleoside, nucleotide and nucleic acid metabolic process	262	3051	363	7012	Over-represented	4.20366e-07
GO:0043232	intracellular non-membrane-bounded organelle	106	3207	105	7270	Over-represented	5.06583e-07
GO:0043228	non-membrane-bounded organelle	106	3207	105	7270	Over-represented	5.06583e-07
GO:0016043	cellular component organization and biogenesis	111	3202	113	7262	Over-represented	5.74937e-07
GO:0043283	biopolymer metabolic process	303	3010	442	6933	Over-represented	8.41629e-07
GO:0003676	nucleic acid binding	303	3010	443	6932	Over-represented	8.46156e-07
GO:0019538	protein metabolic process	313	3000	465	6910	Over-represented	1.56623e-06
GO:0043231	intracellular membrane-bounded organelle	220	3093	299	7076	Over-represented	2.18398e-06
GO:0043227	membrane-bounded organelle	220	3093	299	7076	Over-represented	2.18398e-06
GO:0009059	macromolecule biosynthetic process	120	3193	131	7244	Over-represented	2.18398e-06
GO:0051641	cellular localization	65	3248	51	7324	Over-represented	2.18398e-06
GO:0008104	protein localization	64	3249	52	7323	Over-represented	6.62397e-06
GO:0005198	structural molecule activity	76	3237	69	7306	Over-represented	7.72562e-06
GO:0033036	macromolecule localization	64	3249	53	7322	Over-represented	7.96331e-06
GO:0046907	intracellular transport	58	3255	46	7329	Over-represented	1.26799e-05
GO:0015031	protein transport	62	3251	51	7324	Over-represented	1.26799e-05
GO:0051649	establishment of cellular localization	62	3251	51	7324	Over-represented	1.26799e-05
GO:0045184	establishment of protein localization	62	3251	52	7323	Over-represented	1.54602e-05
GO:0006412	translation	104	3209	119	7256	Over-represented	5.60427e-05
GO:0030529	ribonucleoprotein complex	79	3234	80	7295	Over-represented	6.5598e-05
GO:0016070	RNA metabolic process	149	3164	196	7179	Over-represented	9.83282e-05
GO:0044422	organelle part	93	3220	103	7272	Over-represented	0.000101253
GO:0044446	intracellular organelle part	93	3220	103	7272	Over-represented	0.000101253
GO:0016740	transferase activity	279	3034	432	6943	Over-represented	0.000103723
GO:0016787	hydrolase activity	437	2876	738	6637	Over-represented	0.000106561
GO:0044267	cellular protein metabolic process	290	3023	454	6921	Over-represented	0.000107225
GO:0044260	cellular macromolecule metabolic process	295	3018	463	6912	Over-represented	0.000107225
GO:0005840	ribosome	67	3246	65	7310	Over-represented	0.000143246
GO:0003735	structural constituent of ribosome	67	3246	65	7310	Over-represented	0.000143246
GO:0003677	DNA binding	158	3155	221	7154	Over-represented	0.000425582
GO:0065007	biological regulation	156	3157	218	7157	Over-represented	0.000473333
GO:0006886	intracellular protein transport	45	3268	37	7338	Over-represented	0.000559963
GO:0032555	purine ribonucleotide binding	230	3083	355	7020	Over-represented	0.000636536
GO:0032553	ribonucleotide binding	230	3083	355	7020	Over-represented	0.000636536
GO:0009055	electron carrier activity	30	3283	19	7356	Over-represented	0.000779921
GO:0005634	nucleus	162	3151	233	7142	Over-represented	0.000952608
GO:0065003	macromolecular complex assembly	39	3274	31	7344	Over-represented	0.00109054
GO:0008757	S-adenosylmethionine-dependent methyltransferase activity	20	3293	9	7366	Over-represented	0.00246264
GO:0016874	ligase activity	101	3212	131	7244	Over-represented	0.00260106
GO:0022607	cellular component assembly	39	3274	34	7341	Over-represented	0.00320063
GO:0030118	clathrin coat	8	3305	0	7375	Over-represented	0.00402819
GO:0006812	cation transport	44	3269	44	7331	Over-represented	0.00878818
GO:0006996	organelle organization and biogenesis	42	3271	41	7334	Over-represented	0.00878818
GO:0016788	hydrolase activity, acting on ester bonds	117	3196	166	7209	Over-represented	0.00890723
GO:0006082	organic acid metabolic process	87	3226	114	7261	Over-represented	0.0093488
GO:0019752	carboxylic acid metabolic process	86	3227	112	7263	Over-represented	0.0108224
GO:0050136	NADH dehydrogenase (quinone) activity	7	3306	0	7375	Over-represented	0.011749
GO:0008137	NADH dehydrogenase (ubiquinone) activity	7	3306	0	7375	Over-represented	0.011749
GO:0006519	amino acid and derivative metabolic process	72	3241	89	7286	Over-represented	0.0118782
GO:0051179	localization	231	3082	383	6992	Over-represented	0.0133185
GO:0004576	oligosaccharyl transferase activity	12	3301	4	7371	Over-represented	0.0152606
GO:0006810	transport	229	3084	381	6994	Over-represented	0.0174208
GO:0051234	establishment of localization	229	3084	382	6993	Over-represented	0.0175282
GO:0005524	ATP binding	193	3120	312	7063	Over-represented	0.0177561
GO:0032559	adenyl ribonucleotide binding	193	3120	312	7063	Over-represented	0.0177561
GO:0006520	amino acid metabolic process	69	3244	87	7288	Over-represented	0.0178005
GO:0007242	intracellular signaling cascade	41	3272	42	7333	Over-represented	0.0182868
GO:0006461	protein complex assembly	20	3293	13	7362	Over-represented	0.0183888
GO:0030117	membrane coat	15	3298	7	7368	Over-represented	0.0236936
GO:0048475	coated membrane	15	3298	7	7368	Over-represented	0.0236936
GO:0050789	regulation of biological process	123	3190	184	7191	Over-represented	0.0251368
GO:0006807	nitrogen compound metabolic process	82	3231	111	7264	Over-represented	0.0251368
GO:0005739	mitochondrion	28	3285	24	7351	Over-represented	0.0260691
GO:0016817	hydrolase activity, acting on acid anhydrides	120	3193	179	7196	Over-represented	0.0260691
GO:0003954	NADH dehydrogenase activity	9	3304	2	7373	Over-represented	0.0260691
GO:0044265	cellular macromolecule catabolic process	38	3275	39	7336	Over-represented	0.0260691
GO:0030131	clathrin adaptor complex	6	3307	0	7375	Over-represented	0.0290685
GO:0030119	AP-type membrane coat adaptor complex	6	3307	0	7375	Over-represented	0.0290685
GO:0016462	pyrophosphatase activity	118	3195	177	7198	Over-represented	0.0290685
GO:0016311	dephosphorylation	13	3300	6	7369	Over-represented	0.0290685
GO:0006470	protein amino acid dephosphorylation	11	3302	4	7371	Over-represented	0.0292522
GO:0008276	protein methyltransferase activity	11	3302	4	7371	Over-represented	0.0292522
GO:0050794	regulation of cellular process	112	3201	167	7208	Over-represented	0.0325365
GO:0000166	nucleotide binding	263	3050	457	6918	Over-represented	0.0350191
GO:0016818	hydrolase activity, acting on acid anhydrides, in phosphorus-containing anhydrides	118	3195	178	7197	Over-represented	0.0350191
GO:0007264	small GTPase mediated signal transduction	33	3280	33	7342	Over-represented	0.0384674
GO:0031323	regulation of cellular metabolic process	96	3217	139	7236	Over-represented	0.0393951
GO:0019318	hexose metabolic process	22	3291	17	7358	Over-represented	0.0414817
GO:0019222	regulation of metabolic process	105	3208	156	7219	Over-represented	0.0424114
GO:0009100	glycoprotein metabolic process	7	3306	1	7374	Over-represented	0.0461176
GO:0009101	glycoprotein biosynthetic process	7	3306	1	7374	Over-represented	0.0461176
GO:0006486	protein amino acid glycosylation	7	3306	1	7374	Over-represented	0.0461176
GO:0016591	DNA-directed RNA polymerase II, holoenzyme	7	3306	1	7374	Over-represented	0.0461176
GO:0009308	amine metabolic process	74	3239	101	7274	Over-represented	0.0473885
GO:0005525	GTP binding	39	3274	43	7332	Over-represented	0.0476273
GO:0032561	guanyl ribonucleotide binding	39	3274	43	7332	Over-represented	0.0476273
GO:0017076	purine nucleotide binding	248	3065	432	6943	Over-represented	0.0484921
KOG___INFORMATION STORAGE AND PROCESSING		555	2758	771	6604	Over-represented	1.40507e-15
KOG___Intracellular trafficking, secretion, and vesicular transport		147	3166	138	7237	Over-represented	3.89979e-10
KOG___CELLULAR PROCESSES AND SIGNALING		590	2723	927	6448	Over-represented	1.74931e-09
KOG___Translation, ribosomal structure and biogenesis		160	3153	185	7190	Over-represented	9.12364e-07
KOG___METABOLISM		694	2619	1215	6160	Over-represented	2.09767e-05
KOG___POORLY CHARACTERIZED		525	2788	908	6467	Over-represented	0.000531917
KOG___Function unknown		153	3160	203	7172	Over-represented	0.000680632
KOG___Posttranslational modification, protein turnover, chaperones		174	3139	256	7119	Over-represented	0.00951217
KOG___RNA processing and modification		139	3174	202	7173	Over-represented	0.0362815
PF00400	G-protein beta WD-40 repeat	51	3262	46	7329	Over-represented	0.0218714
SSP		13	3300	126	7249	Under-represented	1.43831e-09
Has signal peptide		202	3111	620	6755	Under-represented	2.61469e-05
High cysteine SSP		6	3307	51	7324	Under-represented	0.000449751
Has transmembrane domain		631	2682	1249	6126	Over-represented	0.0083701
Transcription Factor		89	3224	145	7230	Over-represented	0.0219954
AT-rich interaction region		3	3310	0	7375	Over-represented	0.0297648
Cochliobolus heterostrophus C5: 3866 unique proteinIds in synteny blocks
Annotation term	Description	# proteins in study set with annotation term	# proteins in study set without annotation term	# other proteins with annotation term	# other proteins without annotation term	Over/Under-represented	p-value
all	all	2401	1465	4182	5288	Over-represented	8.24303e-76
GO:0003674	molecular_function	2210	1656	3966	5504	Over-represented	1.00566e-54
GO:0009987	cellular process	1112	2754	1570	7900	Over-represented	2.38983e-51
GO:0008150	biological_process	1624	2242	2747	6723	Over-represented	1.07489e-43
GO:0005622	intracellular	719	3147	933	8537	Over-represented	1.58783e-38
GO:0044238	primary metabolic process	943	2923	1386	8084	Over-represented	1.43059e-36
GO:0005623	cell	991	2875	1486	7984	Over-represented	1.96848e-36
GO:0044464	cell part	991	2875	1486	7984	Over-represented	1.96848e-36
GO:0005575	cellular_component	1001	2865	1527	7943	Over-represented	9.21532e-35
GO:0044237	cellular metabolic process	922	2944	1390	8080	Over-represented	1.01051e-32
GO:0044424	intracellular part	588	3278	758	8712	Over-represented	2.71428e-31
GO:0005737	cytoplasm	286	3580	253	9217	Over-represented	2.3654e-30
GO:0008152	metabolic process	1272	2594	2180	7290	Over-represented	6.3955e-29
GO:0032991	macromolecular complex	274	3592	244	9226	Over-represented	1.03416e-28
GO:0009058	biosynthetic process	284	3582	266	9204	Over-represented	1.20054e-27
GO:0043170	macromolecule metabolic process	689	3177	1000	8470	Over-represented	2.28986e-26
GO:0044444	cytoplasmic part	213	3653	173	9297	Over-represented	2.2534e-25
GO:0003824	catalytic activity	1482	2384	2712	6758	Over-represented	4.64043e-25
GO:0044249	cellular biosynthetic process	234	3632	214	9256	Over-represented	2.20745e-23
GO:0019538	protein metabolic process	397	3469	522	8948	Over-represented	3.58949e-19
GO:0016043	cellular component organization and biogenesis	172	3694	145	9325	Over-represented	4.49594e-19
GO:0005488	binding	1212	2654	2217	7253	Over-represented	8.07382e-19
GO:0009059	macromolecule biosynthetic process	153	3713	120	9350	Over-represented	8.2751e-19
GO:0043229	intracellular organelle	439	3427	605	8865	Over-represented	9.35703e-19
GO:0043226	organelle	439	3427	605	8865	Over-represented	9.35703e-19
GO:0043232	intracellular non-membrane-bounded organelle	143	3723	114	9356	Over-represented	4.32542e-17
GO:0043228	non-membrane-bounded organelle	143	3723	114	9356	Over-represented	4.32542e-17
GO:0032555	purine ribonucleotide binding	301	3565	372	9098	Over-represented	6.93004e-17
GO:0032553	ribonucleotide binding	301	3565	372	9098	Over-represented	6.93004e-17
GO:0043234	protein complex	177	3689	170	9300	Over-represented	3.96025e-16
GO:0006412	translation	133	3733	106	9364	Over-represented	4.67093e-16
GO:0044260	cellular macromolecule metabolic process	379	3487	526	8944	Over-represented	1.19817e-15
GO:0016787	hydrolase activity	564	3302	888	8582	Over-represented	1.24866e-15
GO:0044267	cellular protein metabolic process	369	3497	508	8962	Over-represented	1.42392e-15
GO:0033036	macromolecule localization	85	3781	51	9419	Over-represented	5.05879e-14
GO:0008104	protein localization	83	3783	50	9420	Over-represented	1.25929e-13
GO:0015031	protein transport	80	3786	48	9422	Over-represented	4.28948e-13
GO:0005524	ATP binding	254	3612	323	9147	Over-represented	4.90282e-13
GO:0030529	ribonucleoprotein complex	104	3762	81	9389	Over-represented	7.388e-13
GO:0044422	organelle part	142	3724	137	9333	Over-represented	7.388e-13
GO:0044446	intracellular organelle part	142	3724	137	9333	Over-represented	7.388e-13
GO:0045184	establishment of protein localization	80	3786	50	9420	Over-represented	8.84205e-13
GO:0032559	adenyl ribonucleotide binding	254	3612	327	9143	Over-represented	1.14365e-12
GO:0051641	cellular localization	85	3781	57	9413	Over-represented	1.39975e-12
GO:0000166	nucleotide binding	351	3515	523	8947	Over-represented	1.8273e-11
GO:0010467	gene expression	353	3513	527	8943	Over-represented	2.06816e-11
GO:0051649	establishment of cellular localization	81	3785	57	9413	Over-represented	2.7935e-11
GO:0017076	purine nucleotide binding	332	3534	491	8979	Over-represented	4.98912e-11
GO:0005198	structural molecule activity	93	3773	75	9395	Over-represented	6.19655e-11
GO:0016740	transferase activity	358	3508	544	8926	Over-represented	6.40739e-11
GO:0043283	biopolymer metabolic process	430	3436	688	8782	Over-represented	7.25048e-11
GO:0046907	intracellular transport	75	3791	53	9417	Over-represented	1.71908e-10
GO:0005515	protein binding	221	3645	291	9179	Over-represented	2.19798e-10
GO:0065003	macromolecular complex assembly	59	3807	34	9436	Over-represented	3.45705e-10
GO:0016817	hydrolase activity, acting on acid anhydrides	157	3709	184	9286	Over-represented	1.0292e-09
GO:0016462	pyrophosphatase activity	156	3710	183	9287	Over-represented	1.33563e-09
GO:0016818	hydrolase activity, acting on acid anhydrides, in phosphorus-containing anhydrides	156	3710	184	9286	Over-represented	1.47438e-09
GO:0005840	ribosome	80	3786	64	9406	Over-represented	1.53318e-09
GO:0003735	structural constituent of ribosome	80	3786	64	9406	Over-represented	1.53318e-09
GO:0051179	localization	310	3556	470	9000	Over-represented	2.02077e-09
GO:0043231	intracellular membrane-bounded organelle	329	3537	509	8961	Over-represented	2.34296e-09
GO:0043227	membrane-bounded organelle	329	3537	509	8961	Over-represented	2.34296e-09
GO:0006810	transport	306	3560	465	9005	Over-represented	3.45422e-09
GO:0022607	cellular component assembly	60	3806	39	9431	Over-represented	3.8544e-09
GO:0051234	establishment of localization	306	3560	467	9003	Over-represented	4.65626e-09
GO:0017111	nucleoside-triphosphatase activity	146	3720	171	9299	Over-represented	5.00847e-09
GO:0006139	nucleobase, nucleoside, nucleotide and nucleic acid metabolic process	367	3499	590	8880	Over-represented	5.39782e-09
GO:0006519	amino acid and derivative metabolic process	99	3767	96	9374	Over-represented	7.30609e-09
obsolete_molecular_function	obsolete_molecular_function	102	3764	103	9367	Over-represented	1.41894e-08
GO:0019752	carboxylic acid metabolic process	114	3752	124	9346	Over-represented	2.57034e-08
GO:0006520	amino acid metabolic process	95	3771	93	9377	Over-represented	2.7973e-08
GO:0006082	organic acid metabolic process	115	3751	126	9344	Over-represented	3.06563e-08
GO:0006886	intracellular protein transport	57	3809	40	9430	Over-represented	5.71712e-08
GO:0030554	adenyl nucleotide binding	285	3581	445	9025	Over-represented	1.00361e-07
GO:0009308	amine metabolic process	101	3765	107	9363	Over-represented	1.20562e-07
GO:0016887	ATPase activity	112	3754	127	9343	Over-represented	1.67668e-07
GO:0003676	nucleic acid binding	416	3450	719	8751	Over-represented	2.47762e-07
GO:0042623	ATPase activity, coupled	103	3763	114	9356	Over-represented	4.09342e-07
GO:0006807	nitrogen compound metabolic process	115	3751	136	9334	Over-represented	5.66807e-07
GO:0016192	vesicle-mediated transport	39	3827	23	9447	Over-represented	1.86507e-06
GO:0006996	organelle organization and biogenesis	66	3800	61	9409	Over-represented	2.41237e-06
GO:0004386	helicase activity	68	3798	65	9405	Over-represented	3.0643e-06
GO:0008094	DNA-dependent ATPase activity	62	3804	56	9414	Over-represented	4.15165e-06
GO:0016772	transferase activity, transferring phosphorus-containing groups	173	3693	249	9221	Over-represented	4.158e-06
GO:0004497	monooxygenase activity	33	3833	200	9270	Under-represented	4.56194e-06
GO:0004003	ATP-dependent DNA helicase activity	59	3807	53	9417	Over-represented	6.12174e-06
GO:0003678	DNA helicase activity	59	3807	54	9416	Over-represented	7.85072e-06
GO:0005829	cytosol	22	3844	7	9463	Over-represented	8.77935e-06
GO:0044445	cytosolic part	22	3844	7	9463	Over-represented	8.77935e-06
GO:0016020	membrane	357	3509	629	8841	Over-represented	1.4165e-05
GO:0008026	ATP-dependent helicase activity	63	3803	61	9409	Over-represented	1.44518e-05
GO:0007242	intracellular signaling cascade	49	3817	41	9429	Over-represented	1.79048e-05
GO:0016874	ligase activity	121	3745	161	9309	Over-represented	1.94085e-05
GO:0006399	tRNA metabolic process	42	3824	32	9438	Over-represented	3.17069e-05
GO:0006812	cation transport	50	3816	44	9426	Over-represented	3.30268e-05
GO:0005525	GTP binding	51	3815	46	9424	Over-represented	4.73068e-05
GO:0032561	guanyl ribonucleotide binding	51	3815	46	9424	Over-represented	4.73068e-05
GO:0007165	signal transduction	79	3787	92	9378	Over-represented	5.57497e-05
GO:0022892	substrate-specific transporter activity	159	3707	238	9232	Over-represented	5.60807e-05
GO:0019001	guanyl nucleotide binding	51	3815	47	9423	Over-represented	5.66137e-05
GO:0006418	tRNA aminoacylation for protein translation	29	3837	17	9453	Over-represented	5.92733e-05
GO:0044428	nuclear part	40	3826	32	9438	Over-represented	8.9825e-05
GO:0004812	aminoacyl-tRNA ligase activity	31	3835	20	9450	Over-represented	9.14264e-05
GO:0006811	ion transport	58	3808	59	9411	Over-represented	9.15645e-05
GO:0044265	cellular macromolecule catabolic process	51	3815	48	9422	Over-represented	0.000102568
GO:0043141	ATP-dependent 5'-3' DNA helicase activity	30	3836	20	9450	Over-represented	0.000163552
GO:0008758	UDP-2,3-diacylglucosamine hydrolase activity	30	3836	20	9450	Over-represented	0.000163552
GO:0004787	thiamin-pyrophosphatase activity	30	3836	20	9450	Over-represented	0.000163552
GO:0008413	8-oxo-7,8-dihydroguanine triphosphatase activity	30	3836	20	9450	Over-represented	0.000163552
GO:0019176	dihydroneopterin monophosphate phosphatase activity	30	3836	20	9450	Over-represented	0.000163552
GO:0019177	dihydroneopterin triphosphate pyrophosphohydrolase activity	30	3836	20	9450	Over-represented	0.000163552
GO:0008828	dATP pyrophosphohydrolase activity	30	3836	20	9450	Over-represented	0.000163552
GO:0000810	diacylglycerol pyrophosphate phosphatase activity	30	3836	20	9450	Over-represented	0.000163552
GO:0043139	5'-3' DNA helicase activity	30	3836	20	9450	Over-represented	0.000163552
GO:0006457	protein folding	32	3834	22	9448	Over-represented	0.000168337
GO:0006974	response to DNA damage stimulus	43	3823	38	9432	Over-represented	0.000172745
GO:0009719	response to endogenous stimulus	43	3823	38	9432	Over-represented	0.000172745
GO:0044257	cellular protein catabolic process	29	3837	19	9451	Over-represented	0.000190226
GO:0043632	modification-dependent macromolecule catabolic process	29	3837	19	9451	Over-represented	0.000190226
GO:0043038	amino acid activation	29	3837	19	9451	Over-represented	0.000190226
GO:0043039	tRNA aminoacylation	29	3837	19	9451	Over-represented	0.000190226
GO:0006511	ubiquitin-dependent protein catabolic process	29	3837	19	9451	Over-represented	0.000190226
GO:0051603	proteolysis involved in cellular protein catabolic process	29	3837	19	9451	Over-represented	0.000190226
GO:0005634	nucleus	253	3613	436	9034	Over-represented	0.000190226
GO:0019941	modification-dependent protein catabolic process	29	3837	19	9451	Over-represented	0.000190226
GO:0022613	ribonucleoprotein complex biogenesis and assembly	29	3837	19	9451	Over-represented	0.000190226
GO:0016788	hydrolase activity, acting on ester bonds	146	3720	221	9249	Over-represented	0.000219306
GO:0015926	glucosidase activity	49	3817	48	9422	Over-represented	0.000219306
GO:0006396	RNA processing	47	3819	45	9425	Over-represented	0.000219306
GO:0065004	protein-DNA complex assembly	20	3846	9	9461	Over-represented	0.000247118
GO:0006281	DNA repair	42	3824	38	9432	Over-represented	0.000256905
GO:0016875	ligase activity, forming carbon-oxygen bonds	31	3835	22	9448	Over-represented	0.000256905
GO:0016876	ligase activity, forming aminoacyl-tRNA and related compounds	31	3835	22	9448	Over-represented	0.000256905
GO:0017110	nucleoside-diphosphatase activity	31	3835	22	9448	Over-represented	0.000256905
GO:0007154	cell communication	83	3783	105	9365	Over-represented	0.000256905
GO:0030117	membrane coat	18	3848	7	9463	Over-represented	0.00025904
GO:0048475	coated membrane	18	3848	7	9463	Over-represented	0.00025904
GO:0030163	protein catabolic process	32	3834	24	9446	Over-represented	0.000271234
GO:0047429	nucleoside-triphosphate diphosphatase activity	30	3836	21	9449	Over-represented	0.00034431
GO:0030118	clathrin coat	9	3857	0	9470	Over-represented	0.00034431
GO:0012505	endomembrane system	31	3835	23	9447	Over-represented	0.00034431
GO:0007264	small GTPase mediated signal transduction	38	3828	33	9437	Over-represented	0.000403072
GO:0009057	macromolecule catabolic process	54	3812	58	9412	Over-represented	0.000507214
GO:0006950	response to stress	58	3808	66	9404	Over-represented	0.000589
GO:0005694	chromosome	30	3836	23	9447	Over-represented	0.000621822
GO:0008796	bis(5'-nucleosyl)-tetraphosphatase activity	30	3836	23	9447	Over-represented	0.000621822
GO:0004551	nucleotide diphosphatase activity	30	3836	23	9447	Over-represented	0.000621822
GO:0016070	RNA metabolic process	228	3638	396	9074	Over-represented	0.000708637
GO:0015075	ion transmembrane transporter activity	120	3746	180	9290	Over-represented	0.000807491
GO:0004527	exonuclease activity	22	3844	13	9457	Over-represented	0.000853126
GO:0044427	chromosomal part	22	3844	13	9457	Over-represented	0.000853126
GO:0022857	transmembrane transporter activity	153	3713	245	9225	Over-represented	0.000888877
GO:0031090	organelle membrane	48	3818	51	9419	Over-represented	0.00105866
GO:0016071	mRNA metabolic process	21	3845	12	9458	Over-represented	0.0010803
GO:0003677	DNA binding	237	3629	420	9050	Over-represented	0.0012695
GO:0006461	protein complex assembly	24	3842	16	9454	Over-represented	0.00133593
GO:0004299	proteasome endopeptidase activity	16	3850	7	9463	Over-represented	0.00138798
GO:0004298	threonine endopeptidase activity	16	3850	7	9463	Over-represented	0.00138798
GO:0008565	protein transporter activity	47	3819	50	9420	Over-represented	0.00138798
GO:0051082	unfolded protein binding	20	3846	11	9459	Over-represented	0.00141047
GO:0008757	S-adenosylmethionine-dependent methyltransferase activity	25	3841	18	9452	Over-represented	0.0014502
GO:0044425	membrane part	227	3639	401	9069	Over-represented	0.00149341
GO:0031974	membrane-enclosed lumen	29	3837	23	9447	Over-represented	0.00162624
GO:0043233	organelle lumen	29	3837	23	9447	Over-represented	0.00162624
GO:0006259	DNA metabolic process	64	3802	80	9390	Over-represented	0.00183595
GO:0005739	mitochondrion	38	3828	37	9433	Over-represented	0.00192233
GO:0009309	amine biosynthetic process	40	3826	41	9429	Over-represented	0.00224755
GO:0044271	nitrogen compound biosynthetic process	40	3826	41	9429	Over-represented	0.00224755
GO:0016820	hydrolase activity, acting on acid anhydrides, catalyzing transmembrane movement of substances	65	3801	83	9387	Over-represented	0.0022697
GO:0008652	amino acid biosynthetic process	38	3828	38	9432	Over-represented	0.0022697
GO:0004339	glucan 1,4-alpha-glucosidase activity	29	3837	25	9445	Over-represented	0.00269217
GO:0005506	iron ion binding	40	3826	184	9286	Under-represented	0.00276588
GO:0009165	nucleotide biosynthetic process	31	3835	28	9442	Over-represented	0.00282618
GO:0019318	hexose metabolic process	26	3840	21	9449	Over-represented	0.00308426
GO:0022891	substrate-specific transmembrane transporter activity	138	3728	224	9246	Over-represented	0.00310591
GO:0042626	ATPase activity, coupled to transmembrane movement of substances	64	3802	83	9387	Over-represented	0.00310591
GO:0043492	ATPase activity, coupled to movement of substances	64	3802	83	9387	Over-represented	0.00310591
GO:0005839	proteasome core complex	11	3855	3	9467	Over-represented	0.00319957
GO:0009260	ribonucleotide biosynthetic process	23	3843	17	9453	Over-represented	0.00319957
GO:0009259	ribonucleotide metabolic process	23	3843	17	9453	Over-represented	0.00319957
GO:0000502	proteasome complex	11	3855	3	9467	Over-represented	0.00319957
GO:0030131	clathrin adaptor complex	7	3859	0	9470	Over-represented	0.00319957
GO:0030119	AP-type membrane coat adaptor complex	7	3859	0	9470	Over-represented	0.00319957
GO:0006096	glycolysis	14	3852	6	9464	Over-represented	0.00319957
GO:0006913	nucleocytoplasmic transport	18	3848	10	9460	Over-represented	0.00325
GO:0051169	nuclear transport	18	3848	10	9460	Over-represented	0.00325
GO:0006352	transcription initiation	12	3854	4	9466	Over-represented	0.0033026
GO:0008173	RNA methyltransferase activity	12	3854	4	9466	Over-represented	0.0033026
GO:0007049	cell cycle	30	3836	27	9443	Over-represented	0.00341042
GO:0015405	P-P-bond-hydrolysis-driven transmembrane transporter activity	66	3800	88	9382	Over-represented	0.00405753
GO:0015399	primary active transmembrane transporter activity	66	3800	88	9382	Over-represented	0.00405753
GO:0016709	oxidoreductase activity, acting on paired donors, with incorporation or reduction of molecular oxygen, NADH or NADPH as one donor, and incorporation of one atom of oxygen	12	3854	83	9387	Under-represented	0.00415883
GO:0044248	cellular catabolic process	71	3795	98	9372	Over-represented	0.00541371
GO:0044262	cellular carbohydrate metabolic process	42	3824	47	9423	Over-represented	0.00633197
GO:0008194	UDP-glycosyltransferase activity	23	3843	18	9452	Over-represented	0.00649586
GO:0016301	kinase activity	112	3754	179	9291	Over-represented	0.00706934
GO:0006260	DNA replication	26	3840	23	9447	Over-represented	0.00710739
GO:0009056	catabolic process	76	3790	109	9361	Over-represented	0.00717778
GO:0016857	racemase and epimerase activity, acting on carbohydrates and derivatives	9	3857	2	9468	Over-represented	0.00734721
GO:0004680	casein kinase activity	28	3838	26	9444	Over-represented	0.007355
GO:0016705	oxidoreductase activity, acting on paired donors, with incorporation or reduction of molecular oxygen	33	3833	153	9317	Under-represented	0.00748251
GO:0005215	transporter activity	235	3631	434	9036	Over-represented	0.00769745
GO:0006364	rRNA processing	11	3855	4	9466	Over-represented	0.00785868
GO:0008408	3'-5' exonuclease activity	11	3855	4	9466	Over-represented	0.00785868
GO:0008175	tRNA methyltransferase activity	11	3855	4	9466	Over-represented	0.00785868
GO:0042254	ribosome biogenesis and assembly	16	3850	9	9461	Over-represented	0.00785868
GO:0016072	rRNA metabolic process	11	3855	4	9466	Over-represented	0.00785868
GO:0042578	phosphoric ester hydrolase activity	53	3813	68	9402	Over-represented	0.0090658
GO:0016779	nucleotidyltransferase activity	51	3815	65	9405	Over-represented	0.0101239
GO:0016811	hydrolase activity, acting on carbon-nitrogen (but not peptide) bonds, in linear amides	22	3844	18	9452	Over-represented	0.0105743
GO:0006164	purine nucleotide biosynthetic process	22	3844	18	9452	Over-represented	0.0105743
GO:0006163	purine nucleotide metabolic process	22	3844	18	9452	Over-represented	0.0105743
GO:0030234	enzyme regulator activity	63	3803	87	9383	Over-represented	0.0118418
GO:0050896	response to stimulus	66	3800	93	9377	Over-represented	0.0122199
GO:0042625	ATPase activity, coupled to transmembrane movement of ions	50	3816	64	9406	Over-represented	0.0128294
GO:0016758	transferase activity, transferring hexosyl groups	36	3830	40	9430	Over-represented	0.013003
GO:0004532	exoribonuclease activity	13	3853	7	9463	Over-represented	0.0136954
GO:0016311	dephosphorylation	13	3853	7	9463	Over-represented	0.0136954
GO:0016896	exoribonuclease activity, producing 5'-phosphomonoesters	13	3853	7	9463	Over-represented	0.0136954
GO:0006325	establishment and/or maintenance of chromatin architecture	21	3845	17	9453	Over-represented	0.01383
GO:0009152	purine ribonucleotide biosynthetic process	21	3845	17	9453	Over-represented	0.01383
GO:0009150	purine ribonucleotide metabolic process	21	3845	17	9453	Over-represented	0.01383
GO:0009142	nucleoside triphosphate biosynthetic process	15	3851	9	9461	Over-represented	0.0139586
GO:0015077	monovalent inorganic cation transmembrane transporter activity	30	3836	31	9439	Over-represented	0.0144238
GO:0004716	receptor signaling protein tyrosine kinase activity	24	3842	22	9448	Over-represented	0.0144238
GO:0016791	phosphoric monoester hydrolase activity	41	3825	49	9421	Over-represented	0.0144617
GO:0005856	cytoskeleton	26	3840	25	9445	Over-represented	0.0145566
GO:0005996	monosaccharide metabolic process	26	3840	25	9445	Over-represented	0.0145566
GO:0032268	regulation of cellular protein metabolic process	7	3859	1	9469	Over-represented	0.0149796
GO:0008134	transcription factor binding	7	3859	1	9469	Over-represented	0.0149796
GO:0003925	small monomeric GTPase activity	7	3859	1	9469	Over-represented	0.0149796
GO:0006334	nucleosome assembly	11	3855	5	9465	Over-represented	0.0165502
GO:0016757	transferase activity, transferring glycosyl groups	44	3822	55	9415	Over-represented	0.0165805
GO:0005730	nucleolus	8	3858	2	9468	Over-represented	0.0176159
GO:0000175	3'-5'-exoribonuclease activity	8	3858	2	9468	Over-represented	0.0176159
GO:0004549	tRNA-specific ribonuclease activity	8	3858	2	9468	Over-represented	0.0176159
GO:0016423	tRNA (guanine) methyltransferase activity	10	3856	4	9466	Over-represented	0.0176159
GO:0003924	GTPase activity	23	3843	21	9449	Over-represented	0.0181061
GO:0005667	transcription factor complex	9	3857	3	9467	Over-represented	0.0181421
GO:0006261	DNA-dependent DNA replication	14	3852	8	9462	Over-represented	0.0182191
GO:0015078	hydrogen ion transmembrane transporter activity	29	3837	30	9440	Over-represented	0.0182191
GO:0009141	nucleoside triphosphate metabolic process	15	3851	10	9460	Over-represented	0.0192084
GO:0000785	chromatin	15	3851	10	9460	Over-represented	0.0192084
GO:0022618	protein-RNA complex assembly	15	3851	10	9460	Over-represented	0.0192084
GO:0016773	phosphotransferase activity, alcohol group as acceptor	100	3766	163	9307	Over-represented	0.0211887
GO:0043285	biopolymer catabolic process	36	3830	42	9428	Over-represented	0.0211887
GO:0005057	receptor signaling protein activity	25	3841	25	9445	Over-represented	0.0226975
GO:0004576	oligosaccharyl transferase activity	14	3852	9	9461	Over-represented	0.0246137
GO:0016796	exonuclease activity, active with either ribo- or deoxyribonucleic acids and producing 5'-phosphomonoesters	14	3852	9	9461	Over-represented	0.0246137
GO:0046527	glucosyltransferase activity	17	3849	13	9457	Over-represented	0.024788
GO:0035251	UDP-glucosyltransferase activity	17	3849	13	9457	Over-represented	0.024788
GO:0003723	RNA binding	46	3820	61	9409	Over-represented	0.0249578
GO:0003724	RNA helicase activity	30	3836	33	9437	Over-represented	0.0257786
GO:0016986	transcription initiation factor activity	5	3861	0	9470	Over-represented	0.0269811
GO:0004526	ribonuclease P activity	5	3861	0	9470	Over-represented	0.0269811
GO:0016624	oxidoreductase activity, acting on the aldehyde or oxo group of donors, disulfide as acceptor	5	3861	0	9470	Over-represented	0.0269811
GO:0019200	carbohydrate kinase activity	20	3846	18	9452	Over-represented	0.0280945
GO:0046417	chorismate metabolic process	11	3855	6	9464	Over-represented	0.0304274
GO:0006470	protein amino acid dephosphorylation	11	3855	6	9464	Over-represented	0.0304274
GO:0016829	lyase activity	72	3794	111	9359	Over-represented	0.0304274
GO:0016853	isomerase activity	72	3794	111	9359	Over-represented	0.0304274
GO:0009073	aromatic amino acid family biosynthetic process	11	3855	6	9464	Over-represented	0.0304274
GO:0005975	carbohydrate metabolic process	115	3751	196	9274	Over-represented	0.0304274
GO:0003702	RNA polymerase II transcription factor activity	11	3855	6	9464	Over-represented	0.0304274
GO:0009144	purine nucleoside triphosphate metabolic process	13	3853	8	9462	Over-represented	0.0308305
GO:0009145	purine nucleoside triphosphate biosynthetic process	13	3853	8	9462	Over-represented	0.0308305
GO:0009206	purine ribonucleoside triphosphate biosynthetic process	13	3853	8	9462	Over-represented	0.0308305
GO:0009205	purine ribonucleoside triphosphate metabolic process	13	3853	8	9462	Over-represented	0.0308305
GO:0009201	ribonucleoside triphosphate biosynthetic process	13	3853	8	9462	Over-represented	0.0308305
GO:0009199	ribonucleoside triphosphate metabolic process	13	3853	8	9462	Over-represented	0.0308305
GO:0031975	envelope	33	3833	39	9431	Over-represented	0.0313012
GO:0008375	acetylglucosaminyltransferase activity	16	3850	12	9458	Over-represented	0.0316083
GO:0006333	chromatin assembly or disassembly	17	3849	14	9456	Over-represented	0.0319365
GO:0022890	inorganic cation transmembrane transporter activity	38	3828	48	9422	Over-represented	0.0333524
GO:0019887	protein kinase regulator activity	31	3835	36	9434	Over-represented	0.0334168
GO:0016854	racemase and epimerase activity	10	3856	5	9465	Over-represented	0.0334168
GO:0006397	mRNA processing	10	3856	5	9465	Over-represented	0.0334168
GO:0019207	kinase regulator activity	31	3835	36	9434	Over-represented	0.0334168
GO:0005783	endoplasmic reticulum	19	3847	17	9453	Over-represented	0.0340549
GO:0051128	regulation of cellular component organization and biogenesis	6	3860	1	9469	Over-represented	0.0363025
GO:0016424	tRNA (guanosine) methyltransferase activity	9	3857	4	9466	Over-represented	0.0363025
GO:0043565	sequence-specific DNA binding	36	3830	45	9425	Over-represented	0.0363025
GO:0008174	mRNA methyltransferase activity	9	3857	4	9466	Over-represented	0.0363025
GO:0008425	2-polyprenyl-6-methoxy-1,4-benzoquinone methyltransferase activity	9	3857	4	9466	Over-represented	0.0363025
GO:0030580	quinone cofactor methyltransferase activity	9	3857	4	9466	Over-represented	0.0363025
GO:0031980	mitochondrial lumen	9	3857	4	9466	Over-represented	0.0363025
GO:0008154	actin polymerization and/or depolymerization	6	3860	1	9469	Over-represented	0.0363025
GO:0003886	DNA (cytosine-5-)-methyltransferase activity	9	3857	4	9466	Over-represented	0.0363025
GO:0003880	C-terminal protein carboxyl methyltransferase activity	9	3857	4	9466	Over-represented	0.0363025
GO:0005759	mitochondrial matrix	9	3857	4	9466	Over-represented	0.0363025
GO:0016879	ligase activity, forming carbon-nitrogen bonds	62	3804	93	9377	Over-represented	0.0370794
GO:0015992	proton transport	16	3850	13	9457	Over-represented	0.0388255
GO:0004534	5'-3' exoribonuclease activity	7	3859	2	9468	Over-represented	0.0388255
GO:0006298	mismatch repair	7	3859	2	9468	Over-represented	0.0388255
GO:0003690	double-stranded DNA binding	7	3859	2	9468	Over-represented	0.0388255
GO:0008409	5'-3' exonuclease activity	7	3859	2	9468	Over-represented	0.0388255
GO:0045005	maintenance of fidelity during DNA-dependent DNA replication	7	3859	2	9468	Over-represented	0.0388255
GO:0006818	hydrogen transport	16	3850	13	9457	Over-represented	0.0388255
GO:0044452	nucleolar part	7	3859	2	9468	Over-represented	0.0388255
GO:0030983	mismatched DNA binding	7	3859	2	9468	Over-represented	0.0388255
GO:0065009	regulation of molecular function	45	3821	61	9409	Over-represented	0.0389366
GO:0008276	protein methyltransferase activity	12	3854	7	9463	Over-represented	0.0392351
GO:0043284	biopolymer biosynthetic process	12	3854	7	9463	Over-represented	0.0392351
GO:0008170	N-methyltransferase activity	13	3853	9	9461	Over-represented	0.0401803
GO:0031981	nuclear lumen	18	3848	16	9454	Over-represented	0.0416856
GO:0046164	alcohol catabolic process	18	3848	16	9454	Over-represented	0.0416856
GO:0015672	monovalent inorganic cation transport	20	3846	19	9451	Over-represented	0.0435684
GO:0031967	organelle envelope	31	3835	37	9433	Over-represented	0.0486528
GO:0050790	regulation of catalytic activity	44	3822	60	9410	Over-represented	0.0489645
GO:0055086	nucleobase, nucleoside and nucleotide metabolic process	41	3825	55	9415	Over-represented	0.0489645
KOG___INFORMATION STORAGE AND PROCESSING		671	3195	707	8763	Over-represented	2.22625e-56
KOG___CELLULAR PROCESSES AND SIGNALING		720	3146	960	8510	Over-represented	2.34877e-35
KOG___Translation, ribosomal structure and biogenesis		188	3678	156	9314	Over-represented	1.11854e-20
KOG___Intracellular trafficking, secretion, and vesicular transport		164	3702	135	9335	Over-represented	3.52437e-18
KOG___Function unknown		198	3668	213	9257	Over-represented	6.67832e-14
KOG___POORLY CHARACTERIZED		644	3222	1095	8375	Over-represented	4.72932e-12
KOG___RNA processing and modification		165	3701	176	9294	Over-represented	1.19919e-11
KOG___Transcription		168	3698	203	9267	Over-represented	5.67747e-09
KOG___Posttranslational modification, protein turnover, chaperones		200	3666	259	9211	Over-represented	5.67747e-09
KOG___METABOLISM		807	3059	1510	7960	Over-represented	6.42122e-09
KOG___Replication, recombination and repair		92	3774	102	9368	Over-represented	1.79616e-05
KOG___Signal transduction mechanisms		158	3708	221	9249	Over-represented	2.83931e-05
KOG___Cell cycle control, cell division, chromosome partitioning		89	3777	109	9361	Over-represented	0.000437983
KOG___Secondary metabolites biosynthesis, transport and catabolism		67	3799	299	9171	Under-represented	0.000615071
KOG___Cytoskeleton		87	3779	116	9354	Over-represented	0.00496674
KOG___Amino acid transport and metabolism		129	3737	196	9274	Over-represented	0.00636469
KOG___Chromatin structure and dynamics		60	3806	70	9400	Over-represented	0.00703869
KOG___General function prediction only		446	3420	882	8588	Over-represented	0.0236155
KOG1840___Kinesin light chain		0	3866	25	9445	Under-represented	0.0432758
PF06985	Heterokaryon incompatibility	2	3864	100	9370	Under-represented	2.11863e-09
PF00067	Cytochrome P450	18	3848	138	9332	Under-represented	0.000342729
PF00076	RNA recognition motif, RNP-1	34	3832	24	9446	Over-represented	0.00254974
PF00071	Ras	18	3848	8	9462	Over-represented	0.0145653
PF00023	Ankyrin	9	3857	79	9391	Under-represented	0.0145653
PF00271	DNA/RNA helicase, C-terminal	39	3827	38	9432	Over-represented	0.0292274
SSP		18	3848	221	9249	Under-represented	2.22573e-16
High cysteine SSP		5	3861	141	9329	Under-represented	1.70508e-15
Has signal peptide		243	3623	868	8602	Under-represented	2.52177e-08
Secondary metabolism		5	3861	52	9418	Under-represented	0.000346286
PKS Type I		1	3865	22	9448	Under-represented	0.00536747
Forkhead		4	3862	0	9470	Over-represented	0.0070545
AT-rich interaction region		4	3862	0	9470	Over-represented	0.0070545
Transcription factor jumonji		5	3861	2	9468	Over-represented	0.02477
Terpene		1	3865	16	9454	Under-represented	0.0332766
Zinc finger, CCHC-type		0	3866	11	9459	Under-represented	0.0408898
Leptosphaeria maculans: 2901 unique proteinIds in synteny blocks
Annotation term	Description	# proteins in study set with annotation term	# proteins in study set without annotation term	# other proteins with annotation term	# other proteins without annotation term	Over/Under-represented	p-value
all	all	1802	1099	3524	6044	Over-represented	3.9873e-124
GO:0003674	molecular_function	1646	1255	3301	6267	Over-represented	4.62655e-97
GO:0008150	biological_process	1204	1697	2291	7277	Over-represented	4.00509e-69
GO:0009987	cellular process	846	2055	1372	8196	Over-represented	1.29502e-65
GO:0005622	intracellular	549	2352	785	8783	Over-represented	6.48622e-51
GO:0008152	metabolic process	942	1959	1782	7786	Over-represented	3.93681e-50
GO:0005623	cell	744	2157	1268	8300	Over-represented	8.86342e-50
GO:0044464	cell part	744	2157	1268	8300	Over-represented	8.86342e-50
GO:0003824	catalytic activity	1111	1790	2278	7290	Over-represented	2.62859e-48
GO:0044238	primary metabolic process	715	2186	1211	8357	Over-represented	3.46904e-48
GO:0005575	cellular_component	751	2150	1305	8263	Over-represented	5.01271e-48
GO:0044237	cellular metabolic process	701	2200	1187	8381	Over-represented	4.0413e-47
GO:0005488	binding	914	1987	1797	7771	Over-represented	7.11999e-43
GO:0044424	intracellular part	448	2453	626	8942	Over-represented	1.04835e-42
GO:0043170	macromolecule metabolic process	511	2390	881	8687	Over-represented	5.28206e-31
GO:0043229	intracellular organelle	332	2569	468	9100	Over-represented	4.12182e-30
GO:0043226	organelle	332	2569	468	9100	Over-represented	4.12182e-30
GO:0005737	cytoplasm	222	2679	268	9300	Over-represented	1.5564e-25
GO:0032991	macromolecular complex	217	2684	259	9309	Over-represented	1.70006e-25
GO:0044444	cytoplasmic part	168	2733	185	9383	Over-represented	8.68445e-22
GO:0010467	gene expression	261	2640	391	9177	Over-represented	1.57888e-20
GO:0009058	biosynthetic process	214	2687	289	9279	Over-represented	2.07016e-20
GO:0043231	intracellular membrane-bounded organelle	249	2652	371	9197	Over-represented	1.0094e-19
GO:0043227	membrane-bounded organelle	249	2652	371	9197	Over-represented	1.0094e-19
GO:0016043	cellular component organization and biogenesis	138	2763	151	9417	Over-represented	5.77892e-18
GO:0044249	cellular biosynthetic process	178	2723	232	9336	Over-represented	6.08263e-18
GO:0003676	nucleic acid binding	309	2592	548	9020	Over-represented	2.59648e-16
GO:0043234	protein complex	145	2756	177	9391	Over-represented	3.76911e-16
GO:0006139	nucleobase, nucleoside, nucleotide and nucleic acid metabolic process	271	2630	460	9108	Over-represented	5.41177e-16
GO:0019538	protein metabolic process	300	2601	532	9036	Over-represented	7.75612e-16
GO:0043283	biopolymer metabolic process	316	2585	577	8991	Over-represented	2.10687e-15
GO:0016787	hydrolase activity	417	2484	852	8716	Over-represented	1.74047e-14
GO:0044260	cellular macromolecule metabolic process	289	2612	522	9046	Over-represented	1.8177e-14
GO:0009059	macromolecule biosynthetic process	115	2786	129	9439	Over-represented	2.06121e-14
GO:0044267	cellular protein metabolic process	282	2619	511	9057	Over-represented	5.31423e-14
GO:0000166	nucleotide binding	277	2624	500	9068	Over-represented	7.74885e-14
GO:0017076	purine nucleotide binding	265	2636	472	9096	Over-represented	9.26187e-14
GO:0032555	purine ribonucleotide binding	237	2664	405	9163	Over-represented	1.12441e-13
GO:0032553	ribonucleotide binding	237	2664	405	9163	Over-represented	1.12441e-13
GO:0044422	organelle part	117	2784	139	9429	Over-represented	1.24373e-13
GO:0044446	intracellular organelle part	117	2784	139	9429	Over-represented	1.24373e-13
GO:0043232	intracellular non-membrane-bounded organelle	106	2795	119	9449	Over-represented	2.36899e-13
GO:0043228	non-membrane-bounded organelle	106	2795	119	9449	Over-represented	2.36899e-13
GO:0006807	nitrogen compound metabolic process	101	2800	112	9456	Over-represented	5.94523e-13
GO:0016740	transferase activity	281	2620	523	9045	Over-represented	7.30336e-13
GO:0006082	organic acid metabolic process	100	2801	114	9454	Over-represented	2.66685e-12
GO:0019752	carboxylic acid metabolic process	99	2802	112	9456	Over-represented	3.19182e-12
GO:0009308	amine metabolic process	89	2812	97	9471	Over-represented	9.93652e-12
GO:0005634	nucleus	183	2718	299	9269	Over-represented	9.93652e-12
GO:0006412	translation	99	2802	116	9452	Over-represented	1.09892e-11
GO:0051641	cellular localization	72	2829	67	9501	Over-represented	1.83816e-11
GO:0006519	amino acid and derivative metabolic process	84	2817	91	9477	Over-represented	4.47778e-11
GO:0051649	establishment of cellular localization	70	2831	66	9502	Over-represented	5.18501e-11
GO:0006520	amino acid metabolic process	81	2820	87	9481	Over-represented	6.84671e-11
GO:0016070	RNA metabolic process	166	2735	270	9298	Over-represented	1.00463e-10
GO:0033036	macromolecule localization	68	2833	64	9504	Over-represented	1.06354e-10
GO:0015031	protein transport	65	2836	60	9508	Over-represented	1.48169e-10
GO:0008104	protein localization	66	2835	63	9505	Over-represented	3.01602e-10
GO:0045184	establishment of protein localization	65	2836	61	9507	Over-represented	3.32837e-10
GO:0006810	transport	226	2675	426	9142	Over-represented	7.5198e-10
GO:0051234	establishment of localization	226	2675	427	9141	Over-represented	7.85169e-10
GO:0051179	localization	227	2674	429	9139	Over-represented	8.32701e-10
GO:0046907	intracellular transport	64	2837	63	9505	Over-represented	1.21299e-09
GO:0030554	adenyl nucleotide binding	223	2678	424	9144	Over-represented	1.64955e-09
GO:0005524	ATP binding	195	2706	356	9212	Over-represented	2.89965e-09
GO:0032559	adenyl ribonucleotide binding	195	2706	359	9209	Over-represented	4.56966e-09
obsolete_molecular_function	obsolete_molecular_function	84	2817	106	9462	Over-represented	8.59435e-09
GO:0003677	DNA binding	168	2733	297	9271	Over-represented	8.74455e-09
GO:0030529	ribonucleoprotein complex	76	2825	90	9478	Over-represented	8.74455e-09
GO:0005198	structural molecule activity	68	2833	75	9493	Over-represented	8.74455e-09
GO:0016874	ligase activity	102	2799	149	9419	Over-represented	3.89295e-08
GO:0005840	ribosome	59	2842	65	9503	Over-represented	1.22368e-07
GO:0003735	structural constituent of ribosome	59	2842	65	9503	Over-represented	1.22368e-07
GO:0005515	protein binding	169	2732	320	9248	Over-represented	3.50327e-07
GO:0017111	nucleoside-triphosphatase activity	115	2786	189	9379	Over-represented	3.58486e-07
GO:0006886	intracellular protein transport	48	2853	49	9519	Over-represented	7.54938e-07
GO:0016817	hydrolase activity, acting on acid anhydrides	120	2781	206	9362	Over-represented	1.1121e-06
GO:0016462	pyrophosphatase activity	119	2782	204	9364	Over-represented	1.37534e-06
GO:0016818	hydrolase activity, acting on acid anhydrides, in phosphorus-containing anhydrides	119	2782	205	9363	Over-represented	1.44992e-06
GO:0016020	membrane	259	2642	570	8998	Over-represented	1.94859e-06
GO:0006996	organelle organization and biogenesis	53	2848	63	9505	Over-represented	4.10726e-06
GO:0016772	transferase activity, transferring phosphorus-containing groups	142	2759	268	9300	Over-represented	5.54706e-06
GO:0007165	signal transduction	64	2837	87	9481	Over-represented	6.68247e-06
GO:0005525	GTP binding	44	2857	48	9520	Over-represented	1.15254e-05
GO:0032561	guanyl ribonucleotide binding	44	2857	48	9520	Over-represented	1.15254e-05
GO:0006350	transcription	125	2776	232	9336	Over-represented	1.61179e-05
GO:0019001	guanyl nucleotide binding	44	2857	50	9518	Over-represented	1.87377e-05
GO:0006812	cation transport	40	2861	43	9525	Over-represented	2.42273e-05
GO:0007154	cell communication	66	2835	97	9471	Over-represented	3.13074e-05
GO:0016887	ATPase activity	87	2814	145	9423	Over-represented	3.30023e-05
GO:0031974	membrane-enclosed lumen	28	2873	23	9545	Over-represented	3.64101e-05
GO:0043233	organelle lumen	28	2873	23	9545	Over-represented	3.64101e-05
GO:0022892	substrate-specific transporter activity	117	2784	218	9350	Over-represented	3.65208e-05
GO:0022857	transmembrane transporter activity	116	2785	218	9350	Over-represented	5.03685e-05
GO:0044248	cellular catabolic process	58	2843	82	9486	Over-represented	5.44389e-05
GO:0046872	metal ion binding	246	2655	564	9004	Over-represented	5.80303e-05
GO:0042623	ATPase activity, coupled	79	2822	129	9439	Over-represented	6.10299e-05
GO:0043167	ion binding	247	2654	568	9000	Over-represented	6.10299e-05
GO:0007242	intracellular signaling cascade	40	2861	47	9521	Over-represented	9.45494e-05
GO:0065003	macromolecular complex assembly	41	2860	48	9520	Over-represented	0.00010131
GO:0016829	lyase activity	56	2845	80	9488	Over-represented	0.00010131
GO:0005739	mitochondrion	35	2866	37	9531	Over-represented	0.000111804
GO:0006811	ion transport	45	2856	58	9510	Over-represented	0.000168487
GO:0022607	cellular component assembly	42	2859	52	9516	Over-represented	0.000191997
GO:0008652	amino acid biosynthetic process	31	2870	32	9536	Over-represented	0.000221337
GO:0065007	biological regulation	148	2753	311	9257	Over-represented	0.000247661
GO:0044428	nuclear part	33	2868	36	9532	Over-represented	0.000284217
GO:0009056	catabolic process	61	2840	96	9472	Over-represented	0.000310602
GO:0005215	transporter activity	172	2729	378	9190	Over-represented	0.000324967
GO:0005829	cytosol	17	2884	10	9558	Over-represented	0.000347336
GO:0006913	nucleocytoplasmic transport	17	2884	10	9558	Over-represented	0.000347336
GO:0044445	cytosolic part	17	2884	10	9558	Over-represented	0.000347336
GO:0051169	nuclear transport	17	2884	10	9558	Over-represented	0.000347336
GO:0022891	substrate-specific transmembrane transporter activity	103	2798	198	9370	Over-represented	0.000353939
GO:0043169	cation binding	227	2674	531	9037	Over-represented	0.000376115
GO:0016879	ligase activity, forming carbon-nitrogen bonds	57	2844	88	9480	Over-represented	0.000460873
GO:0009309	amine biosynthetic process	32	2869	36	9532	Over-represented	0.000475278
GO:0015075	ion transmembrane transporter activity	92	2809	172	9396	Over-represented	0.000475278
GO:0044271	nitrogen compound biosynthetic process	32	2869	36	9532	Over-represented	0.000475278
GO:0008408	3'-5' exonuclease activity	10	2891	2	9566	Over-represented	0.000516828
GO:0019222	regulation of metabolic process	111	2790	223	9345	Over-represented	0.000673131
GO:0009055	electron carrier activity	31	2870	35	9533	Over-represented	0.000676394
GO:0006396	RNA processing	36	2865	46	9522	Over-represented	0.000915017
GO:0031090	organelle membrane	40	2861	54	9514	Over-represented	0.000978574
GO:0004386	helicase activity	50	2851	76	9492	Over-represented	0.00114855
GO:0050789	regulation of biological process	123	2778	258	9310	Over-represented	0.00116434
GO:0044429	mitochondrial part	29	2872	32	9536	Over-represented	0.00116434
GO:0006399	tRNA metabolic process	32	2869	39	9529	Over-represented	0.00136151
GO:0005975	carbohydrate metabolic process	89	2812	172	9396	Over-represented	0.001491
GO:0003678	DNA helicase activity	45	2856	66	9502	Over-represented	0.00149375
GO:0004003	ATP-dependent DNA helicase activity	45	2856	66	9502	Over-represented	0.00149375
GO:0065004	protein-DNA complex assembly	16	2885	11	9557	Over-represented	0.00157158
GO:0007264	small GTPase mediated signal transduction	31	2870	37	9531	Over-represented	0.00159742
GO:0008094	DNA-dependent ATPase activity	47	2854	72	9496	Over-represented	0.00174483
GO:0015405	P-P-bond-hydrolysis-driven transmembrane transporter activity	54	2847	88	9480	Over-represented	0.0019433
GO:0015399	primary active transmembrane transporter activity	54	2847	88	9480	Over-represented	0.0019433
GO:0032774	RNA biosynthetic process	94	2807	187	9381	Over-represented	0.0019433
GO:0004175	endopeptidase activity	48	2853	75	9493	Over-represented	0.00219292
GO:0043565	sequence-specific DNA binding	28	2873	33	9535	Over-represented	0.00235357
GO:0016491	oxidoreductase activity	225	2676	548	9020	Over-represented	0.00251459
GO:0004812	aminoacyl-tRNA ligase activity	24	2877	25	9543	Over-represented	0.00253377
GO:0004298	threonine endopeptidase activity	14	2887	9	9559	Over-represented	0.00283565
GO:0044262	cellular carbohydrate metabolic process	33	2868	44	9524	Over-represented	0.0028613
GO:0006457	protein folding	25	2876	28	9540	Over-represented	0.00288507
GO:0016875	ligase activity, forming carbon-oxygen bonds	24	2877	26	9542	Over-represented	0.00309396
GO:0016876	ligase activity, forming aminoacyl-tRNA and related compounds	24	2877	26	9542	Over-represented	0.00309396
GO:0044265	cellular macromolecule catabolic process	37	2864	53	9515	Over-represented	0.00327413
GO:0016820	hydrolase activity, acting on acid anhydrides, catalyzing transmembrane movement of substances	52	2849	86	9482	Over-represented	0.00333215
GO:0003924	GTPase activity	21	2880	21	9547	Over-represented	0.00341622
GO:0006418	tRNA aminoacylation for protein translation	23	2878	24	9544	Over-represented	0.00357213
GO:0042578	phosphoric ester hydrolase activity	44	2857	68	9500	Over-represented	0.00369976
GO:0016810	hydrolase activity, acting on carbon-nitrogen (but not peptide) bonds	38	2863	55	9513	Over-represented	0.00370632
GO:0008026	ATP-dependent helicase activity	46	2855	73	9495	Over-represented	0.00372979
GO:0016301	kinase activity	95	2806	194	9374	Over-represented	0.00372979
GO:0030528	transcription regulator activity	95	2806	194	9374	Over-represented	0.00372979
GO:0006351	transcription, DNA-dependent	92	2809	187	9381	Over-represented	0.00385591
GO:0042626	ATPase activity, coupled to transmembrane movement of substances	51	2850	85	9483	Over-represented	0.00418355
GO:0043038	amino acid activation	23	2878	25	9543	Over-represented	0.00418355
GO:0043039	tRNA aminoacylation	23	2878	25	9543	Over-represented	0.00418355
GO:0043492	ATPase activity, coupled to movement of substances	51	2850	85	9483	Over-represented	0.00418355
GO:0003723	RNA binding	40	2861	61	9507	Over-represented	0.00441761
GO:0004527	exonuclease activity	17	2884	15	9553	Over-represented	0.00471613
GO:0005783	endoplasmic reticulum	17	2884	15	9553	Over-represented	0.00471613
GO:0051082	unfolded protein binding	17	2884	15	9553	Over-represented	0.00471613
GO:0016408	C-acyltransferase activity	12	2889	7	9561	Over-represented	0.00471613
GO:0007010	cytoskeleton organization and biogenesis	19	2882	18	9550	Over-represented	0.00474562
GO:0031323	regulation of cellular metabolic process	98	2803	204	9364	Over-represented	0.00476534
GO:0046914	transition metal ion binding	202	2699	491	9077	Over-represented	0.00490338
GO:0019318	hexose metabolic process	22	2879	24	9544	Over-represented	0.00581968
GO:0022890	inorganic cation transmembrane transporter activity	34	2867	48	9520	Over-represented	0.00602196
GO:0010468	regulation of gene expression	97	2804	204	9364	Over-represented	0.00606492
GO:0004299	proteasome endopeptidase activity	13	2888	9	9559	Over-represented	0.00621428
GO:0016651	oxidoreductase activity, acting on NADH or NADPH	20	2881	21	9547	Over-represented	0.00621428
GO:0003899	DNA-directed RNA polymerase activity	24	2877	28	9540	Over-represented	0.00706211
GO:0034062	RNA polymerase activity	24	2877	28	9540	Over-represented	0.00706211
GO:0044425	membrane part	157	2744	369	9199	Over-represented	0.00744923
GO:0016788	hydrolase activity, acting on ester bonds	100	2801	213	9355	Over-represented	0.00750219
GO:0015077	monovalent inorganic cation transmembrane transporter activity	27	2874	35	9533	Over-represented	0.00756782
GO:0048037	cofactor binding	85	2816	174	9394	Over-represented	0.00821154
GO:0006096	glycolysis	12	2889	8	9560	Over-represented	0.00837642
GO:0008233	peptidase activity	85	2816	175	9393	Over-represented	0.00842837
GO:0050794	regulation of cellular process	109	2792	238	9330	Over-represented	0.00864237
GO:0004680	casein kinase activity	26	2875	33	9535	Over-represented	0.00897944
GO:0016773	phosphotransferase activity, alcohol group as acceptor	86	2815	178	9390	Over-represented	0.0091009
GO:0016881	acid-amino acid ligase activity	39	2862	62	9506	Over-represented	0.00938709
GO:0031981	nuclear lumen	17	2884	16	9552	Over-represented	0.00956213
GO:0031980	mitochondrial lumen	9	2892	4	9564	Over-represented	0.00972215
GO:0005759	mitochondrial matrix	9	2892	4	9564	Over-represented	0.00972215
GO:0009072	aromatic amino acid family metabolic process	13	2888	10	9558	Over-represented	0.010274
GO:0019219	regulation of nucleobase, nucleoside, nucleotide and nucleic acid metabolic process	94	2807	201	9367	Over-represented	0.010355
GO:0016192	vesicle-mediated transport	28	2873	38	9530	Over-represented	0.010355
GO:0016758	transferase activity, transferring hexosyl groups	28	2873	38	9530	Over-represented	0.010355
GO:0008415	acyltransferase activity	44	2857	74	9494	Over-represented	0.010355
GO:0031967	organelle envelope	28	2873	38	9530	Over-represented	0.010355
GO:0031975	envelope	30	2871	42	9526	Over-represented	0.0105219
GO:0012505	endomembrane system	23	2878	28	9540	Over-represented	0.0109659
GO:0016624	oxidoreductase activity, acting on the aldehyde or oxo group of donors, disulfide as acceptor	5	2896	0	9568	Over-represented	0.0113371
GO:0008565	protein transporter activity	36	2865	56	9512	Over-represented	0.0116562
GO:0006325	establishment and/or maintenance of chromatin architecture	17	2884	17	9551	Over-represented	0.0119266
GO:0015078	hydrogen ion transmembrane transporter activity	26	2875	35	9533	Over-represented	0.0119266
GO:0045449	regulation of transcription	93	2808	199	9369	Over-represented	0.0119701
GO:0004534	5'-3' exoribonuclease activity	7	2894	2	9566	Over-represented	0.0133437
GO:0046527	glucosyltransferase activity	12	2889	9	9559	Over-represented	0.0133437
GO:0000175	3'-5'-exoribonuclease activity	7	2894	2	9566	Over-represented	0.0133437
GO:0008409	5'-3' exonuclease activity	7	2894	2	9566	Over-represented	0.0133437
GO:0005694	chromosome	22	2879	26	9542	Over-represented	0.0133437
GO:0030118	clathrin coat	7	2894	2	9566	Over-represented	0.0133437
GO:0035251	UDP-glucosyltransferase activity	12	2889	9	9559	Over-represented	0.0133437
GO:0030131	clathrin adaptor complex	6	2895	1	9567	Over-represented	0.0138536
GO:0030119	AP-type membrane coat adaptor complex	6	2895	1	9567	Over-represented	0.0138536
GO:0016747	transferase activity, transferring groups other than amino-acyl groups	44	2857	76	9492	Over-represented	0.0156672
GO:0009057	macromolecule catabolic process	39	2862	65	9503	Over-represented	0.0156944
GO:0016791	phosphoric monoester hydrolase activity	33	2868	51	9517	Over-represented	0.0160025
GO:0005856	cytoskeleton	20	2881	24	9544	Over-represented	0.0163842
GO:0044427	chromosomal part	16	2885	16	9552	Over-represented	0.0163842
GO:0003902	DNA-directed RNA polymerase III activity	20	2881	24	9544	Over-represented	0.0163842
GO:0003901	DNA-directed RNA polymerase II activity	20	2881	24	9544	Over-represented	0.0163842
GO:0003900	DNA-directed RNA polymerase I activity	20	2881	24	9544	Over-represented	0.0163842
GO:0016071	mRNA metabolic process	16	2885	16	9552	Over-represented	0.0163842
GO:0005996	monosaccharide metabolic process	22	2879	28	9540	Over-represented	0.0174688
GO:0005839	proteasome core complex	9	2892	5	9563	Over-represented	0.0179666
GO:0046417	chorismate metabolic process	9	2892	5	9563	Over-represented	0.0179666
GO:0000502	proteasome complex	9	2892	5	9563	Over-represented	0.0179666
GO:0006334	nucleosome assembly	9	2892	5	9563	Over-represented	0.0179666
GO:0009073	aromatic amino acid family biosynthetic process	9	2892	5	9563	Over-represented	0.0179666
GO:0000026	alpha-1,2-mannosyltransferase activity	9	2892	5	9563	Over-represented	0.0179666
GO:0008324	cation transmembrane transporter activity	58	2843	112	9456	Over-represented	0.0186754
GO:0006974	response to DNA damage stimulus	30	2871	45	9523	Over-represented	0.0196261
GO:0009719	response to endogenous stimulus	30	2871	45	9523	Over-represented	0.0196261
GO:0044257	cellular protein catabolic process	21	2880	26	9542	Over-represented	0.0197221
GO:0043632	modification-dependent macromolecule catabolic process	21	2880	26	9542	Over-represented	0.0197221
GO:0006511	ubiquitin-dependent protein catabolic process	21	2880	26	9542	Over-represented	0.0197221
GO:0051603	proteolysis involved in cellular protein catabolic process	21	2880	26	9542	Over-represented	0.0197221
GO:0019941	modification-dependent protein catabolic process	21	2880	26	9542	Over-represented	0.0197221
GO:0008374	O-acyltransferase activity	12	2889	10	9558	Over-represented	0.0205101
GO:0030001	metal ion transport	18	2883	20	9548	Over-represented	0.0205451
GO:0016811	hydrolase activity, acting on carbon-nitrogen (but not peptide) bonds, in linear amides	16	2885	17	9551	Over-represented	0.0205451
GO:0016757	transferase activity, transferring glycosyl groups	34	2867	55	9513	Over-represented	0.0206182
GO:0043412	biopolymer modification	91	2810	200	9368	Over-represented	0.0211216
GO:0050896	response to stimulus	48	2853	89	9479	Over-represented	0.0215154
GO:0044255	cellular lipid metabolic process	28	2873	42	9526	Over-represented	0.0223129
GO:0009064	glutamine family amino acid metabolic process	13	2888	12	9556	Over-represented	0.0225513
GO:0042625	ATPase activity, coupled to transmembrane movement of ions	39	2862	67	9501	Over-represented	0.0225513
GO:0005667	transcription factor complex	8	2893	4	9564	Over-represented	0.0225513
GO:0016591	DNA-directed RNA polymerase II, holoenzyme	8	2893	4	9564	Over-represented	0.0225513
GO:0004532	exoribonuclease activity	10	2891	7	9561	Over-represented	0.0227265
GO:0019213	deacetylase activity	10	2891	7	9561	Over-represented	0.0227265
GO:0004576	oligosaccharyl transferase activity	10	2891	7	9561	Over-represented	0.0227265
GO:0016896	exoribonuclease activity, producing 5'-phosphomonoesters	10	2891	7	9561	Over-represented	0.0227265
GO:0004716	receptor signaling protein tyrosine kinase activity	23	2878	31	9537	Over-represented	0.0230949
GO:0017110	nucleoside-diphosphatase activity	23	2878	31	9537	Over-represented	0.0230949
GO:0016853	isomerase activity	55	2846	107	9461	Over-represented	0.024832
GO:0030163	protein catabolic process	23	2878	32	9536	Over-represented	0.0272862
GO:0003954	NADH dehydrogenase activity	11	2890	9	9559	Over-represented	0.0273282
GO:0016051	carbohydrate biosynthetic process	11	2890	9	9559	Over-represented	0.0273282
GO:0006281	DNA repair	29	2872	45	9523	Over-represented	0.0274931
GO:0046873	metal ion transmembrane transporter activity	15	2886	16	9552	Over-represented	0.0278811
GO:0009260	ribonucleotide biosynthetic process	17	2884	19	9549	Over-represented	0.0279205
GO:0009259	ribonucleotide metabolic process	17	2884	19	9549	Over-represented	0.0279205
GO:0006163	purine nucleotide metabolic process	17	2884	19	9549	Over-represented	0.0279205
GO:0006164	purine nucleotide biosynthetic process	17	2884	19	9549	Over-represented	0.0279205
GO:0009165	nucleotide biosynthetic process	22	2879	29	9539	Over-represented	0.0282106
GO:0006464	protein modification process	85	2816	187	9381	Over-represented	0.0282106
GO:0051276	chromosome organization and biogenesis	18	2883	22	9546	Over-represented	0.0285253
GO:0016830	carbon-carbon lyase activity	18	2883	22	9546	Over-represented	0.0285253
GO:0043141	ATP-dependent 5'-3' DNA helicase activity	22	2879	30	9538	Over-represented	0.0302611
GO:0006352	transcription initiation	9	2892	6	9562	Over-represented	0.0302611
GO:0008758	UDP-2,3-diacylglucosamine hydrolase activity	22	2879	30	9538	Over-represented	0.0302611
GO:0047429	nucleoside-triphosphate diphosphatase activity	22	2879	30	9538	Over-represented	0.0302611
GO:0008413	8-oxo-7,8-dihydroguanine triphosphatase activity	22	2879	30	9538	Over-represented	0.0302611
GO:0004787	thiamin-pyrophosphatase activity	22	2879	30	9538	Over-represented	0.0302611
GO:0019176	dihydroneopterin monophosphate phosphatase activity	22	2879	30	9538	Over-represented	0.0302611
GO:0019177	dihydroneopterin triphosphate pyrophosphohydrolase activity	22	2879	30	9538	Over-represented	0.0302611
GO:0008828	dATP pyrophosphohydrolase activity	22	2879	30	9538	Over-represented	0.0302611
GO:0000810	diacylglycerol pyrophosphate phosphatase activity	22	2879	30	9538	Over-represented	0.0302611
GO:0043139	5'-3' DNA helicase activity	22	2879	30	9538	Over-represented	0.0302611
GO:0050662	coenzyme binding	58	2843	117	9451	Over-represented	0.0332722
GO:0016835	carbon-oxygen lyase activity	26	2875	39	9529	Over-represented	0.0332722
GO:0030062	mitochondrial tricarboxylic acid cycle enzyme complex	4	2897	0	9568	Over-represented	0.0336004
GO:0006355	regulation of transcription, DNA-dependent	81	2820	178	9390	Over-represented	0.0336004
GO:0042709	succinate-CoA ligase complex	4	2897	0	9568	Over-represented	0.0336004
GO:0006012	galactose metabolic process	4	2897	0	9568	Over-represented	0.0336004
GO:0004776	succinate-CoA ligase (GDP-forming) activity	4	2897	0	9568	Over-represented	0.0336004
GO:0003724	RNA helicase activity	24	2877	35	9533	Over-represented	0.0336004
GO:0051252	regulation of RNA metabolic process	81	2820	178	9390	Over-represented	0.0336004
GO:0045244	succinate-CoA ligase complex (GDP-forming)	4	2897	0	9568	Over-represented	0.0336004
GO:0015926	glucosidase activity	37	2864	65	9503	Over-represented	0.0346246
GO:0005509	calcium ion binding	26	2875	40	9528	Over-represented	0.0364891
GO:0003925	small monomeric GTPase activity	5	2896	1	9567	Over-represented	0.0372612
GO:0016885	ligase activity, forming carbon-carbon bonds	5	2896	1	9567	Over-represented	0.0372612
GO:0009152	purine ribonucleotide biosynthetic process	16	2885	18	9550	Over-represented	0.0375972
GO:0009150	purine ribonucleotide metabolic process	16	2885	18	9550	Over-represented	0.0375972
GO:0016748	succinyltransferase activity	8	2893	5	9563	Over-represented	0.0386512
GO:0009100	glycoprotein metabolic process	8	2893	5	9563	Over-represented	0.0386512
GO:0000786	nucleosome	8	2893	5	9563	Over-represented	0.0386512
GO:0030234	enzyme regulator activity	51	2850	100	9468	Over-represented	0.0386512
GO:0009141	nucleoside triphosphate metabolic process	11	2890	10	9558	Over-represented	0.0387331
GO:0009142	nucleoside triphosphate biosynthetic process	11	2890	10	9558	Over-represented	0.0387331
GO:0008092	cytoskeletal protein binding	11	2890	10	9558	Over-represented	0.0387331
GO:0008757	S-adenosylmethionine-dependent methyltransferase activity	19	2882	25	9543	Over-represented	0.038804
GO:0006091	generation of precursor metabolites and energy	19	2882	25	9543	Over-represented	0.038804
GO:0008270	zinc ion binding	150	2751	373	9195	Over-represented	0.0390207
GO:0016746	transferase activity, transferring acyl groups	46	2855	88	9480	Over-represented	0.0407334
GO:0006259	DNA metabolic process	46	2855	88	9480	Over-represented	0.0407334
GO:0016779	nucleotidyltransferase activity	38	2863	69	9499	Over-represented	0.0418611
GO:0004674	protein serine/threonine kinase activity	49	2852	97	9471	Over-represented	0.0448115
GO:0004690	cyclic nucleotide-dependent protein kinase activity	21	2880	30	9538	Over-represented	0.0456434
GO:0008610	lipid biosynthetic process	19	2882	26	9542	Over-represented	0.046348
GO:0008755	O antigen polymerase activity	7	2894	4	9564	Over-represented	0.0470406
GO:0008378	galactosyltransferase activity	7	2894	4	9564	Over-represented	0.0470406
GO:0009101	glycoprotein biosynthetic process	7	2894	4	9564	Over-represented	0.0470406
GO:0016759	cellulose synthase activity	7	2894	4	9564	Over-represented	0.0470406
GO:0008376	acetylgalactosaminyltransferase activity	7	2894	4	9564	Over-represented	0.0470406
GO:0003980	UDP-glucose:glycoprotein glucosyltransferase activity	7	2894	4	9564	Over-represented	0.0470406
GO:0001962	alpha-1,3-galactosyltransferase activity	7	2894	4	9564	Over-represented	0.0470406
GO:0005057	receptor signaling protein activity	23	2878	35	9533	Over-represented	0.0470406
GO:0018718	1,2-dihydroxy-phenanthrene glycosyltransferase activity	7	2894	4	9564	Over-represented	0.0470406
GO:0042283	dolichyl pyrophosphate Glc1Man9GlcNAc2 alpha-1,3-glucosyltransferase activity	7	2894	4	9564	Over-represented	0.0470406
GO:0042281	dolichyl pyrophosphate Man9GlcNAc2 alpha-1,3-glucosyltransferase activity	7	2894	4	9564	Over-represented	0.0470406
GO:0006486	protein amino acid glycosylation	7	2894	4	9564	Over-represented	0.0470406
GO:0016469	proton-transporting two-sector ATPase complex	18	2883	23	9545	Over-represented	0.0470406
GO:0004407	histone deacetylase activity	7	2894	4	9564	Over-represented	0.0470406
GO:0019187	beta-1,4-mannosyltransferase activity	7	2894	4	9564	Over-represented	0.0470406
GO:0019112	phenanthrol glycosyltransferase activity	7	2894	4	9564	Over-represented	0.0470406
GO:0018717	9-phenanthrol glycosyltransferase activity	7	2894	4	9564	Over-represented	0.0470406
GO:0015020	glucuronosyltransferase activity	7	2894	4	9564	Over-represented	0.0470406
GO:0004682	protein kinase CK2 activity	7	2894	4	9564	Over-represented	0.0470406
GO:0046921	alpha(1,6)-fucosyltransferase activity	7	2894	4	9564	Over-represented	0.0470406
GO:0046920	alpha(1,3)-fucosyltransferase activity	7	2894	4	9564	Over-represented	0.0470406
GO:0018716	1-phenanthrol glycosyltransferase activity	7	2894	4	9564	Over-represented	0.0470406
GO:0018715	9-phenanthrol UDP-glucuronosyltransferase activity	7	2894	4	9564	Over-represented	0.0470406
GO:0008921	lipopolysaccharide-1,6-galactosyltransferase activity	7	2894	4	9564	Over-represented	0.0470406
GO:0045140	inositol phosphoceramide synthase activity	7	2894	4	9564	Over-represented	0.0470406
GO:0033556	dolichyl pyrophosphate Man7GlcNAc2 alpha-1,3-glucosyltransferase activity	7	2894	4	9564	Over-represented	0.0470406
GO:0033558	protein deacetylase activity	7	2894	4	9564	Over-represented	0.0470406
GO:0008417	fucosyltransferase activity	7	2894	4	9564	Over-represented	0.0470406
GO:0004583	dolichyl-phosphate-glucose-glycolipid alpha-glucosyltransferase activity	7	2894	4	9564	Over-represented	0.0470406
GO:0016253	UDP-N-acetylglucosamine-peptide N-acetylglucosaminyltransferase activity	7	2894	4	9564	Over-represented	0.0470406
GO:0003700	transcription factor activity	66	2835	142	9426	Over-represented	0.0470406
GO:0003702	RNA polymerase II transcription factor activity	9	2892	7	9561	Over-represented	0.0470406
GO:0031278	alpha-1,2-galactosyltransferase activity	7	2894	4	9564	Over-represented	0.0470406
GO:0035250	UDP-galactosyltransferase activity	7	2894	4	9564	Over-represented	0.0470406
GO:0000033	alpha-1,3-mannosyltransferase activity	7	2894	4	9564	Over-represented	0.0470406
GO:0031497	chromatin assembly	10	2891	9	9559	Over-represented	0.0481399
GO:0042175	nuclear envelope-endoplasmic reticulum network	10	2891	9	9559	Over-represented	0.0481399
GO:0005789	endoplasmic reticulum membrane	10	2891	9	9559	Over-represented	0.0481399
GO:0008169	C-methyltransferase activity	10	2891	9	9559	Over-represented	0.0481399
GO:0006261	DNA-dependent DNA replication	10	2891	9	9559	Over-represented	0.0481399
GO:0044432	endoplasmic reticulum part	10	2891	9	9559	Over-represented	0.0481399
GO:0043648	dicarboxylic acid metabolic process	10	2891	9	9559	Over-represented	0.0481399
GO:0016903	oxidoreductase activity, acting on the aldehyde or oxo group of donors	18	2883	24	9544	Over-represented	0.0481399
GO:0016311	dephosphorylation	10	2891	9	9559	Over-represented	0.0481399
GO:0006629	lipid metabolic process	40	2861	75	9493	Over-represented	0.0483699
GO:0043774	coenzyme F420-2 alpha-glutamyl ligase activity	20	2881	28	9540	Over-represented	0.0483699
GO:0043773	coenzyme F420-0 gamma-glutamyl ligase activity	20	2881	28	9540	Over-represented	0.0483699
GO:0008766	UDP-N-acetylmuramoylalanyl-D-glutamyl-2,6-diaminopimelate-D-alanyl-D-alanine ligase activity	20	2881	28	9540	Over-represented	0.0483699
GO:0005740	mitochondrial envelope	20	2881	28	9540	Over-represented	0.0483699
GO:0018169	ribosomal S6-glutamic acid ligase activity	20	2881	28	9540	Over-represented	0.0483699
GO:0004518	nuclease activity	35	2866	63	9505	Over-represented	0.0495501
KOG___INFORMATION STORAGE AND PROCESSING		515	2386	803	8765	Over-represented	8.48926e-39
KOG___CELLULAR PROCESSES AND SIGNALING		580	2321	1022	8546	Over-represented	5.25133e-33
KOG___POORLY CHARACTERIZED		485	2416	951	8617	Over-represented	5.17015e-19
KOG___METABOLISM		593	2308	1248	8320	Over-represented	1.13667e-18
KOG___Translation, ribosomal structure and biogenesis		147	2754	193	9375	Over-represented	1.07643e-13
KOG___Intracellular trafficking, secretion, and vesicular transport		130	2771	164	9404	Over-represented	6.24191e-13
KOG___General function prediction only		337	2564	709	8859	Over-represented	2.2109e-09
KOG___Function unknown		148	2753	242	9326	Over-represented	1.76217e-08
KOG___Posttranslational modification, protein turnover, chaperones		160	2741	277	9291	Over-represented	5.70163e-08
KOG___RNA processing and modification		125	2776	210	9358	Over-represented	1.78408e-06
KOG___Transcription		126	2775	223	9345	Over-represented	1.50896e-05
KOG___Signal transduction mechanisms		134	2767	248	9320	Over-represented	3.71612e-05
KOG___Cytoskeleton		70	2831	106	9462	Over-represented	0.00021831
KOG___Chromatin structure and dynamics		48	2853	61	9507	Over-represented	0.000407243
KOG___Energy production and conversion		94	2807	171	9397	Over-represented	0.0013402
KOG___Nucleotide transport and metabolism		33	2868	37	9531	Over-represented	0.00238591
KOG___Replication, recombination and repair		69	2832	116	9452	Over-represented	0.00268223
KOG___Amino acid transport and metabolism		91	2810	169	9399	Over-represented	0.00268223
PF00071	Ras	17	2884	7	9561	Over-represented	0.00246786
SSP		15	2886	173	9395	Under-represented	4.32854e-08
Has signal peptide		146	2755	710	8858	Under-represented	4.73575e-06
Has transmembrane domain		564	2337	1547	8021	Over-represented	4.68288e-05
High cysteine SSP		9	2892	101	9467	Under-represented	5.62234e-05
Transcription Factor		92	2809	181	9387	Over-represented	8.34371e-05
Forkhead		4	2897	0	9568	Over-represented	0.00292533
Heteromeric CCAAT factors		5	2896	3	9565	Over-represented	0.0200626
HMG		5	2896	4	9564	Over-represented	0.0365868
PKS Type I		0	2901	13	9555	Under-represented	0.0482941
Cochlioblus sativus: 3810 unique proteinIds in synteny blocks
Annotation term	Description	# proteins in study set with annotation term	# proteins in study set without annotation term	# other proteins with annotation term	# other proteins without annotation term	Over/Under-represented	p-value
all	all	2375	1435	3789	4651	Over-represented	1.90564e-68
GO:0009987	cellular process	1104	2706	1402	7038	Over-represented	4.72545e-50
GO:0003674	molecular_function	2181	1629	3580	4860	Over-represented	3.28956e-49
GO:0008150	biological_process	1606	2204	2475	5965	Over-represented	1.94067e-40
GO:0044238	primary metabolic process	941	2869	1228	7212	Over-represented	1.19987e-37
GO:0005622	intracellular	706	3104	850	7590	Over-represented	4.96044e-34
GO:0044237	cellular metabolic process	919	2891	1227	7213	Over-represented	5.82358e-34
GO:0005623	cell	976	2834	1368	7072	Over-represented	1.18553e-30
GO:0044464	cell part	976	2834	1368	7072	Over-represented	1.18553e-30
GO:0005575	cellular_component	988	2822	1408	7032	Over-represented	2.99453e-29
GO:0008152	metabolic process	1259	2551	1935	6505	Over-represented	6.65414e-29
GO:0043170	macromolecule metabolic process	692	3118	884	7556	Over-represented	5.3292e-28
GO:0032991	macromolecular complex	271	3539	225	8215	Over-represented	4.0749e-26
GO:0044424	intracellular part	576	3234	702	7738	Over-represented	4.37802e-26
GO:0005737	cytoplasm	281	3529	245	8195	Over-represented	4.58761e-25
GO:0003824	catalytic activity	1478	2332	2439	6001	Over-represented	9.69534e-25
GO:0009058	biosynthetic process	282	3528	258	8182	Over-represented	4.61438e-23
GO:0044444	cytoplasmic part	206	3604	168	8272	Over-represented	3.69198e-20
GO:0044249	cellular biosynthetic process	229	3581	202	8238	Over-represented	1.22305e-19
GO:0019538	protein metabolic process	407	3403	491	7949	Over-represented	2.80385e-18
GO:0016043	cellular component organization and biogenesis	174	3636	135	8305	Over-represented	3.31824e-18
GO:0005488	binding	1203	2607	2009	6431	Over-represented	5.23334e-17
GO:0009059	macromolecule biosynthetic process	154	3656	117	8323	Over-represented	2.10051e-16
GO:0032555	purine ribonucleotide binding	304	3506	349	8091	Over-represented	3.48255e-15
GO:0032553	ribonucleotide binding	304	3506	349	8091	Over-represented	3.48255e-15
GO:0043229	intracellular organelle	428	3382	559	7881	Over-represented	3.9845e-15
GO:0043226	organelle	428	3382	559	7881	Over-represented	3.9845e-15
GO:0043234	protein complex	175	3635	156	8284	Over-represented	1.4293e-14
GO:0051641	cellular localization	91	3719	49	8391	Over-represented	1.4293e-14
GO:0044267	cellular protein metabolic process	378	3432	479	7961	Over-represented	1.4293e-14
GO:0044260	cellular macromolecule metabolic process	387	3423	497	7943	Over-represented	2.02331e-14
GO:0010467	gene expression	350	3460	440	8000	Over-represented	9.42503e-14
GO:0006412	translation	133	3677	104	8336	Over-represented	1.31522e-13
GO:0043232	intracellular non-membrane-bounded organelle	136	3674	110	8330	Over-represented	2.58544e-13
GO:0043228	non-membrane-bounded organelle	136	3674	110	8330	Over-represented	2.58544e-13
GO:0051649	establishment of cellular localization	87	3723	49	8391	Over-represented	2.67958e-13
GO:0016787	hydrolase activity	559	3251	819	7621	Over-represented	3.18328e-13
GO:0033036	macromolecule localization	85	3725	47	8393	Over-represented	4.34798e-13
GO:0008104	protein localization	83	3727	46	8394	Over-represented	5.7952e-13
GO:0043283	biopolymer metabolic process	433	3377	595	7845	Over-represented	6.18175e-13
GO:0005524	ATP binding	259	3551	302	8138	Over-represented	1.92996e-12
GO:0046907	intracellular transport	81	3729	46	8394	Over-represented	3.13423e-12
GO:0015031	protein transport	80	3730	45	8395	Over-represented	4.14908e-12
GO:0032559	adenyl ribonucleotide binding	259	3551	306	8134	Over-represented	4.69505e-12
GO:0045184	establishment of protein localization	80	3730	46	8394	Over-represented	5.48324e-12
GO:0030529	ribonucleoprotein complex	102	3708	76	8364	Over-represented	3.98941e-11
GO:0016740	transferase activity	372	3438	510	7930	Over-represented	4.22985e-11
GO:0006139	nucleobase, nucleoside, nucleotide and nucleic acid metabolic process	360	3450	494	7946	Over-represented	1.29873e-10
GO:0000166	nucleotide binding	352	3458	482	7958	Over-represented	1.71598e-10
GO:0017076	purine nucleotide binding	333	3477	452	7988	Over-represented	3.81905e-10
GO:0044422	organelle part	137	3673	131	8309	Over-represented	4.8939e-10
GO:0044446	intracellular organelle part	137	3673	131	8309	Over-represented	4.8939e-10
obsolete_molecular_function	obsolete_molecular_function	104	3706	86	8354	Over-represented	7.71818e-10
GO:0005515	protein binding	221	3589	274	8166	Over-represented	7.55856e-09
GO:0005198	structural molecule activity	88	3722	70	8370	Over-represented	1.07181e-08
GO:0006886	intracellular protein transport	61	3749	37	8403	Over-represented	1.22792e-08
GO:0006519	amino acid and derivative metabolic process	101	3709	90	8350	Over-represented	2.2721e-08
GO:0051179	localization	308	3502	432	8008	Over-represented	3.05687e-08
GO:0005840	ribosome	78	3732	60	8380	Over-represented	3.87601e-08
GO:0003735	structural constituent of ribosome	78	3732	60	8380	Over-represented	3.87601e-08
GO:0065003	macromolecular complex assembly	57	3753	34	8406	Over-represented	3.97553e-08
GO:0006520	amino acid metabolic process	97	3713	87	8353	Over-represented	5.10008e-08
GO:0006810	transport	305	3505	430	8010	Over-represented	5.44052e-08
GO:0051234	establishment of localization	305	3505	431	8009	Over-represented	5.56576e-08
GO:0019752	carboxylic acid metabolic process	117	3693	118	8322	Over-represented	1.11035e-07
GO:0016817	hydrolase activity, acting on acid anhydrides	154	3656	177	8263	Over-represented	1.37408e-07
GO:0006082	organic acid metabolic process	118	3692	120	8320	Over-represented	1.37408e-07
GO:0016462	pyrophosphatase activity	153	3657	176	8264	Over-represented	1.7205e-07
GO:0030554	adenyl nucleotide binding	288	3522	408	8032	Over-represented	1.97864e-07
GO:0017111	nucleoside-triphosphatase activity	145	3665	164	8276	Over-represented	2.43956e-07
GO:0016818	hydrolase activity, acting on acid anhydrides, in phosphorus-containing anhydrides	153	3657	177	8263	Over-represented	2.48633e-07
GO:0022607	cellular component assembly	58	3752	39	8401	Over-represented	2.99161e-07
GO:0043231	intracellular membrane-bounded organelle	320	3490	471	7969	Over-represented	4.41117e-07
GO:0043227	membrane-bounded organelle	320	3490	471	7969	Over-represented	4.41117e-07
GO:0003676	nucleic acid binding	411	3399	647	7793	Over-represented	1.14181e-06
GO:0009308	amine metabolic process	102	3708	104	8336	Over-represented	1.39304e-06
GO:0016788	hydrolase activity, acting on ester bonds	153	3657	185	8255	Over-represented	1.47348e-06
GO:0016887	ATPase activity	110	3700	119	8321	Over-represented	3.10338e-06
GO:0016070	RNA metabolic process	225	3585	312	8128	Over-represented	3.50738e-06
GO:0042623	ATPase activity, coupled	101	3709	107	8333	Over-represented	5.68858e-06
GO:0006807	nitrogen compound metabolic process	116	3694	136	8304	Over-represented	2.50017e-05
GO:0004518	nuclease activity	55	3755	45	8395	Over-represented	2.82075e-05
GO:0006996	organelle organization and biogenesis	64	3746	57	8383	Over-represented	3.39807e-05
GO:0004527	exonuclease activity	25	3785	10	8430	Over-represented	4.33314e-05
GO:0016772	transferase activity, transferring phosphorus-containing groups	176	3634	240	8200	Over-represented	4.38624e-05
GO:0006812	cation transport	49	3761	38	8402	Over-represented	4.42155e-05
GO:0004386	helicase activity	65	3745	61	8379	Over-represented	6.1422e-05
GO:0008094	DNA-dependent ATPase activity	60	3750	55	8385	Over-represented	9.27222e-05
GO:0008026	ATP-dependent helicase activity	61	3749	57	8383	Over-represented	0.000119775
GO:0022892	substrate-specific transporter activity	158	3652	215	8225	Over-represented	0.000142292
GO:0006811	ion transport	58	3752	53	8387	Over-represented	0.000149825
GO:0006396	RNA processing	49	3761	41	8399	Over-represented	0.000194403
GO:0016192	vesicle-mediated transport	38	3772	27	8413	Over-represented	0.000195556
GO:0004003	ATP-dependent DNA helicase activity	57	3753	52	8388	Over-represented	0.000195556
GO:0005829	cytosol	21	3789	8	8432	Over-represented	0.000199323
GO:0044445	cytosolic part	21	3789	8	8432	Over-represented	0.000199323
GO:0003678	DNA helicase activity	57	3753	53	8387	Over-represented	0.000220249
GO:0004680	casein kinase activity	32	3778	20	8420	Over-represented	0.000231075
GO:0044428	nuclear part	40	3770	30	8410	Over-represented	0.000231075
GO:0006974	response to DNA damage stimulus	41	3769	31	8409	Over-represented	0.000277397
GO:0009719	response to endogenous stimulus	41	3769	31	8409	Over-represented	0.000277397
GO:0004716	receptor signaling protein tyrosine kinase activity	28	3782	16	8424	Over-represented	0.0003366
GO:0031974	membrane-enclosed lumen	30	3780	18	8422	Over-represented	0.000358389
GO:0043233	organelle lumen	30	3780	18	8422	Over-represented	0.000358389
GO:0004497	monooxygenase activity	32	3778	157	8283	Under-represented	0.000358389
GO:0022613	ribonucleoprotein complex biogenesis and assembly	30	3780	18	8422	Over-represented	0.000358389
GO:0008565	protein transporter activity	49	3761	43	8397	Over-represented	0.000379128
GO:0006281	DNA repair	40	3770	31	8409	Over-represented	0.000425402
GO:0005525	GTP binding	49	3761	44	8396	Over-represented	0.000454308
GO:0032561	guanyl ribonucleotide binding	49	3761	44	8396	Over-represented	0.000454308
GO:0006457	protein folding	32	3778	21	8419	Over-represented	0.000497124
GO:0005057	receptor signaling protein activity	29	3781	18	8422	Over-represented	0.000609911
GO:0012505	endomembrane system	32	3778	22	8418	Over-represented	0.000652607
GO:0016020	membrane	352	3458	592	7848	Over-represented	0.000751058
GO:0019001	guanyl nucleotide binding	49	3761	45	8395	Over-represented	0.000758282
GO:0044257	cellular protein catabolic process	28	3782	17	8423	Over-represented	0.00076743
GO:0043632	modification-dependent macromolecule catabolic process	28	3782	17	8423	Over-represented	0.00076743
[truncated: 499 more rows]
