# Supplementary material for: Diverse Lifestyles and Strategies of Plant Pathogenesis Encoded in the Genomes of Eighteen Dothideomycetes Fungi
Source: PLoS Pathog. 2012 Dec 6;8(12):e1003037. doi: 10.1371/journal.ppat.1003037 (PMC3516569; doi:10.1371/journal.ppat.1003037)
Supplement: Table S15 — Multi-gene families that are expanded or depleted in the various comparisons in Table 3 . In each comparison the organisms are marked as part of either the in-group or the out-group. Note that each comparison has its own tab. (XLS) [file ppat.1003037.s024.xls]

## Sheet: Dothids_versus_all_outgroups
ClusterID	PFAM domains in this cluster	Altbr1 (in)	Bauco1 (in)	Clafu1 (in)	CocheC5_3 (in)	CocheC4_1 (in)	Cocsa1 (in)	Dotse1 (in)	Hyspu1 (in)	Lepmu1 (in)	Mycfi2 (in)	Mycgr3 (in)	Pyrtt1 (in)	Pyrtr1 (in)	Rhyru1 (in)	Sepmu1 (in)	Seppo1 (in)	Settu1 (in)	Stano2 (in)	Aspnid1 (out)	Botci1 (out)	Chagl_1 (out)	Fusgr1 (out)	Fusox1 (out)	Maggr1 (out)	Necha2 (out)	Neucr1 (out)	Sacce1 (out)	Sclsc1 (out)	Trire2 (out)	Verda1 (out)	Copci1 (out)	Cryne_H99_1 (out)	Lacbi2 (out)	Mellp1 (out)	Phchr1 (out)	Pospl1 (out)	Pucgr1 (out)	Schco2 (out)	Ustma1 (out)	P-value (Wilcox, two-sided and adjusted with BH)	P-value (T-test, two-sided and adjusted with BH)	Unique/absent in ingroup	Over/under-represented in ingroup
6067	PF03928.5_DUF336 100.0%	1	1	1	1	1	1	1	2	1	1	1	1	1	1	1	1	1	1	0	0	0	0	0	0	0	0	0	0	0	0	0	0	0	0	0	0	0	0	0	8.88668e-07	1.01942e-10	Unique	Over-represented
6462	PF00656.13_Peptidase_C14 100.0%	1	1	1	1	1	1	1	1	1	1	0	1	1	1	1	1	1	1	0	0	0	0	0	0	0	0	0	0	0	0	0	0	0	0	0	0	0	0	0	8.88668e-07	5.53516e-10	Unique	Over-represented
6470	PF00702.17_Hydrolase 100.0% PF06888.3_Put_Phosphatase 29.4% PF08282.3_Hydrolase_3 5.9%	1	1	1	1	1	1	1	1	1	1	1	1	1	1	0	1	1	1	0	0	0	0	0	0	0	0	0	0	0	0	0	0	0	0	0	0	0	0	0	8.88668e-07	5.53516e-10	Unique	Over-represented
6485	PF02566.10_OsmC 94.1% No_PFAM 5.9%	1	1	1	1	1	1	1	1	1	1	1	1	1	0	1	1	1	1	0	0	0	0	0	0	0	0	0	0	0	0	0	0	0	0	0	0	0	0	0	8.88668e-07	5.53516e-10	Unique	Over-represented
6490	No_PFAM 94.1% PF00226.22_DnaJ 5.9%	1	1	0	1	1	1	1	1	1	1	1	1	1	1	1	1	1	1	0	0	0	0	0	0	0	0	0	0	0	0	0	0	0	0	0	0	0	0	0	8.88668e-07	5.53516e-10	Unique	Over-represented
5890	No_PFAM 80.0% PF07719.8_TPR_2 20.0%	2	2	1	1	1	1	1	1	1	1	1	1	1	1	1	1	1	1	0	0	0	0	0	0	0	0	0	0	0	0	0	0	0	0	0	0	0	0	0	8.88668e-07	4.2938e-09	Unique	Over-represented
6242	No_PFAM 66.7% PF00646.24_F-box 27.8% PF02036.8_SCP2 5.6%	1	1	1	1	1	1	1	1	0	1	1	2	1	1	1	1	1	1	0	0	0	0	0	0	0	0	0	0	0	0	0	0	0	0	0	0	0	0	0	1.10446e-06	4.10498e-08	Unique	Over-represented
6275	No_PFAM 100.0%	0	1	1	2	1	1	1	1	1	1	1	1	1	1	1	1	1	1	0	0	0	0	0	0	0	0	0	0	0	0	0	0	0	0	0	0	0	0	0	1.10446e-06	4.10498e-08	Unique	Over-represented
6693	No_PFAM 68.8% PF01243.11_Pyridox_oxidase 31.3%	0	1	1	1	1	0	1	1	1	1	1	1	1	1	1	1	1	1	0	0	0	0	0	0	0	0	0	0	0	0	0	0	0	0	0	0	0	0	0	2.91943e-06	8.06741e-08	Unique	Over-represented
6719	No_PFAM 100.0%	1	0	1	1	1	1	1	1	1	1	0	1	1	1	1	1	1	1	0	0	0	0	0	0	0	0	0	0	0	0	0	0	0	0	0	0	0	0	0	2.91943e-06	8.06741e-08	Unique	Over-represented
6732	No_PFAM 100.0%	0	1	1	1	1	1	1	0	1	1	1	1	1	1	1	1	1	1	0	0	0	0	0	0	0	0	0	0	0	0	0	0	0	0	0	0	0	0	0	2.91943e-06	8.06741e-08	Unique	Over-represented
6733	No_PFAM 100.0%	1	1	1	1	1	1	1	0	1	1	1	1	1	0	1	1	1	1	0	0	0	0	0	0	0	0	0	0	0	0	0	0	0	0	0	0	0	0	0	2.91943e-06	8.06741e-08	Unique	Over-represented
6735	No_PFAM 100.0%	1	1	1	1	1	1	1	0	1	1	1	1	1	0	1	1	1	1	0	0	0	0	0	0	0	0	0	0	0	0	0	0	0	0	0	0	0	0	0	2.91943e-06	8.06741e-08	Unique	Over-represented
6748	No_PFAM 93.8% PF00583.15_Acetyltransf_1 6.3%	1	1	1	1	1	1	1	1	1	1	1	1	1	1	0	0	1	1	0	0	0	0	0	0	0	0	0	0	0	0	0	0	0	0	0	0	0	0	0	2.91943e-06	8.06741e-08	Unique	Over-represented
6773	No_PFAM 100.0%	1	1	1	1	1	1	1	1	1	1	1	1	1	1	0	0	1	1	0	0	0	0	0	0	0	0	0	0	0	0	0	0	0	0	0	0	0	0	0	2.91943e-06	8.06741e-08	Unique	Over-represented
6802	PF07967.4_zf-C3HC 100.0% PF08600.1_Rsm1 93.8%	1	1	1	1	1	1	1	1	1	1	1	1	1	1	0	0	1	1	0	0	0	0	0	0	0	0	0	0	0	0	0	0	0	0	0	0	0	0	0	2.91943e-06	8.06741e-08	Unique	Over-represented
6474	No_PFAM 100.0%	1	1	1	1	1	1	2	1	1	1	0	1	1	1	1	0	1	1	0	0	0	0	0	0	0	0	0	0	0	0	0	0	0	0	0	0	0	0	0	3.12604e-06	1.04283e-06	Unique	Over-represented
6475	No_PFAM 100.0%	1	0	1	1	1	1	1	1	1	0	1	2	1	1	1	1	1	1	0	0	0	0	0	0	0	0	0	0	0	0	0	0	0	0	0	0	0	0	0	3.12604e-06	1.04283e-06	Unique	Over-represented
6500	PF00620.18_RhoGAP 100.0%	1	1	0	2	1	1	1	1	1	1	0	1	1	1	1	1	1	1	0	0	0	0	0	0	0	0	0	0	0	0	0	0	0	0	0	0	0	0	0	3.12604e-06	1.04283e-06	Unique	Over-represented
6964	No_PFAM 100.0%	1	1	0	1	1	1	0	1	1	0	1	1	1	1	1	1	1	1	0	0	0	0	0	0	0	0	0	0	0	0	0	0	0	0	0	0	0	0	0	8.51177e-06	1.74478e-06	Unique	Over-represented
6968	No_PFAM 100.0%	1	1	1	1	1	1	1	0	1	1	1	1	0	0	1	1	1	1	0	0	0	0	0	0	0	0	0	0	0	0	0	0	0	0	0	0	0	0	0	8.51177e-06	1.74478e-06	Unique	Over-represented
6974	No_PFAM 100.0%	1	0	0	1	1	1	1	1	1	1	0	1	1	1	1	1	1	1	0	0	0	0	0	0	0	0	0	0	0	0	0	0	0	0	0	0	0	0	0	8.51177e-06	1.74478e-06	Unique	Over-represented
6253	PF00106.16_adh_short 83.3% No_PFAM 16.7%	0	1	1	1	1	1	2	1	0	2	1	1	1	1	1	1	1	1	0	0	0	0	0	0	0	0	0	0	0	0	0	0	0	0	0	0	0	0	0	3.66525e-06	3.57192e-06	Unique	Over-represented
5579	No_PFAM 100.0%	1	1	1	3	3	1	1	1	1	1	1	1	1	1	1	1	1	1	0	0	0	0	0	0	0	0	0	0	0	0	0	0	0	0	0	0	0	0	0	8.88668e-07	1.03197e-05	Unique	Over-represented
6684	PF01266.15_DAO 100.0%	1	0	1	1	1	1	2	0	1	1	1	1	1	0	1	1	1	1	0	0	0	0	0	0	0	0	0	0	0	0	0	0	0	0	0	0	0	0	0	9.58242e-06	1.045e-05	Unique	Over-represented
6706	PF03098.6_An_peroxidase 93.8% No_PFAM 6.3%	2	0	1	1	1	1	1	0	1	1	1	1	1	0	1	1	1	1	0	0	0	0	0	0	0	0	0	0	0	0	0	0	0	0	0	0	0	0	0	9.58242e-06	1.045e-05	Unique	Over-represented
6723	No_PFAM 100.0%	1	1	2	1	1	1	0	0	1	1	1	1	1	1	1	0	1	1	0	0	0	0	0	0	0	0	0	0	0	0	0	0	0	0	0	0	0	0	0	9.58242e-06	1.045e-05	Unique	Over-represented
6753	PF07690.7_MFS_1 81.3% No_PFAM 18.8%	1	0	1	1	1	1	1	1	2	1	1	1	1	1	0	0	1	1	0	0	0	0	0	0	0	0	0	0	0	0	0	0	0	0	0	0	0	0	0	9.58242e-06	1.045e-05	Unique	Over-represented
7225	PF08450.3_SGL 100.0% PF01731.11_Arylesterase 7.1%	1	1	0	1	1	1	1	1	0	1	0	1	1	1	1	1	0	1	0	0	0	0	0	0	0	0	0	0	0	0	0	0	0	0	0	0	0	0	0	2.56232e-05	1.60277e-05	Unique	Over-represented
7238	No_PFAM 100.0%	0	1	1	1	1	1	1	0	1	1	1	0	1	1	1	1	1	0	0	0	0	0	0	0	0	0	0	0	0	0	0	0	0	0	0	0	0	0	0	2.56232e-05	1.60277e-05	Unique	Over-represented
7239	No_PFAM 100.0%	1	0	0	1	1	1	0	1	1	0	1	1	1	1	1	1	1	1	0	0	0	0	0	0	0	0	0	0	0	0	0	0	0	0	0	0	0	0	0	2.56232e-05	1.60277e-05	Unique	Over-represented
7240	No_PFAM 100.0%	1	1	0	1	1	1	0	1	1	0	1	1	1	1	0	1	1	1	0	0	0	0	0	0	0	0	0	0	0	0	0	0	0	0	0	0	0	0	0	2.56232e-05	1.60277e-05	Unique	Over-represented
7256	PF04952.5_AstE_AspA 100.0%	1	0	1	1	1	1	0	0	1	1	1	1	1	0	1	1	1	1	0	0	0	0	0	0	0	0	0	0	0	0	0	0	0	0	0	0	0	0	0	2.56232e-05	1.60277e-05	Unique	Over-represented
7286	No_PFAM 100.0%	0	1	1	1	1	1	1	1	1	1	0	1	1	1	0	0	1	1	0	0	0	0	0	0	0	0	0	0	0	0	0	0	0	0	0	0	0	0	0	2.56232e-05	1.60277e-05	Unique	Over-represented
7289	No_PFAM 100.0%	1	1	1	1	1	1	1	1	1	0	1	1	1	1	0	0	1	0	0	0	0	0	0	0	0	0	0	0	0	0	0	0	0	0	0	0	0	0	0	2.56232e-05	1.60277e-05	Unique	Over-represented
7298	PF01553.12_Acyltransferase 100.0%	1	1	1	1	1	1	1	1	1	0	0	1	1	1	0	0	1	1	0	0	0	0	0	0	0	0	0	0	0	0	0	0	0	0	0	0	0	0	0	2.56232e-05	1.60277e-05	Unique	Over-represented
6457	No_PFAM 94.1% PF06985.2_HET 5.9%	1	0	2	1	1	1	2	1	1	1	1	0	1	0	1	1	1	1	0	0	0	0	0	0	0	0	0	0	0	0	0	0	0	0	0	0	0	0	0	1.04287e-05	2.39672e-05	Unique	Over-represented
6513	PF00145.8_DNA_methylase 76.5% PF01426.9_BAH 23.5% No_PFAM 17.6%	2	1	1	1	1	1	1	1	1	1	0	1	1	2	0	0	1	1	0	0	0	0	0	0	0	0	0	0	0	0	0	0	0	0	0	0	0	0	0	1.04287e-05	2.39672e-05	Unique	Over-represented
6517	No_PFAM 100.0%	1	1	2	1	1	1	2	1	1	1	0	1	1	1	0	0	1	1	0	0	0	0	0	0	0	0	0	0	0	0	0	0	0	0	0	0	0	0	0	1.04287e-05	2.39672e-05	Unique	Over-represented
6953	PF01501.11_Glyco_transf_8 93.3% No_PFAM 6.7%	1	0	1	1	1	1	2	1	1	0	0	1	1	1	1	0	1	1	0	0	0	0	0	0	0	0	0	0	0	0	0	0	0	0	0	0	0	0	0	2.97422e-05	6.11184e-05	Unique	Over-represented
6971	No_PFAM 100.0%	1	1	1	1	1	1	1	0	0	1	0	1	1	0	1	1	1	2	0	0	0	0	0	0	0	0	0	0	0	0	0	0	0	0	0	0	0	0	0	2.97422e-05	6.11184e-05	Unique	Over-represented
7004	No_PFAM 100.0%	2	1	0	1	1	1	1	1	1	1	0	1	1	1	0	0	1	1	0	0	0	0	0	0	0	0	0	0	0	0	0	0	0	0	0	0	0	0	0	2.97422e-05	6.11184e-05	Unique	Over-represented
7038	No_PFAM 100.0%	1	0	1	1	2	1	1	1	1	1	1	1	1	1	0	0	1	0	0	0	0	0	0	0	0	0	0	0	0	0	0	0	0	0	0	0	0	0	0	2.97422e-05	6.11184e-05	Unique	Over-represented
7575	PF00561.11_Abhydrolase_1 84.6% No_PFAM 15.4%	0	1	1	1	1	1	1	0	1	1	1	0	0	0	1	1	1	1	0	0	0	0	0	0	0	0	0	0	0	0	0	0	0	0	0	0	0	0	0	7.29745e-05	8.17293e-05	Unique	Over-represented
7584	PF03928.5_DUF336 84.6% No_PFAM 15.4%	1	1	1	1	1	1	1	0	0	1	1	0	0	0	1	1	1	1	0	0	0	0	0	0	0	0	0	0	0	0	0	0	0	0	0	0	0	0	0	7.29745e-05	8.17293e-05	Unique	Over-represented
7592	PF05637.3_Glyco_transf_34 84.6% No_PFAM 15.4%	1	0	0	1	1	1	0	1	1	0	0	1	1	1	1	1	1	1	0	0	0	0	0	0	0	0	0	0	0	0	0	0	0	0	0	0	0	0	0	7.29745e-05	8.17293e-05	Unique	Over-represented
7593	PF03595.8_C4dic_mal_tran 100.0%	1	0	1	1	1	1	1	1	0	1	1	1	1	0	0	1	1	0	0	0	0	0	0	0	0	0	0	0	0	0	0	0	0	0	0	0	0	0	0	7.29745e-05	8.17293e-05	Unique	Over-represented
7603	No_PFAM 100.0%	1	0	0	1	1	1	0	1	1	0	1	1	1	1	1	0	1	1	0	0	0	0	0	0	0	0	0	0	0	0	0	0	0	0	0	0	0	0	0	7.29745e-05	8.17293e-05	Unique	Over-represented
7618	No_PFAM 92.3% PF00069.16_Pkinase 7.7%	1	1	1	1	1	1	1	1	1	0	1	1	1	0	0	0	1	0	0	0	0	0	0	0	0	0	0	0	0	0	0	0	0	0	0	0	0	0	0	7.29745e-05	8.17293e-05	Unique	Over-represented
7622	PF00010.17_HLH 100.0%	1	0	1	1	1	1	0	1	1	1	0	1	1	1	0	0	1	1	0	0	0	0	0	0	0	0	0	0	0	0	0	0	0	0	0	0	0	0	0	7.29745e-05	8.17293e-05	Unique	Over-represented
7641	No_PFAM 69.2% PF00583.15_Acetyltransf_1 30.8%	0	0	1	1	1	1	1	1	1	1	0	1	1	1	0	0	1	1	0	0	0	0	0	0	0	0	0	0	0	0	0	0	0	0	0	0	0	0	0	7.29745e-05	8.17293e-05	Unique	Over-represented
7643	No_PFAM 100.0%	1	1	0	1	1	1	1	1	1	0	0	1	1	1	0	0	1	1	0	0	0	0	0	0	0	0	0	0	0	0	0	0	0	0	0	0	0	0	0	7.29745e-05	8.17293e-05	Unique	Over-represented
7644	PF01323.11_DSBA 100.0%	1	0	1	1	1	1	1	0	1	0	1	1	1	0	1	0	1	1	0	0	0	0	0	0	0	0	0	0	0	0	0	0	0	0	0	0	0	0	0	7.29745e-05	8.17293e-05	Unique	Over-represented
7647	No_PFAM 100.0%	1	1	1	1	1	1	0	1	1	0	0	1	1	1	0	0	1	1	0	0	0	0	0	0	0	0	0	0	0	0	0	0	0	0	0	0	0	0	0	7.29745e-05	8.17293e-05	Unique	Over-represented
7649	No_PFAM 100.0%	1	1	0	1	1	1	1	1	1	0	0	1	1	1	0	0	1	1	0	0	0	0	0	0	0	0	0	0	0	0	0	0	0	0	0	0	0	0	0	7.29745e-05	8.17293e-05	Unique	Over-represented
7669	PF03306.4_AAL_decarboxy 84.6% No_PFAM 15.4%	1	1	1	1	1	1	1	0	1	1	0	1	1	0	0	0	1	1	0	0	0	0	0	0	0	0	0	0	0	0	0	0	0	0	0	0	0	0	0	7.29745e-05	8.17293e-05	Unique	Over-represented
7678	No_PFAM 100.0%	1	1	0	1	1	1	0	0	1	1	1	1	1	0	1	0	1	1	0	0	0	0	0	0	0	0	0	0	0	0	0	0	0	0	0	0	0	0	0	7.29745e-05	8.17293e-05	Unique	Over-represented
7681	No_PFAM 92.3% PF01535.11_PPR 7.7%	0	1	0	1	1	1	1	1	1	1	0	1	1	1	0	0	1	1	0	0	0	0	0	0	0	0	0	0	0	0	0	0	0	0	0	0	0	0	0	7.29745e-05	8.17293e-05	Unique	Over-represented
7840	PF05492.3_NAF1 92.3% PF00098.14_zf-CCHC 7.7% No_PFAM 7.7%	1	0	1	1	1	1	0	1	1	0	1	1	1	1	0	0	1	1	0	0	0	0	0	0	0	0	0	0	0	0	0	0	0	0	0	0	0	0	0	7.29745e-05	8.17293e-05	Unique	Over-represented
7913	No_PFAM 100.0%	1	0	1	1	1	1	0	1	1	1	0	1	1	1	0	0	1	1	0	0	0	0	0	0	0	0	0	0	0	0	0	0	0	0	0	0	0	0	0	7.29745e-05	8.17293e-05	Unique	Over-represented
7227	No_PFAM 100.0%	2	0	0	1	1	1	1	0	1	1	0	1	1	0	1	1	1	1	0	0	0	0	0	0	0	0	0	0	0	0	0	0	0	0	0	0	0	0	0	8.20147e-05	0.000229708	Unique	Over-represented
7265	PF05183.3_RdRP 92.9% No_PFAM 7.1%	2	1	0	1	1	1	1	1	1	0	0	1	1	1	0	0	1	1	0	0	0	0	0	0	0	0	0	0	0	0	0	0	0	0	0	0	0	0	0	8.20147e-05	0.000229708	Unique	Over-represented
8035	PF01965.15_DJ-1_PfpI 100.0%	1	0	1	1	1	1	0	0	1	0	0	1	1	0	1	1	1	1	0	0	0	0	0	0	0	0	0	0	0	0	0	0	0	0	0	0	0	0	0	0.000197092	0.000303975	Unique	Over-represented
8071	No_PFAM 100.0%	1	1	0	1	1	1	0	1	1	0	0	1	1	1	0	0	1	1	0	0	0	0	0	0	0	0	0	0	0	0	0	0	0	0	0	0	0	0	0	0.000197092	0.000303975	Unique	Over-represented
8075	PF07817.4_GLE1 83.3% No_PFAM 16.7%	1	1	0	1	1	1	0	1	1	0	0	1	1	1	0	0	1	1	0	0	0	0	0	0	0	0	0	0	0	0	0	0	0	0	0	0	0	0	0	0.000197092	0.000303975	Unique	Over-represented
8083	No_PFAM 100.0%	1	0	0	1	1	1	0	1	1	1	0	1	1	1	0	0	1	1	0	0	0	0	0	0	0	0	0	0	0	0	0	0	0	0	0	0	0	0	0	0.000197092	0.000303975	Unique	Over-represented
8086	No_PFAM 100.0%	1	0	0	1	1	1	0	1	1	0	1	1	1	1	0	0	1	1	0	0	0	0	0	0	0	0	0	0	0	0	0	0	0	0	0	0	0	0	0	0.000197092	0.000303975	Unique	Over-represented
8100	No_PFAM 100.0%	1	1	0	0	0	1	1	1	1	1	0	1	1	1	0	0	1	1	0	0	0	0	0	0	0	0	0	0	0	0	0	0	0	0	0	0	0	0	0	0.000197092	0.000303975	Unique	Over-represented
8107	No_PFAM 66.7% PF00172.9_Zn_clus 33.3%	1	1	1	0	0	0	1	1	1	1	1	1	1	1	0	0	0	1	0	0	0	0	0	0	0	0	0	0	0	0	0	0	0	0	0	0	0	0	0	0.000197092	0.000303975	Unique	Over-represented
8108	No_PFAM 100.0%	1	1	0	1	1	1	0	1	1	0	0	1	1	1	0	0	1	1	0	0	0	0	0	0	0	0	0	0	0	0	0	0	0	0	0	0	0	0	0	0.000197092	0.000303975	Unique	Over-represented
8111	No_PFAM 100.0%	1	1	0	1	1	1	0	1	1	0	0	1	1	1	0	0	1	1	0	0	0	0	0	0	0	0	0	0	0	0	0	0	0	0	0	0	0	0	0	0.000197092	0.000303975	Unique	Over-represented
8114	PF09347.1_DUF1989 100.0% PF00501.19_AMP-binding 8.3%	1	0	0	1	1	1	0	1	1	1	0	1	1	1	0	0	1	1	0	0	0	0	0	0	0	0	0	0	0	0	0	0	0	0	0	0	0	0	0	0.000197092	0.000303975	Unique	Over-represented
8122	No_PFAM 100.0%	1	1	0	1	1	1	0	1	1	0	0	1	1	1	0	0	1	1	0	0	0	0	0	0	0	0	0	0	0	0	0	0	0	0	0	0	0	0	0	0.000197092	0.000303975	Unique	Over-represented
8127	PF08193.2_DUF1711 50.0% No_PFAM 50.0%	1	0	0	1	1	1	0	1	1	1	0	1	1	1	0	0	1	1	0	0	0	0	0	0	0	0	0	0	0	0	0	0	0	0	0	0	0	0	0	0.000197092	0.000303975	Unique	Over-represented
8133	No_PFAM 100.0%	1	1	0	1	1	1	0	1	1	0	0	1	1	1	0	0	1	1	0	0	0	0	0	0	0	0	0	0	0	0	0	0	0	0	0	0	0	0	0	0.000197092	0.000303975	Unique	Over-represented
8135	No_PFAM 100.0%	1	0	0	1	1	1	1	0	1	1	0	0	1	1	1	0	1	1	0	0	0	0	0	0	0	0	0	0	0	0	0	0	0	0	0	0	0	0	0	0.000197092	0.000303975	Unique	Over-represented
8139	No_PFAM 100.0%	1	1	0	1	1	1	0	1	1	0	0	1	1	1	0	0	1	1	0	0	0	0	0	0	0	0	0	0	0	0	0	0	0	0	0	0	0	0	0	0.000197092	0.000303975	Unique	Over-represented
8144	No_PFAM 100.0%	1	1	0	1	1	1	1	1	1	0	0	1	1	1	0	0	1	0	0	0	0	0	0	0	0	0	0	0	0	0	0	0	0	0	0	0	0	0	0	0.000197092	0.000303975	Unique	Over-represented
8145	PF03399.7_SAC3_GANP 66.7% No_PFAM 33.3%	1	1	0	1	1	1	0	1	1	0	0	1	1	1	0	0	1	1	0	0	0	0	0	0	0	0	0	0	0	0	0	0	0	0	0	0	0	0	0	0.000197092	0.000303975	Unique	Over-represented
8323	No_PFAM 91.7% PF00996.9_GDI 8.3%	1	1	0	1	1	1	0	1	1	0	0	1	1	1	0	0	1	1	0	0	0	0	0	0	0	0	0	0	0	0	0	0	0	0	0	0	0	0	0	0.000197092	0.000303975	Unique	Over-represented
8413	No_PFAM 100.0%	1	0	0	1	1	1	0	1	1	0	0	1	1	1	1	0	1	1	0	0	0	0	0	0	0	0	0	0	0	0	0	0	0	0	0	0	0	0	0	0.000197092	0.000303975	Unique	Over-represented
8477	No_PFAM 100.0%	1	1	0	1	1	1	0	1	1	0	0	1	1	1	0	0	1	1	0	0	0	0	0	0	0	0	0	0	0	0	0	0	0	0	0	0	0	0	0	0.000197092	0.000303975	Unique	Over-represented
8500	No_PFAM 100.0%	1	0	1	1	1	1	1	1	1	0	0	1	0	1	0	0	1	1	0	0	0	0	0	0	0	0	0	0	0	0	0	0	0	0	0	0	0	0	0	0.000197092	0.000303975	Unique	Over-represented
6940	PF00664.14_ABC_membrane 100.0% PF00005.18_ABC_tran 100.0%	1	0	0	2	0	1	0	1	1	0	1	1	1	1	1	1	2	1	0	0	0	0	0	0	0	0	0	0	0	0	0	0	0	0	0	0	0	0	0	8.97008e-05	0.000375301	Unique	Over-represented
6947	No_PFAM 80.0% PF04828.5_GFA 20.0%	0	1	0	1	1	2	2	1	1	0	1	1	1	0	1	0	1	1	0	0	0	0	0	0	0	0	0	0	0	0	0	0	0	0	0	0	0	0	0	8.97008e-05	0.000375301	Unique	Over-represented
7001	PF00293.19_NUDIX 73.3% No_PFAM 26.7%	1	1	1	1	1	2	1	1	2	0	1	0	1	1	0	0	1	0	0	0	0	0	0	0	0	0	0	0	0	0	0	0	0	0	0	0	0	0	0	8.97008e-05	0.000375301	Unique	Over-represented
7022	No_PFAM 100.0%	0	2	1	1	1	1	1	2	0	1	1	1	1	1	0	0	1	0	0	0	0	0	0	0	0	0	0	0	0	0	0	0	0	0	0	0	0	0	0	8.97008e-05	0.000375301	Unique	Over-represented
6681	PF00627.22_UBA 68.8% No_PFAM 31.3% PF00704.19_Glyco_hydro_18 6.3%	1	2	2	1	0	0	2	0	0	1	1	1	1	1	1	1	0	1	0	0	0	0	0	0	0	0	0	0	0	0	0	0	0	0	0	0	0	0	0	9.24193e-05	0.000472414	Unique	Over-represented
6705	No_PFAM 100.0%	0	1	1	1	1	1	1	0	1	2	1	0	0	0	2	2	1	1	0	0	0	0	0	0	0	0	0	0	0	0	0	0	0	0	0	0	0	0	0	9.24193e-05	0.000472414	Unique	Over-represented
5704	No_PFAM 100.0%	1	1	1	1	1	1	1	4	2	1	0	0	1	2	1	0	1	2	0	0	0	0	0	0	0	0	0	0	0	0	0	0	0	0	0	0	0	0	0	1.29083e-05	0.000629567	Unique	Over-represented
7598	No_PFAM 100.0%	1	1	1	0	0	0	1	1	1	1	1	1	0	2	1	1	0	0	0	0	0	0	0	0	0	0	0	0	0	0	0	0	0	0	0	0	0	0	0	0.000216258	0.000661036	Unique	Over-represented
7620	No_PFAM 76.9% PF01485.12_IBR 23.1%	1	1	0	1	1	1	0	1	2	0	1	1	1	0	0	0	1	1	0	0	0	0	0	0	0	0	0	0	0	0	0	0	0	0	0	0	0	0	0	0.000216258	0.000661036	Unique	Over-represented
7679	PF02627.11_CMD 84.6% No_PFAM 15.4%	1	0	0	1	1	0	0	1	1	2	1	1	1	1	0	0	1	1	0	0	0	0	0	0	0	0	0	0	0	0	0	0	0	0	0	0	0	0	0	0.000216258	0.000661036	Unique	Over-represented
8697	PF01287.11_eIF-5a 72.7% No_PFAM 27.3%	1	0	1	1	1	1	0	1	0	0	0	1	1	1	0	1	1	0	0	0	0	0	0	0	0	0	0	0	0	0	0	0	0	0	0	0	0	0	0	0.000357687	0.000681782	Unique	Over-represented
8711	PF00583.15_Acetyltransf_1 81.8% No_PFAM 18.2%	0	0	1	1	1	1	1	0	1	1	0	0	0	0	1	1	1	1	0	0	0	0	0	0	0	0	0	0	0	0	0	0	0	0	0	0	0	0	0	0.000357687	0.000681782	Unique	Over-represented
8714	No_PFAM 100.0%	1	0	0	1	1	1	0	0	1	0	0	1	1	0	1	1	1	1	0	0	0	0	0	0	0	0	0	0	0	0	0	0	0	0	0	0	0	0	0	0.000357687	0.000681782	Unique	Over-represented
8739	No_PFAM 100.0%	0	1	0	1	1	1	0	1	1	0	0	1	1	1	0	0	1	1	0	0	0	0	0	0	0	0	0	0	0	0	0	0	0	0	0	0	0	0	0	0.000357687	0.000681782	Unique	Over-represented
8750	No_PFAM 100.0%	1	1	0	1	1	1	0	1	1	0	0	1	0	1	0	0	1	1	0	0	0	0	0	0	0	0	0	0	0	0	0	0	0	0	0	0	0	0	0	0.000357687	0.000681782	Unique	Over-represented
8758	No_PFAM 100.0%	1	0	0	1	1	1	0	1	1	1	0	1	0	1	0	0	1	1	0	0	0	0	0	0	0	0	0	0	0	0	0	0	0	0	0	0	0	0	0	0.000357687	0.000681782	Unique	Over-represented
8760	No_PFAM 100.0%	1	1	0	1	1	1	0	1	0	0	0	1	1	1	0	0	1	1	0	0	0	0	0	0	0	0	0	0	0	0	0	0	0	0	0	0	0	0	0	0.000357687	0.000681782	Unique	Over-represented
8764	No_PFAM 100.0%	1	1	0	1	1	1	0	1	1	0	0	1	1	0	0	0	1	1	0	0	0	0	0	0	0	0	0	0	0	0	0	0	0	0	0	0	0	0	0	0.000357687	0.000681782	Unique	Over-represented
8773	No_PFAM 100.0%	1	1	0	1	1	1	0	1	0	0	0	1	1	1	0	0	1	1	0	0	0	0	0	0	0	0	0	0	0	0	0	0	0	0	0	0	0	0	0	0.000357687	0.000681782	Unique	Over-represented
8781	No_PFAM 100.0%	1	1	0	1	1	1	0	1	1	0	0	1	1	0	0	0	1	1	0	0	0	0	0	0	0	0	0	0	0	0	0	0	0	0	0	0	0	0	0	0.000357687	0.000681782	Unique	Over-represented
8784	No_PFAM 100.0%	1	1	0	1	1	1	0	1	0	0	0	1	1	1	0	0	1	1	0	0	0	0	0	0	0	0	0	0	0	0	0	0	0	0	0	0	0	0	0	0.000357687	0.000681782	Unique	Over-represented
8793	No_PFAM 100.0%	1	1	0	1	1	1	1	0	1	1	1	0	0	0	1	0	1	0	0	0	0	0	0	0	0	0	0	0	0	0	0	0	0	0	0	0	0	0	0	0.000357687	0.000681782	Unique	Over-represented
8796	PF06391.4_MAT1 100.0% PF00097.16_zf-C3HC4 9.1%	1	1	0	1	1	1	0	0	1	1	0	1	1	0	0	0	1	1	0	0	0	0	0	0	0	0	0	0	0	0	0	0	0	0	0	0	0	0	0	0.000357687	0.000681782	Unique	Over-represented
8799	No_PFAM 100.0%	0	1	0	1	1	1	1	0	1	1	0	1	1	0	0	0	1	1	0	0	0	0	0	0	0	0	0	0	0	0	0	0	0	0	0	0	0	0	0	0.000357687	0.000681782	Unique	Over-represented
8801	No_PFAM 100.0%	1	0	0	1	1	1	1	1	0	1	0	1	1	0	0	0	1	1	0	0	0	0	0	0	0	0	0	0	0	0	0	0	0	0	0	0	0	0	0	0.000357687	0.000681782	Unique	Over-represented
8802	No_PFAM 100.0%	1	1	0	1	1	1	0	1	1	0	0	1	1	1	0	0	1	0	0	0	0	0	0	0	0	0	0	0	0	0	0	0	0	0	0	0	0	0	0	0.000357687	0.000681782	Unique	Over-represented
8936	No_PFAM 100.0%	1	0	0	1	1	1	0	1	1	0	0	1	1	1	0	0	1	1	0	0	0	0	0	0	0	0	0	0	0	0	0	0	0	0	0	0	0	0	0	0.000357687	0.000681782	Unique	Over-represented
8938	No_PFAM 63.6% PF00385.15_Chromo 36.4%	1	0	0	1	1	1	0	1	1	0	0	1	1	1	0	0	1	1	0	0	0	0	0	0	0	0	0	0	0	0	0	0	0	0	0	0	0	0	0	0.000357687	0.000681782	Unique	Over-represented
8939	PF00023.21_Ank 100.0%	1	0	0	1	1	1	0	1	1	0	0	1	1	1	0	0	1	1	0	0	0	0	0	0	0	0	0	0	0	0	0	0	0	0	0	0	0	0	0	0.000357687	0.000681782	Unique	Over-represented
8941	PF00569.8_ZZ 100.0% PF00036.23_efhand 100.0%	1	0	0	1	1	1	0	1	1	0	0	1	1	1	0	0	1	1	0	0	0	0	0	0	0	0	0	0	0	0	0	0	0	0	0	0	0	0	0	0.000357687	0.000681782	Unique	Over-represented
8942	PF00097.16_zf-C3HC4 100.0%	1	0	0	1	1	1	0	1	1	0	0	1	1	1	0	0	1	1	0	0	0	0	0	0	0	0	0	0	0	0	0	0	0	0	0	0	0	0	0	0.000357687	0.000681782	Unique	Over-represented
8945	PF03105.10_SPX 100.0% PF09359.1_VTC 27.3%	1	0	0	1	1	1	0	1	1	0	0	1	1	1	0	0	1	1	0	0	0	0	0	0	0	0	0	0	0	0	0	0	0	0	0	0	0	0	0	0.000357687	0.000681782	Unique	Over-represented
8949	No_PFAM 100.0%	1	0	0	1	1	1	0	1	1	0	0	1	1	1	0	0	1	1	0	0	0	0	0	0	0	0	0	0	0	0	0	0	0	0	0	0	0	0	0	0.000357687	0.000681782	Unique	Over-represented
8950	No_PFAM 81.8% PF00172.9_Zn_clus 18.2%	1	0	0	1	1	1	0	1	1	0	0	1	1	1	0	0	1	1	0	0	0	0	0	0	0	0	0	0	0	0	0	0	0	0	0	0	0	0	0	0.000357687	0.000681782	Unique	Over-represented
8952	PF01734.13_Patatin 90.9% No_PFAM 9.1%	1	0	0	1	1	1	0	1	1	0	0	1	1	1	0	0	1	1	0	0	0	0	0	0	0	0	0	0	0	0	0	0	0	0	0	0	0	0	0	0.000357687	0.000681782	Unique	Over-represented
8955	No_PFAM 100.0%	1	0	0	1	1	1	0	1	1	0	0	1	1	1	0	0	1	1	0	0	0	0	0	0	0	0	0	0	0	0	0	0	0	0	0	0	0	0	0	0.000357687	0.000681782	Unique	Over-represented
8958	No_PFAM 100.0%	1	0	0	1	1	1	0	1	1	0	0	1	1	1	0	0	1	1	0	0	0	0	0	0	0	0	0	0	0	0	0	0	0	0	0	0	0	0	0	0.000357687	0.000681782	Unique	Over-represented
8959	No_PFAM 90.9% PF00075.15_RnaseH 9.1%	1	0	0	1	1	1	0	1	1	0	0	1	1	1	0	0	1	1	0	0	0	0	0	0	0	0	0	0	0	0	0	0	0	0	0	0	0	0	0	0.000357687	0.000681782	Unique	Over-represented
8961	PF00400.23_WD40 90.9% No_PFAM 9.1%	1	0	0	1	1	1	0	1	1	0	0	1	1	1	0	0	1	1	0	0	0	0	0	0	0	0	0	0	0	0	0	0	0	0	0	0	0	0	0	0.000357687	0.000681782	Unique	Over-represented
8963	No_PFAM 72.7% PF01569.12_PAP2 27.3%	1	0	0	1	1	1	0	1	1	0	0	1	1	1	0	0	1	1	0	0	0	0	0	0	0	0	0	0	0	0	0	0	0	0	0	0	0	0	0	0.000357687	0.000681782	Unique	Over-represented
8964	No_PFAM 100.0%	1	0	0	1	1	1	0	1	1	0	0	1	1	1	0	0	1	1	0	0	0	0	0	0	0	0	0	0	0	0	0	0	0	0	0	0	0	0	0	0.000357687	0.000681782	Unique	Over-represented
8966	PF00646.24_F-box 81.8% No_PFAM 18.2%	1	0	0	1	1	1	0	1	1	0	0	1	1	1	0	0	1	1	0	0	0	0	0	0	0	0	0	0	0	0	0	0	0	0	0	0	0	0	0	0.000357687	0.000681782	Unique	Over-represented
8968	PF09444.1_MRC1 100.0%	1	0	0	1	1	1	0	1	1	0	0	1	1	1	0	0	1	1	0	0	0	0	0	0	0	0	0	0	0	0	0	0	0	0	0	0	0	0	0	0.000357687	0.000681782	Unique	Over-represented
8971	No_PFAM 100.0%	1	0	0	1	1	1	0	1	1	0	0	1	1	1	0	0	1	1	0	0	0	0	0	0	0	0	0	0	0	0	0	0	0	0	0	0	0	0	0	0.000357687	0.000681782	Unique	Over-represented
8972	No_PFAM 100.0%	1	0	0	1	1	1	0	1	1	0	0	1	1	1	0	0	1	1	0	0	0	0	0	0	0	0	0	0	0	0	0	0	0	0	0	0	0	0	0	0.000357687	0.000681782	Unique	Over-represented
8974	No_PFAM 100.0%	1	0	0	1	1	1	0	1	1	0	0	1	1	1	0	0	1	1	0	0	0	0	0	0	0	0	0	0	0	0	0	0	0	0	0	0	0	0	0	0.000357687	0.000681782	Unique	Over-represented
8976	PF00106.16_adh_short 90.9% PF08659.1_KR 72.7% PF00400.23_WD40 72.7% No_PFAM 9.1%	1	0	0	1	1	1	0	1	1	0	0	1	1	1	0	0	1	1	0	0	0	0	0	0	0	0	0	0	0	0	0	0	0	0	0	0	0	0	0	0.000357687	0.000681782	Unique	Over-represented
8977	No_PFAM 100.0%	1	0	0	1	1	1	0	1	1	0	0	1	1	1	0	0	1	1	0	0	0	0	0	0	0	0	0	0	0	0	0	0	0	0	0	0	0	0	0	0.000357687	0.000681782	Unique	Over-represented
8978	No_PFAM 100.0%	1	0	0	1	1	1	0	1	1	0	0	1	1	1	0	0	1	1	0	0	0	0	0	0	0	0	0	0	0	0	0	0	0	0	0	0	0	0	0	0.000357687	0.000681782	Unique	Over-represented
8981	No_PFAM 100.0%	1	0	0	1	1	1	0	1	1	0	0	1	1	1	0	0	1	1	0	0	0	0	0	0	0	0	0	0	0	0	0	0	0	0	0	0	0	0	0	0.000357687	0.000681782	Unique	Over-represented
8983	No_PFAM 100.0%	1	0	0	1	1	1	0	1	1	0	0	1	1	1	0	0	1	1	0	0	0	0	0	0	0	0	0	0	0	0	0	0	0	0	0	0	0	0	0	0.000357687	0.000681782	Unique	Over-represented
8984	No_PFAM 81.8% PF08477.4_Miro 9.1% PF00071.13_Ras 9.1% PF00069.16_Pkinase 9.1%	1	0	0	1	1	1	0	1	1	0	0	1	1	1	0	0	1	1	0	0	0	0	0	0	0	0	0	0	0	0	0	0	0	0	0	0	0	0	0	0.000357687	0.000681782	Unique	Over-represented
8985	No_PFAM 90.9% PF00005.18_ABC_tran 9.1%	1	0	0	1	1	1	0	1	1	0	0	1	1	1	0	0	1	1	0	0	0	0	0	0	0	0	0	0	0	0	0	0	0	0	0	0	0	0	0	0.000357687	0.000681782	Unique	Over-represented
8986	PF01535.11_PPR 100.0%	1	0	0	1	1	1	0	1	1	0	0	1	1	1	0	0	1	1	0	0	0	0	0	0	0	0	0	0	0	0	0	0	0	0	0	0	0	0	0	0.000357687	0.000681782	Unique	Over-represented
8987	PF01535.11_PPR 100.0%	1	0	0	1	1	1	0	1	1	0	0	1	1	1	0	0	1	1	0	0	0	0	0	0	0	0	0	0	0	0	0	0	0	0	0	0	0	0	0	0.000357687	0.000681782	Unique	Over-represented
8989	No_PFAM 100.0%	1	0	0	1	1	1	0	1	1	0	0	1	1	1	0	0	1	1	0	0	0	0	0	0	0	0	0	0	0	0	0	0	0	0	0	0	0	0	0	0.000357687	0.000681782	Unique	Over-represented
8991	No_PFAM 100.0%	1	0	0	1	1	1	0	1	1	0	0	1	1	1	0	0	1	1	0	0	0	0	0	0	0	0	0	0	0	0	0	0	0	0	0	0	0	0	0	0.000357687	0.000681782	Unique	Over-represented
8992	No_PFAM 100.0%	1	0	0	1	1	1	0	1	1	0	0	1	1	1	0	0	1	1	0	0	0	0	0	0	0	0	0	0	0	0	0	0	0	0	0	0	0	0	0	0.000357687	0.000681782	Unique	Over-represented
8993	No_PFAM 90.9% PF09334.2_tRNA-synt_1g 9.1%	1	0	0	1	1	1	0	1	1	0	0	1	1	1	0	0	1	1	0	0	0	0	0	0	0	0	0	0	0	0	0	0	0	0	0	0	0	0	0	0.000357687	0.000681782	Unique	Over-represented
8995	No_PFAM 100.0%	1	0	0	1	1	1	0	1	1	0	0	1	1	1	0	0	1	1	0	0	0	0	0	0	0	0	0	0	0	0	0	0	0	0	0	0	0	0	0	0.000357687	0.000681782	Unique	Over-represented
8997	No_PFAM 90.9% PF02178.10_AT_hook 9.1%	1	0	0	1	1	1	0	1	1	0	0	1	1	1	0	0	1	1	0	0	0	0	0	0	0	0	0	0	0	0	0	0	0	0	0	0	0	0	0	0.000357687	0.000681782	Unique	Over-represented
8998	No_PFAM 90.9% PF00664.14_ABC_membrane 9.1%	1	0	0	1	1	1	0	1	1	0	0	1	1	1	0	0	1	1	0	0	0	0	0	0	0	0	0	0	0	0	0	0	0	0	0	0	0	0	0	0.000357687	0.000681782	Unique	Over-represented
8999	PF00505.10_HMG_box 100.0%	1	0	0	1	1	1	0	1	1	0	0	1	1	1	0	0	1	1	0	0	0	0	0	0	0	0	0	0	0	0	0	0	0	0	0	0	0	0	0	0.000357687	0.000681782	Unique	Over-represented
9005	No_PFAM 100.0%	1	0	0	1	1	1	0	1	1	0	0	1	1	1	0	0	1	1	0	0	0	0	0	0	0	0	0	0	0	0	0	0	0	0	0	0	0	0	0	0.000357687	0.000681782	Unique	Over-represented
9012	PF08591.1_RNR_inhib 81.8% No_PFAM 18.2%	1	0	0	1	1	1	0	1	1	0	0	1	1	1	0	0	1	1	0	0	0	0	0	0	0	0	0	0	0	0	0	0	0	0	0	0	0	0	0	0.000357687	0.000681782	Unique	Over-represented
9013	No_PFAM 100.0%	1	0	0	1	1	1	0	1	1	0	0	1	1	1	0	0	1	1	0	0	0	0	0	0	0	0	0	0	0	0	0	0	0	0	0	0	0	0	0	0.000357687	0.000681782	Unique	Over-represented
9014	No_PFAM 90.9% PF00627.22_UBA 9.1%	1	0	0	1	1	1	0	1	1	0	0	1	1	1	0	0	1	1	0	0	0	0	0	0	0	0	0	0	0	0	0	0	0	0	0	0	0	0	0	0.000357687	0.000681782	Unique	Over-represented
9016	No_PFAM 100.0%	1	0	0	1	1	1	0	1	1	0	0	1	1	1	0	0	1	1	0	0	0	0	0	0	0	0	0	0	0	0	0	0	0	0	0	0	0	0	0	0.000357687	0.000681782	Unique	Over-represented
9017	No_PFAM 90.9% PF00484.10_Pro_CA 9.1%	1	0	0	1	1	1	0	1	1	0	0	1	1	1	0	0	1	1	0	0	0	0	0	0	0	0	0	0	0	0	0	0	0	0	0	0	0	0	0	0.000357687	0.000681782	Unique	Over-represented
9023	No_PFAM 63.6% PF01679.8_UPF0057 36.4%	1	0	0	1	1	1	0	1	1	0	0	1	1	1	0	0	1	1	0	0	0	0	0	0	0	0	0	0	0	0	0	0	0	0	0	0	0	0	0	0.000357687	0.000681782	Unique	Over-represented
9025	No_PFAM 100.0%	1	0	0	1	1	1	0	1	1	0	0	1	1	1	0	0	1	1	0	0	0	0	0	0	0	0	0	0	0	0	0	0	0	0	0	0	0	0	0	0.000357687	0.000681782	Unique	Over-represented
9026	PF00249.22_Myb_DNA-binding 100.0%	1	0	0	1	1	1	0	1	1	0	0	1	1	1	0	0	1	1	0	0	0	0	0	0	0	0	0	0	0	0	0	0	0	0	0	0	0	0	0	0.000357687	0.000681782	Unique	Over-represented
9027	No_PFAM 100.0%	1	0	0	1	1	1	0	1	1	0	0	1	1	1	0	0	1	1	0	0	0	0	0	0	0	0	0	0	0	0	0	0	0	0	0	0	0	0	0	0.000357687	0.000681782	Unique	Over-represented
9033	PF09302.2_XLF 100.0%	1	0	0	1	1	1	0	1	1	0	0	1	1	1	0	0	1	1	0	0	0	0	0	0	0	0	0	0	0	0	0	0	0	0	0	0	0	0	0	0.000357687	0.000681782	Unique	Over-represented
9034	No_PFAM 100.0%	1	0	0	1	1	1	0	1	1	0	0	1	1	1	0	0	1	1	0	0	0	0	0	0	0	0	0	0	0	0	0	0	0	0	0	0	0	0	0	0.000357687	0.000681782	Unique	Over-represented
9035	No_PFAM 90.9% PF00651.22_BTB 9.1%	1	0	0	1	1	1	0	1	1	0	0	1	1	1	0	0	1	1	0	0	0	0	0	0	0	0	0	0	0	0	0	0	0	0	0	0	0	0	0	0.000357687	0.000681782	Unique	Over-represented
9038	PF08265.2_YL1_C 100.0% PF05764.4_YL1 90.9%	1	0	0	1	1	1	0	1	1	0	0	1	1	1	0	0	1	1	0	0	0	0	0	0	0	0	0	0	0	0	0	0	0	0	0	0	0	0	0	0.000357687	0.000681782	Unique	Over-represented
9039	No_PFAM 100.0%	1	0	0	1	1	1	0	1	1	0	0	1	1	1	0	0	1	1	0	0	0	0	0	0	0	0	0	0	0	0	0	0	0	0	0	0	0	0	0	0.000357687	0.000681782	Unique	Over-represented
9040	No_PFAM 100.0%	1	0	0	1	1	1	0	1	1	0	0	1	1	1	0	0	1	1	0	0	0	0	0	0	0	0	0	0	0	0	0	0	0	0	0	0	0	0	0	0.000357687	0.000681782	Unique	Over-represented
9043	PF00628.20_PHD 90.9% PF00557.15_Peptidase_M24 45.5% No_PFAM 9.1%	1	0	0	1	1	1	0	1	1	0	0	1	1	1	0	0	1	1	0	0	0	0	0	0	0	0	0	0	0	0	0	0	0	0	0	0	0	0	0	0.000357687	0.000681782	Unique	Over-represented
9044	PF00076.13_RRM_1 100.0%	1	0	0	1	1	1	0	1	1	0	0	1	1	1	0	0	1	1	0	0	0	0	0	0	0	0	0	0	0	0	0	0	0	0	0	0	0	0	0	0.000357687	0.000681782	Unique	Over-represented
9046	PF07716.6_bZIP_2 100.0%	1	0	0	1	1	1	0	1	1	0	0	1	1	1	0	0	1	1	0	0	0	0	0	0	0	0	0	0	0	0	0	0	0	0	0	0	0	0	0	0.000357687	0.000681782	Unique	Over-represented
9047	No_PFAM 100.0%	1	0	0	1	1	1	0	1	1	0	0	1	1	1	0	0	1	1	0	0	0	0	0	0	0	0	0	0	0	0	0	0	0	0	0	0	0	0	0	0.000357687	0.000681782	Unique	Over-represented
9049	PF05327.2_RRN3 100.0% PF00160.12_Pro_isomerase 36.4%	1	0	0	1	1	1	0	1	1	0	0	1	1	1	0	0	1	1	0	0	0	0	0	0	0	0	0	0	0	0	0	0	0	0	0	0	0	0	0	0.000357687	0.000681782	Unique	Over-represented
9051	No_PFAM 100.0%	1	0	0	1	1	1	0	1	1	0	0	1	1	1	0	0	1	1	0	0	0	0	0	0	0	0	0	0	0	0	0	0	0	0	0	0	0	0	0	0.000357687	0.000681782	Unique	Over-represented
9052	No_PFAM 90.9% PF01417.11_ENTH 9.1%	1	0	0	1	1	1	0	1	1	0	0	1	1	1	0	0	1	1	0	0	0	0	0	0	0	0	0	0	0	0	0	0	0	0	0	0	0	0	0	0.000357687	0.000681782	Unique	Over-represented
9055	No_PFAM 100.0%	1	0	0	1	1	1	0	1	1	0	0	1	1	1	0	0	1	1	0	0	0	0	0	0	0	0	0	0	0	0	0	0	0	0	0	0	0	0	0	0.000357687	0.000681782	Unique	Over-represented
9060	No_PFAM 100.0%	1	0	0	1	1	1	0	1	1	0	0	1	1	1	0	0	1	1	0	0	0	0	0	0	0	0	0	0	0	0	0	0	0	0	0	0	0	0	0	0.000357687	0.000681782	Unique	Over-represented
9061	No_PFAM 100.0%	1	0	0	1	1	1	0	1	1	0	0	1	1	1	0	0	1	1	0	0	0	0	0	0	0	0	0	0	0	0	0	0	0	0	0	0	0	0	0	0.000357687	0.000681782	Unique	Over-represented
9062	No_PFAM 100.0%	1	0	0	1	1	1	0	1	1	0	0	1	1	1	0	0	1	1	0	0	0	0	0	0	0	0	0	0	0	0	0	0	0	0	0	0	0	0	0	0.000357687	0.000681782	Unique	Over-represented
9063	No_PFAM 100.0%	1	0	0	1	1	1	0	1	1	0	0	1	1	1	0	0	1	1	0	0	0	0	0	0	0	0	0	0	0	0	0	0	0	0	0	0	0	0	0	0.000357687	0.000681782	Unique	Over-represented
9065	PF08914.2_Myb_DNA-bind_2 100.0% PF00505.10_HMG_box 27.3%	1	0	0	1	1	1	0	1	1	0	0	1	1	1	0	0	1	1	0	0	0	0	0	0	0	0	0	0	0	0	0	0	0	0	0	0	0	0	0	0.000357687	0.000681782	Unique	Over-represented
9067	No_PFAM 100.0%	1	0	0	1	1	1	0	1	1	0	0	1	1	1	0	0	1	1	0	0	0	0	0	0	0	0	0	0	0	0	0	0	0	0	0	0	0	0	0	0.000357687	0.000681782	Unique	Over-represented
9069	No_PFAM 100.0%	1	0	0	1	1	1	0	1	1	0	0	1	1	1	0	0	1	1	0	0	0	0	0	0	0	0	0	0	0	0	0	0	0	0	0	0	0	0	0	0.000357687	0.000681782	Unique	Over-represented
9072	No_PFAM 100.0%	1	0	0	1	1	1	0	1	1	0	0	1	1	1	0	0	1	1	0	0	0	0	0	0	0	0	0	0	0	0	0	0	0	0	0	0	0	0	0	0.000357687	0.000681782	Unique	Over-represented
9074	No_PFAM 90.9% PF05433.6_Rick_17kDa_Anti 9.1%	1	0	0	1	1	1	0	1	1	0	0	1	1	1	0	0	1	1	0	0	0	0	0	0	0	0	0	0	0	0	0	0	0	0	0	0	0	0	0	0.000357687	0.000681782	Unique	Over-represented
9075	No_PFAM 100.0%	1	0	0	1	1	1	0	1	1	0	0	1	1	1	0	0	1	1	0	0	0	0	0	0	0	0	0	0	0	0	0	0	0	0	0	0	0	0	0	0.000357687	0.000681782	Unique	Over-represented
9076	No_PFAM 100.0%	1	0	0	1	1	1	0	1	1	0	0	1	1	1	0	0	1	1	0	0	0	0	0	0	0	0	0	0	0	0	0	0	0	0	0	0	0	0	0	0.000357687	0.000681782	Unique	Over-represented
9077	No_PFAM 100.0%	1	0	0	1	1	1	0	1	1	0	0	1	1	1	0	0	1	1	0	0	0	0	0	0	0	0	0	0	0	0	0	0	0	0	0	0	0	0	0	0.000357687	0.000681782	Unique	Over-represented
9081	PF04193.5_PQ-loop 90.9% No_PFAM 9.1%	1	0	0	1	1	1	0	1	1	0	0	1	1	1	0	0	1	1	0	0	0	0	0	0	0	0	0	0	0	0	0	0	0	0	0	0	0	0	0	0.000357687	0.000681782	Unique	Over-represented
9085	No_PFAM 100.0%	1	0	0	1	1	1	0	1	1	0	0	1	1	1	0	0	1	1	0	0	0	0	0	0	0	0	0	0	0	0	0	0	0	0	0	0	0	0	0	0.000357687	0.000681782	Unique	Over-represented
9087	PF01068.12_DNA_ligase_A_M 100.0%	1	0	1	1	1	1	0	1	1	0	0	1	1	0	0	0	1	1	0	0	0	0	0	0	0	0	0	0	0	0	0	0	0	0	0	0	0	0	0	0.000357687	0.000681782	Unique	Over-represented
9090	No_PFAM 100.0%	1	0	0	1	1	1	0	1	1	0	0	1	1	1	0	0	1	1	0	0	0	0	0	0	0	0	0	0	0	0	0	0	0	0	0	0	0	0	0	0.000357687	0.000681782	Unique	Over-represented
9092	PF00249.22_Myb_DNA-binding 90.9% PF08534.1_Redoxin 9.1% PF00578.12_AhpC-TSA 9.1% No_PFAM 9.1%	1	0	0	1	1	1	0	1	1	0	0	1	1	1	0	0	1	1	0	0	0	0	0	0	0	0	0	0	0	0	0	0	0	0	0	0	0	0	0	0.000357687	0.000681782	Unique	Over-represented
9093	No_PFAM 90.9% PF04430.5_DUF498 9.1%	1	0	0	1	1	1	0	1	1	0	0	1	1	1	0	0	1	1	0	0	0	0	0	0	0	0	0	0	0	0	0	0	0	0	0	0	0	0	0	0.000357687	0.000681782	Unique	Over-represented
9095	No_PFAM 100.0%	1	0	0	1	1	1	0	1	1	0	0	1	1	1	0	0	1	1	0	0	0	0	0	0	0	0	0	0	0	0	0	0	0	0	0	0	0	0	0	0.000357687	0.000681782	Unique	Over-represented
9097	No_PFAM 100.0%	1	0	0	1	1	1	0	1	1	0	0	1	1	1	0	0	1	1	0	0	0	0	0	0	0	0	0	0	0	0	0	0	0	0	0	0	0	0	0	0.000357687	0.000681782	Unique	Over-represented
9098	PF00646.24_F-box 90.9% No_PFAM 9.1%	1	0	0	1	1	1	0	1	1	0	0	1	1	1	0	0	1	1	0	0	0	0	0	0	0	0	0	0	0	0	0	0	0	0	0	0	0	0	0	0.000357687	0.000681782	Unique	Over-represented
9099	No_PFAM 100.0%	1	0	0	1	1	1	0	1	1	0	0	1	1	1	0	0	1	1	0	0	0	0	0	0	0	0	0	0	0	0	0	0	0	0	0	0	0	0	0	0.000357687	0.000681782	Unique	Over-represented
9102	No_PFAM 100.0%	1	0	0	1	1	1	0	1	1	0	0	1	1	1	0	0	1	1	0	0	0	0	0	0	0	0	0	0	0	0	0	0	0	0	0	0	0	0	0	0.000357687	0.000681782	Unique	Over-represented
9104	PF07792.3_DUF1630 72.7% No_PFAM 27.3%	1	0	0	1	1	1	0	1	1	0	0	1	1	1	0	0	1	1	0	0	0	0	0	0	0	0	0	0	0	0	0	0	0	0	0	0	0	0	0	0.000357687	0.000681782	Unique	Over-represented
9105	No_PFAM 100.0%	1	0	0	1	1	1	0	1	1	0	0	1	1	1	0	0	1	1	0	0	0	0	0	0	0	0	0	0	0	0	0	0	0	0	0	0	0	0	0	0.000357687	0.000681782	Unique	Over-represented
9106	No_PFAM 100.0%	1	0	0	1	1	1	0	1	1	0	0	1	1	1	0	0	1	1	0	0	0	0	0	0	0	0	0	0	0	0	0	0	0	0	0	0	0	0	0	0.000357687	0.000681782	Unique	Over-represented
9107	PF00082.13_Peptidase_S8 90.9% No_PFAM 9.1%	1	0	0	1	1	1	0	1	1	0	0	1	1	1	0	0	1	1	0	0	0	0	0	0	0	0	0	0	0	0	0	0	0	0	0	0	0	0	0	0.000357687	0.000681782	Unique	Over-represented
9108	No_PFAM 72.7% PF03031.9_NIF 27.3%	1	0	0	1	1	1	0	1	1	0	0	1	1	1	0	0	1	1	0	0	0	0	0	0	0	0	0	0	0	0	0	0	0	0	0	0	0	0	0	0.000357687	0.000681782	Unique	Over-represented
9110	No_PFAM 100.0%	1	0	0	1	1	1	0	1	1	0	0	1	1	1	0	0	1	1	0	0	0	0	0	0	0	0	0	0	0	0	0	0	0	0	0	0	0	0	0	0.000357687	0.000681782	Unique	Over-represented
9111	PF01694.13_Rhomboid 100.0%	1	0	0	1	1	1	0	1	1	0	0	1	1	1	0	0	1	1	0	0	0	0	0	0	0	0	0	0	0	0	0	0	0	0	0	0	0	0	0	0.000357687	0.000681782	Unique	Over-represented
9113	No_PFAM 100.0%	1	0	0	1	1	1	0	1	1	0	0	1	1	1	0	0	1	1	0	0	0	0	0	0	0	0	0	0	0	0	0	0	0	0	0	0	0	0	0	0.000357687	0.000681782	Unique	Over-represented
9114	No_PFAM 81.8% PF00169.20_PH 18.2%	1	0	0	1	1	1	0	1	1	0	0	1	1	1	0	0	1	1	0	0	0	0	0	0	0	0	0	0	0	0	0	0	0	0	0	0	0	0	0	0.000357687	0.000681782	Unique	Over-represented
9115	No_PFAM 81.8% PF07719.8_TPR_2 9.1% PF01238.12_PMI_typeI 9.1%	1	0	0	1	1	1	0	1	1	0	0	1	1	1	0	0	1	1	0	0	0	0	0	0	0	0	0	0	0	0	0	0	0	0	0	0	0	0	0	0.000357687	0.000681782	Unique	Over-represented
9117	No_PFAM 100.0%	1	0	0	1	1	1	0	1	1	0	0	1	1	1	0	0	1	1	0	0	0	0	0	0	0	0	0	0	0	0	0	0	0	0	0	0	0	0	0	0.000357687	0.000681782	Unique	Over-represented
9119	No_PFAM 100.0%	1	0	0	1	1	1	0	1	1	0	0	1	1	1	0	0	1	1	0	0	0	0	0	0	0	0	0	0	0	0	0	0	0	0	0	0	0	0	0	0.000357687	0.000681782	Unique	Over-represented
9120	No_PFAM 90.9% PF00098.14_zf-CCHC 9.1%	1	0	0	1	1	1	0	1	1	0	0	1	1	1	0	0	1	1	0	0	0	0	0	0	0	0	0	0	0	0	0	0	0	0	0	0	0	0	0	0.000357687	0.000681782	Unique	Over-represented
9121	PF00646.24_F-box 72.7% No_PFAM 27.3%	1	0	0	1	1	1	0	1	1	0	0	1	1	1	0	0	1	1	0	0	0	0	0	0	0	0	0	0	0	0	0	0	0	0	0	0	0	0	0	0.000357687	0.000681782	Unique	Over-represented
9124	No_PFAM 100.0%	1	0	0	1	1	1	0	1	1	0	0	1	1	1	0	0	1	1	0	0	0	0	0	0	0	0	0	0	0	0	0	0	0	0	0	0	0	0	0	0.000357687	0.000681782	Unique	Over-represented
9127	No_PFAM 100.0%	1	0	0	1	1	1	0	1	1	0	0	1	1	1	0	0	1	1	0	0	0	0	0	0	0	0	0	0	0	0	0	0	0	0	0	0	0	0	0	0.000357687	0.000681782	Unique	Over-represented
9128	No_PFAM 100.0%	1	0	0	1	1	1	0	1	1	0	0	1	1	1	0	0	1	1	0	0	0	0	0	0	0	0	0	0	0	0	0	0	0	0	0	0	0	0	0	0.000357687	0.000681782	Unique	Over-represented
9129	No_PFAM 100.0%	1	0	0	1	1	1	0	1	1	0	0	1	1	1	0	0	1	1	0	0	0	0	0	0	0	0	0	0	0	0	0	0	0	0	0	0	0	0	0	0.000357687	0.000681782	Unique	Over-represented
9131	No_PFAM 100.0%	1	0	0	1	1	1	0	1	1	0	0	1	1	1	0	0	1	1	0	0	0	0	0	0	0	0	0	0	0	0	0	0	0	0	0	0	0	0	0	0.000357687	0.000681782	Unique	Over-represented
9132	PF00026.14_Asp 81.8% No_PFAM 18.2%	1	0	0	1	1	1	0	1	1	0	0	1	1	1	0	0	1	1	0	0	0	0	0	0	0	0	0	0	0	0	0	0	0	0	0	0	0	0	0	0.000357687	0.000681782	Unique	Over-represented
9133	No_PFAM 100.0%	1	0	0	1	1	1	0	1	1	0	0	1	1	1	0	0	1	1	0	0	0	0	0	0	0	0	0	0	0	0	0	0	0	0	0	0	0	0	0	0.000357687	0.000681782	Unique	Over-represented
9134	No_PFAM 100.0%	1	0	0	1	1	1	0	1	1	0	0	1	1	1	0	0	1	1	0	0	0	0	0	0	0	0	0	0	0	0	0	0	0	0	0	0	0	0	0	0.000357687	0.000681782	Unique	Over-represented
9135	No_PFAM 100.0%	1	0	0	1	1	1	0	1	1	0	0	1	1	1	0	0	1	1	0	0	0	0	0	0	0	0	0	0	0	0	0	0	0	0	0	0	0	0	0	0.000357687	0.000681782	Unique	Over-represented
9136	No_PFAM 100.0%	1	0	0	1	1	1	0	1	1	0	0	1	1	1	0	0	1	1	0	0	0	0	0	0	0	0	0	0	0	0	0	0	0	0	0	0	0	0	0	0.000357687	0.000681782	Unique	Over-represented
9137	No_PFAM 100.0%	1	0	0	1	1	1	0	1	1	0	0	1	1	1	0	0	1	1	0	0	0	0	0	0	0	0	0	0	0	0	0	0	0	0	0	0	0	0	0	0.000357687	0.000681782	Unique	Over-represented
9139	No_PFAM 100.0%	1	0	0	1	1	1	0	1	1	0	0	1	1	1	0	0	1	1	0	0	0	0	0	0	0	0	0	0	0	0	0	0	0	0	0	0	0	0	0	0.000357687	0.000681782	Unique	Over-represented
9145	No_PFAM 100.0%	1	0	0	1	1	1	0	1	1	0	0	1	1	1	0	0	1	1	0	0	0	0	0	0	0	0	0	0	0	0	0	0	0	0	0	0	0	0	0	0.000357687	0.000681782	Unique	Over-represented
9148	PF07738.4_Sad1_UNC 100.0%	1	0	0	1	1	1	0	1	1	0	0	1	1	1	0	0	1	1	0	0	0	0	0	0	0	0	0	0	0	0	0	0	0	0	0	0	0	0	0	0.000357687	0.000681782	Unique	Over-represented
9149	No_PFAM 100.0%	1	0	0	1	1	1	0	1	1	0	0	1	1	1	0	0	1	1	0	0	0	0	0	0	0	0	0	0	0	0	0	0	0	0	0	0	0	0	0	0.000357687	0.000681782	Unique	Over-represented
9150	No_PFAM 100.0%	1	0	0	1	1	1	0	1	1	0	0	1	1	1	0	0	1	1	0	0	0	0	0	0	0	0	0	0	0	0	0	0	0	0	0	0	0	0	0	0.000357687	0.000681782	Unique	Over-represented
9151	No_PFAM 100.0%	1	0	0	1	1	1	0	1	1	0	0	1	1	1	0	0	1	1	0	0	0	0	0	0	0	0	0	0	0	0	0	0	0	0	0	0	0	0	0	0.000357687	0.000681782	Unique	Over-represented
9153	No_PFAM 100.0%	1	1	0	1	1	1	0	1	1	0	0	1	1	1	0	0	1	0	0	0	0	0	0	0	0	0	0	0	0	0	0	0	0	0	0	0	0	0	0	0.000357687	0.000681782	Unique	Over-represented
9154	No_PFAM 100.0%	1	0	0	1	1	1	0	1	1	0	0	1	1	1	0	0	1	1	0	0	0	0	0	0	0	0	0	0	0	0	0	0	0	0	0	0	0	0	0	0.000357687	0.000681782	Unique	Over-represented
9158	No_PFAM 100.0%	1	0	0	1	1	1	0	1	1	0	0	1	1	1	0	0	1	1	0	0	0	0	0	0	0	0	0	0	0	0	0	0	0	0	0	0	0	0	0	0.000357687	0.000681782	Unique	Over-represented
9162	No_PFAM 100.0%	1	0	0	1	1	1	0	1	1	0	0	1	1	1	0	0	1	1	0	0	0	0	0	0	0	0	0	0	0	0	0	0	0	0	0	0	0	0	0	0.000357687	0.000681782	Unique	Over-represented
9163	PF03943.4_TAP_C 90.9% PF00560.24_LRR_1 18.2% No_PFAM 9.1%	1	0	0	1	1	1	0	1	1	0	0	1	1	1	0	0	1	1	0	0	0	0	0	0	0	0	0	0	0	0	0	0	0	0	0	0	0	0	0	0.000357687	0.000681782	Unique	Over-represented
9164	PF00188.17_SCP 100.0%	1	0	0	1	1	1	0	1	1	0	0	1	1	1	0	0	1	1	0	0	0	0	0	0	0	0	0	0	0	0	0	0	0	0	0	0	0	0	0	0.000357687	0.000681782	Unique	Over-represented
9165	No_PFAM 90.9% PF00646.24_F-box 9.1%	1	0	0	1	1	1	0	1	1	0	0	1	1	1	0	0	1	1	0	0	0	0	0	0	0	0	0	0	0	0	0	0	0	0	0	0	0	0	0	0.000357687	0.000681782	Unique	Over-represented
9169	No_PFAM 100.0%	1	0	0	1	1	1	0	1	1	0	0	1	1	1	0	0	1	1	0	0	0	0	0	0	0	0	0	0	0	0	0	0	0	0	0	0	0	0	0	0.000357687	0.000681782	Unique	Over-represented
9170	No_PFAM 54.5% PF01929.8_Ribosomal_L14e 45.5% PF00467.20_KOW 18.2%	1	0	0	1	1	1	0	1	1	0	0	1	1	1	0	0	1	1	0	0	0	0	0	0	0	0	0	0	0	0	0	0	0	0	0	0	0	0	0	0.000357687	0.000681782	Unique	Over-represented
9173	No_PFAM 90.9% PF00260.11_Protamine_P1 9.1%	1	0	0	1	1	1	0	1	1	0	0	1	1	1	0	0	1	1	0	0	0	0	0	0	0	0	0	0	0	0	0	0	0	0	0	0	0	0	0	0.000357687	0.000681782	Unique	Over-represented
9175	No_PFAM 100.0%	1	0	0	1	1	1	0	1	1	0	0	1	1	1	0	0	1	1	0	0	0	0	0	0	0	0	0	0	0	0	0	0	0	0	0	0	0	0	0	0.000357687	0.000681782	Unique	Over-represented
9176	No_PFAM 100.0%	1	0	0	1	1	1	0	1	1	0	0	1	1	1	0	0	1	1	0	0	0	0	0	0	0	0	0	0	0	0	0	0	0	0	0	0	0	0	0	0.000357687	0.000681782	Unique	Over-represented
9178	No_PFAM 100.0%	1	0	0	1	1	1	0	1	1	0	0	1	1	1	0	0	1	1	0	0	0	0	0	0	0	0	0	0	0	0	0	0	0	0	0	0	0	0	0	0.000357687	0.000681782	Unique	Over-represented
9179	No_PFAM 100.0%	1	0	0	1	1	1	0	1	1	0	0	1	1	1	0	0	1	1	0	0	0	0	0	0	0	0	0	0	0	0	0	0	0	0	0	0	0	0	0	0.000357687	0.000681782	Unique	Over-represented
9181	No_PFAM 100.0%	1	0	0	1	1	1	0	1	1	0	0	1	1	1	0	0	1	1	0	0	0	0	0	0	0	0	0	0	0	0	0	0	0	0	0	0	0	0	0	0.000357687	0.000681782	Unique	Over-represented
9183	No_PFAM 100.0%	1	0	0	1	1	1	0	1	1	0	0	1	1	1	0	0	1	1	0	0	0	0	0	0	0	0	0	0	0	0	0	0	0	0	0	0	0	0	0	0.000357687	0.000681782	Unique	Over-represented
9184	PF02127.6_Peptidase_M18 100.0%	1	0	0	1	1	1	0	1	1	0	0	1	1	1	0	0	1	1	0	0	0	0	0	0	0	0	0	0	0	0	0	0	0	0	0	0	0	0	0	0.000357687	0.000681782	Unique	Over-represented
9186	No_PFAM 100.0%	1	0	0	1	1	1	0	1	1	0	0	1	1	1	0	0	1	1	0	0	0	0	0	0	0	0	0	0	0	0	0	0	0	0	0	0	0	0	0	0.000357687	0.000681782	Unique	Over-represented
9187	PF05933.4_Fun_ATP-synt_8 100.0%	1	0	0	1	1	1	0	1	1	0	0	1	1	1	0	0	1	1	0	0	0	0	0	0	0	0	0	0	0	0	0	0	0	0	0	0	0	0	0	0.000357687	0.000681782	Unique	Over-represented
9188	No_PFAM 100.0%	1	0	0	1	1	1	0	1	1	0	0	1	1	1	0	0	1	1	0	0	0	0	0	0	0	0	0	0	0	0	0	0	0	0	0	0	0	0	0	0.000357687	0.000681782	Unique	Over-represented
9189	No_PFAM 100.0%	1	0	0	1	1	1	0	1	1	0	0	1	1	1	0	0	1	1	0	0	0	0	0	0	0	0	0	0	0	0	0	0	0	0	0	0	0	0	0	0.000357687	0.000681782	Unique	Over-represented
9190	No_PFAM 100.0%	1	0	0	1	1	1	0	1	1	0	0	1	1	1	0	0	1	1	0	0	0	0	0	0	0	0	0	0	0	0	0	0	0	0	0	0	0	0	0	0.000357687	0.000681782	Unique	Over-represented
9192	No_PFAM 100.0%	1	0	0	1	1	1	0	1	1	0	0	1	1	1	0	0	1	1	0	0	0	0	0	0	0	0	0	0	0	0	0	0	0	0	0	0	0	0	0	0.000357687	0.000681782	Unique	Over-represented
9193	No_PFAM 100.0%	1	0	0	1	1	1	0	1	1	0	0	1	1	1	0	0	1	1	0	0	0	0	0	0	0	0	0	0	0	0	0	0	0	0	0	0	0	0	0	0.000357687	0.000681782	Unique	Over-represented
9194	No_PFAM 100.0%	1	0	0	1	1	1	0	1	1	0	0	1	1	1	0	0	1	1	0	0	0	0	0	0	0	0	0	0	0	0	0	0	0	0	0	0	0	0	0	0.000357687	0.000681782	Unique	Over-represented
9195	No_PFAM 100.0%	1	0	0	1	1	1	0	1	1	0	0	1	1	1	0	0	1	1	0	0	0	0	0	0	0	0	0	0	0	0	0	0	0	0	0	0	0	0	0	0.000357687	0.000681782	Unique	Over-represented
9196	No_PFAM 90.9% PF07719.8_TPR_2 9.1%	1	0	0	1	1	1	0	1	1	0	0	1	1	1	0	0	1	1	0	0	0	0	0	0	0	0	0	0	0	0	0	0	0	0	0	0	0	0	0	0.000357687	0.000681782	Unique	Over-represented
9199	No_PFAM 100.0%	1	0	0	1	1	1	0	1	1	0	0	1	1	1	0	0	1	1	0	0	0	0	0	0	0	0	0	0	0	0	0	0	0	0	0	0	0	0	0	0.000357687	0.000681782	Unique	Over-represented
9200	No_PFAM 100.0%	1	0	0	1	1	1	0	1	1	0	0	1	1	1	0	0	1	1	0	0	0	0	0	0	0	0	0	0	0	0	0	0	0	0	0	0	0	0	0	0.000357687	0.000681782	Unique	Over-represented
9201	No_PFAM 100.0%	1	0	0	1	1	1	0	1	1	0	0	1	1	1	0	0	1	1	0	0	0	0	0	0	0	0	0	0	0	0	0	0	0	0	0	0	0	0	0	0.000357687	0.000681782	Unique	Over-represented
9202	No_PFAM 100.0%	1	0	0	1	1	1	0	1	1	0	0	1	1	1	0	0	1	1	0	0	0	0	0	0	0	0	0	0	0	0	0	0	0	0	0	0	0	0	0	0.000357687	0.000681782	Unique	Over-represented
9203	No_PFAM 100.0%	1	0	0	1	1	1	0	1	1	0	0	1	1	1	0	0	1	1	0	0	0	0	0	0	0	0	0	0	0	0	0	0	0	0	0	0	0	0	0	0.000357687	0.000681782	Unique	Over-represented
9205	No_PFAM 100.0%	1	0	0	1	1	1	0	1	1	0	0	1	1	1	0	0	1	1	0	0	0	0	0	0	0	0	0	0	0	0	0	0	0	0	0	0	0	0	0	0.000357687	0.000681782	Unique	Over-represented
9206	No_PFAM 100.0%	1	0	0	1	1	1	0	1	1	0	0	1	1	1	0	0	1	1	0	0	0	0	0	0	0	0	0	0	0	0	0	0	0	0	0	0	0	0	0	0.000357687	0.000681782	Unique	Over-represented
9207	No_PFAM 100.0%	1	0	0	1	1	1	0	1	1	0	0	1	1	1	0	0	1	1	0	0	0	0	0	0	0	0	0	0	0	0	0	0	0	0	0	0	0	0	0	0.000357687	0.000681782	Unique	Over-represented
9208	No_PFAM 100.0%	1	0	0	1	1	1	0	1	1	0	0	1	1	1	0	0	1	1	0	0	0	0	0	0	0	0	0	0	0	0	0	0	0	0	0	0	0	0	0	0.000357687	0.000681782	Unique	Over-represented
9209	No_PFAM 100.0%	1	0	0	1	1	1	0	1	1	0	0	1	1	1	0	0	1	1	0	0	0	0	0	0	0	0	0	0	0	0	0	0	0	0	0	0	0	0	0	0.000357687	0.000681782	Unique	Over-represented
9210	No_PFAM 100.0%	1	0	0	1	1	1	0	1	1	0	0	1	1	1	0	0	1	1	0	0	0	0	0	0	0	0	0	0	0	0	0	0	0	0	0	0	0	0	0	0.000357687	0.000681782	Unique	Over-represented
9213	No_PFAM 100.0%	1	0	0	1	1	1	0	1	1	0	0	1	1	1	0	0	1	1	0	0	0	0	0	0	0	0	0	0	0	0	0	0	0	0	0	0	0	0	0	0.000357687	0.000681782	Unique	Over-represented
9216	No_PFAM 100.0%	1	0	0	1	1	1	0	1	1	0	0	1	1	1	0	0	1	1	0	0	0	0	0	0	0	0	0	0	0	0	0	0	0	0	0	0	0	0	0	0.000357687	0.000681782	Unique	Over-represented
9218	No_PFAM 100.0%	1	0	0	1	1	1	0	1	1	0	0	1	1	1	0	0	1	1	0	0	0	0	0	0	0	0	0	0	0	0	0	0	0	0	0	0	0	0	0	0.000357687	0.000681782	Unique	Over-represented
9220	PF03644.4_Glyco_hydro_85 100.0% PF01368.11_DHH 36.4%	1	0	0	1	1	1	0	0	1	0	1	1	1	1	0	0	1	1	0	0	0	0	0	0	0	0	0	0	0	0	0	0	0	0	0	0	0	0	0	0.000357687	0.000681782	Unique	Over-represented
9221	No_PFAM 72.7% PF01812.11_5-FTHF_cyc-lig 27.3%	1	0	0	1	1	1	0	1	1	0	0	1	1	1	0	0	1	1	0	0	0	0	0	0	0	0	0	0	0	0	0	0	0	0	0	0	0	0	0	0.000357687	0.000681782	Unique	Over-represented
9222	No_PFAM 100.0%	1	0	0	1	1	1	0	1	1	0	0	1	1	1	0	0	1	1	0	0	0	0	0	0	0	0	0	0	0	0	0	0	0	0	0	0	0	0	0	0.000357687	0.000681782	Unique	Over-represented
9223	No_PFAM 100.0%	1	0	0	1	1	1	0	1	1	0	0	1	1	1	0	0	1	1	0	0	0	0	0	0	0	0	0	0	0	0	0	0	0	0	0	0	0	0	0	0.000357687	0.000681782	Unique	Over-represented
9224	PF00723.12_Glyco_hydro_15 100.0%	1	0	0	1	1	1	0	1	1	0	0	1	1	1	0	0	1	1	0	0	0	0	0	0	0	0	0	0	0	0	0	0	0	0	0	0	0	0	0	0.000357687	0.000681782	Unique	Over-represented
9225	PF00588.10_SpoU_methylase 100.0%	1	0	0	1	1	1	0	1	1	0	0	1	1	1	0	0	1	1	0	0	0	0	0	0	0	0	0	0	0	0	0	0	0	0	0	0	0	0	0	0.000357687	0.000681782	Unique	Over-represented
9226	No_PFAM 81.8% PF02186.6_TFIIE_beta 18.2%	1	0	0	1	1	1	0	1	1	0	0	1	1	1	0	0	1	1	0	0	0	0	0	0	0	0	0	0	0	0	0	0	0	0	0	0	0	0	0	0.000357687	0.000681782	Unique	Over-represented
9228	No_PFAM 100.0%	1	0	0	1	1	1	0	1	1	0	0	1	1	1	0	0	1	1	0	0	0	0	0	0	0	0	0	0	0	0	0	0	0	0	0	0	0	0	0	0.000357687	0.000681782	Unique	Over-represented
9229	PF04664.4_OGFr_N 72.7% No_PFAM 27.3%	1	0	0	1	1	1	0	1	1	0	0	1	1	1	0	0	1	1	0	0	0	0	0	0	0	0	0	0	0	0	0	0	0	0	0	0	0	0	0	0.000357687	0.000681782	Unique	Over-represented
9230	No_PFAM 100.0%	1	0	0	1	1	1	0	1	1	0	0	1	1	1	0	0	1	1	0	0	0	0	0	0	0	0	0	0	0	0	0	0	0	0	0	0	0	0	0	0.000357687	0.000681782	Unique	Over-represented
9231	No_PFAM 100.0%	1	0	0	1	1	1	0	1	1	0	0	1	1	1	0	0	1	1	0	0	0	0	0	0	0	0	0	0	0	0	0	0	0	0	0	0	0	0	0	0.000357687	0.000681782	Unique	Over-represented
9233	No_PFAM 100.0%	1	0	0	1	1	1	0	1	1	0	0	1	1	1	0	0	1	1	0	0	0	0	0	0	0	0	0	0	0	0	0	0	0	0	0	0	0	0	0	0.000357687	0.000681782	Unique	Over-represented
9234	No_PFAM 100.0%	1	0	0	1	1	1	0	1	1	0	0	1	1	1	0	0	1	1	0	0	0	0	0	0	0	0	0	0	0	0	0	0	0	0	0	0	0	0	0	0.000357687	0.000681782	Unique	Over-represented
9235	No_PFAM 100.0%	1	0	0	1	1	1	0	1	1	0	0	1	1	1	0	0	1	1	0	0	0	0	0	0	0	0	0	0	0	0	0	0	0	0	0	0	0	0	0	0.000357687	0.000681782	Unique	Over-represented
9236	No_PFAM 100.0%	1	0	0	1	1	1	0	1	1	0	0	1	1	1	0	0	1	1	0	0	0	0	0	0	0	0	0	0	0	0	0	0	0	0	0	0	0	0	0	0.000357687	0.000681782	Unique	Over-represented
9237	PF04719.5_TAFII28 100.0%	1	0	0	1	1	1	0	1	1	0	0	1	1	1	0	0	1	1	0	0	0	0	0	0	0	0	0	0	0	0	0	0	0	0	0	0	0	0	0	0.000357687	0.000681782	Unique	Over-represented
9239	No_PFAM 100.0%	1	0	0	1	1	1	0	1	1	0	0	1	1	1	0	0	1	1	0	0	0	0	0	0	0	0	0	0	0	0	0	0	0	0	0	0	0	0	0	0.000357687	0.000681782	Unique	Over-represented
9240	No_PFAM 100.0%	1	0	0	1	1	1	0	1	1	0	0	1	1	1	0	0	1	1	0	0	0	0	0	0	0	0	0	0	0	0	0	0	0	0	0	0	0	0	0	0.000357687	0.000681782	Unique	Over-represented
9241	No_PFAM 100.0%	1	0	0	1	1	1	0	1	1	0	0	1	1	1	0	0	1	1	0	0	0	0	0	0	0	0	0	0	0	0	0	0	0	0	0	0	0	0	0	0.000357687	0.000681782	Unique	Over-represented
9242	No_PFAM 100.0%	1	0	0	1	1	1	0	1	1	0	0	1	1	1	0	0	1	1	0	0	0	0	0	0	0	0	0	0	0	0	0	0	0	0	0	0	0	0	0	0.000357687	0.000681782	Unique	Over-represented
9244	No_PFAM 100.0%	1	0	0	1	1	1	0	1	1	0	0	1	1	1	0	0	1	1	0	0	0	0	0	0	0	0	0	0	0	0	0	0	0	0	0	0	0	0	0	0.000357687	0.000681782	Unique	Over-represented
9245	No_PFAM 100.0%	1	0	0	1	1	1	0	1	1	0	0	1	1	1	0	0	1	1	0	0	0	0	0	0	0	0	0	0	0	0	0	0	0	0	0	0	0	0	0	0.000357687	0.000681782	Unique	Over-represented
9246	No_PFAM 72.7% PF07719.8_TPR_2 18.2% PF00515.19_TPR_1 18.2%	1	0	0	1	1	1	0	1	1	0	0	1	1	1	0	0	1	1	0	0	0	0	0	0	0	0	0	0	0	0	0	0	0	0	0	0	0	0	0	0.000357687	0.000681782	Unique	Over-represented
9247	PF00515.19_TPR_1 63.6% PF07719.8_TPR_2 54.5% No_PFAM 36.4%	1	0	0	1	1	1	0	1	1	0	0	1	1	1	0	0	1	1	0	0	0	0	0	0	0	0	0	0	0	0	0	0	0	0	0	0	0	0	0	0.000357687	0.000681782	Unique	Over-represented
7218	PF01753.9_zf-MYND 100.0%	1	1	1	0	0	1	1	0	0	2	2	1	0	0	1	1	1	1	0	0	0	0	0	0	0	0	0	0	0	0	0	0	0	0	0	0	0	0	0	0.000231034	0.000778317	Unique	Over-represented
7297	No_PFAM 100.0%	1	2	0	1	1	1	0	1	2	0	0	1	1	1	0	0	1	1	0	0	0	0	0	0	0	0	0	0	0	0	0	0	0	0	0	0	0	0	0	0.000231034	0.000778317	Unique	Over-represented
7301	No_PFAM 100.0%	1	0	0	1	1	1	1	2	1	0	0	1	1	2	0	0	1	1	0	0	0	0	0	0	0	0	0	0	0	0	0	0	0	0	0	0	0	0	0	0.000231034	0.000778317	Unique	Over-represented
6941	No_PFAM 100.0%	1	0	0	1	1	1	0	2	1	2	1	0	1	1	1	0	0	2	0	0	0	0	0	0	0	0	0	0	0	0	0	0	0	0	0	0	0	0	0	0.000238741	0.000943652	Unique	Over-represented
6958	PF01612.11_3_5_exonuc 73.3% PF00570.14_HRDC 53.3% No_PFAM 20.0%	1	1	0	1	1	0	0	1	2	0	0	2	2	1	0	1	1	1	0	0	0	0	0	0	0	0	0	0	0	0	0	0	0	0	0	0	0	0	0	0.000238741	0.000943652	Unique	Over-represented
7023	No_PFAM 100.0%	1	1	0	1	1	1	0	2	2	0	0	1	1	2	0	0	1	1	0	0	0	0	0	0	0	0	0	0	0	0	0	0	0	0	0	0	0	0	0	0.000238741	0.000943652	Unique	Over-represented
6740	No_PFAM 100.0%	1	0	0	1	1	1	1	0	1	2	0	3	1	0	1	1	1	1	0	0	0	0	0	0	0	0	0	0	0	0	0	0	0	0	0	0	0	0	0	8.97008e-05	0.000997024	Unique	Over-represented
6747	PF01753.9_zf-MYND 75.0% No_PFAM 25.0%	0	0	2	1	1	1	2	1	0	2	2	1	1	1	0	0	1	0	0	0	0	0	0	0	0	0	0	0	0	0	0	0	0	0	0	0	0	0	0	0.000243613	0.000997024	Unique	Over-represented
8090	No_PFAM 100.0%	1	0	0	1	1	1	0	0	2	1	0	1	1	1	0	0	1	1	0	0	0	0	0	0	0	0	0	0	0	0	0	0	0	0	0	0	0	0	0	0.000360029	0.00124344	Unique	Over-represented
8098	PF01042.12_Ribonuc_L-PSP 83.3% No_PFAM 16.7%	1	0	1	1	1	2	1	0	1	0	1	0	1	0	0	0	1	1	0	0	0	0	0	0	0	0	0	0	0	0	0	0	0	0	0	0	0	0	0	0.000360029	0.00124344	Unique	Over-represented
8119	No_PFAM 100.0%	1	1	0	2	1	1	0	1	1	0	0	1	1	1	0	0	1	0	0	0	0	0	0	0	0	0	0	0	0	0	0	0	0	0	0	0	0	0	0	0.000360029	0.00124344	Unique	Over-represented
8309	PF06985.2_HET 91.7% PF00069.16_Pkinase 83.3% No_PFAM 8.3%	1	0	0	1	1	1	0	1	1	0	0	1	1	1	0	0	2	1	0	0	0	0	0	0	0	0	0	0	0	0	0	0	0	0	0	0	0	0	0	0.000360029	0.00124344	Unique	Over-represented
8312	PF00172.9_Zn_clus 75.0% No_PFAM 25.0%	1	0	0	1	1	1	0	1	1	0	0	1	2	1	0	0	1	1	0	0	0	0	0	0	0	0	0	0	0	0	0	0	0	0	0	0	0	0	0	0.000360029	0.00124344	Unique	Over-represented
8313	PF04082.9_Fungal_trans 83.3% PF00172.9_Zn_clus 75.0% No_PFAM 16.7%	1	0	0	2	1	1	0	1	1	0	0	1	1	1	0	0	1	1	0	0	0	0	0	0	0	0	0	0	0	0	0	0	0	0	0	0	0	0	0	0.000360029	0.00124344	Unique	Over-represented
8315	PF00172.9_Zn_clus 66.7% No_PFAM 33.3%	1	0	0	1	1	1	0	1	1	0	0	2	1	1	0	0	1	1	0	0	0	0	0	0	0	0	0	0	0	0	0	0	0	0	0	0	0	0	0	0.000360029	0.00124344	Unique	Over-represented
8318	PF04082.9_Fungal_trans 83.3% PF00172.9_Zn_clus 50.0% No_PFAM 16.7% PF01960.9_ArgJ 8.3%	1	0	0	1	1	1	0	1	1	0	0	2	1	1	0	0	1	1	0	0	0	0	0	0	0	0	0	0	0	0	0	0	0	0	0	0	0	0	0	0.000360029	0.00124344	Unique	Over-represented
8324	No_PFAM 100.0%	1	0	0	1	1	1	0	1	1	0	0	1	2	1	0	0	1	1	0	0	0	0	0	0	0	0	0	0	0	0	0	0	0	0	0	0	0	0	0	0.000360029	0.00124344	Unique	Over-represented
8325	PF00646.24_F-box 58.3% No_PFAM 41.7%	1	0	0	1	1	1	0	1	2	0	0	1	1	1	0	0	1	1	0	0	0	0	0	0	0	0	0	0	0	0	0	0	0	0	0	0	0	0	0	0.000360029	0.00124344	Unique	Over-represented
8326	PF07910.4_Peptidase_C78 91.7% PF02518.17_HATPase_c 8.3% PF00512.16_HisKA 8.3% PF00072.15_Response_reg 8.3% No_PFAM 8.3%	1	0	0	1	1	1	0	1	1	0	0	1	2	1	0	0	1	1	0	0	0	0	0	0	0	0	0	0	0	0	0	0	0	0	0	0	0	0	0	0.000360029	0.00124344	Unique	Over-represented
8340	PF00023.21_Ank 66.7% No_PFAM 33.3%	1	0	0	1	1	1	0	2	0	1	0	1	1	1	0	0	1	1	0	0	0	0	0	0	0	0	0	0	0	0	0	0	0	0	0	0	0	0	0	0.000360029	0.00124344	Unique	Over-represented
8341	No_PFAM 91.7% PF06985.2_HET 8.3%	1	0	0	1	1	1	0	1	2	0	0	1	1	1	0	0	1	1	0	0	0	0	0	0	0	0	0	0	0	0	0	0	0	0	0	0	0	0	0	0.000360029	0.00124344	Unique	Over-represented
8346	No_PFAM 100.0%	1	0	0	1	1	1	0	1	2	0	0	1	1	1	0	0	1	1	0	0	0	0	0	0	0	0	0	0	0	0	0	0	0	0	0	0	0	0	0	0.000360029	0.00124344	Unique	Over-represented
8347	No_PFAM 100.0%	2	0	0	1	1	1	0	1	1	0	0	1	1	1	0	0	1	1	0	0	0	0	0	0	0	0	0	0	0	0	0	0	0	0	0	0	0	0	0	0.000360029	0.00124344	Unique	Over-represented
8348	No_PFAM 100.0%	1	0	0	1	1	1	0	2	1	0	0	1	1	1	0	0	1	1	0	0	0	0	0	0	0	0	0	0	0	0	0	0	0	0	0	0	0	0	0	0.000360029	0.00124344	Unique	Over-represented
8353	No_PFAM 100.0%	1	0	0	2	1	1	0	1	1	0	0	1	1	1	0	0	1	1	0	0	0	0	0	0	0	0	0	0	0	0	0	0	0	0	0	0	0	0	0	0.000360029	0.00124344	Unique	Over-represented
8360	No_PFAM 100.0%	2	0	0	1	1	1	0	1	1	0	0	1	1	1	0	0	1	1	0	0	0	0	0	0	0	0	0	0	0	0	0	0	0	0	0	0	0	0	0	0.000360029	0.00124344	Unique	Over-represented
8366	No_PFAM 100.0%	1	0	0	1	1	1	0	1	1	0	0	1	1	1	0	0	2	1	0	0	0	0	0	0	0	0	0	0	0	0	0	0	0	0	0	0	0	0	0	0.000360029	0.00124344	Unique	Over-represented
8367	No_PFAM 100.0%	2	0	0	1	1	1	0	1	1	0	0	1	1	1	0	0	1	1	0	0	0	0	0	0	0	0	0	0	0	0	0	0	0	0	0	0	0	0	0	0.000360029	0.00124344	Unique	Over-represented
8369	No_PFAM 100.0%	1	0	0	1	1	1	0	1	2	0	0	1	1	1	0	0	1	1	0	0	0	0	0	0	0	0	0	0	0	0	0	0	0	0	0	0	0	0	0	0.000360029	0.00124344	Unique	Over-represented
8378	No_PFAM 100.0%	1	0	0	1	1	1	0	1	1	0	0	1	1	2	0	0	1	1	0	0	0	0	0	0	0	0	0	0	0	0	0	0	0	0	0	0	0	0	0	0.000360029	0.00124344	Unique	Over-represented
8379	No_PFAM 100.0%	1	0	0	1	1	1	0	1	1	0	0	1	1	1	0	0	2	1	0	0	0	0	0	0	0	0	0	0	0	0	0	0	0	0	0	0	0	0	0	0.000360029	0.00124344	Unique	Over-represented
8391	No_PFAM 100.0%	2	0	0	1	1	1	0	1	1	0	0	1	1	1	0	0	1	1	0	0	0	0	0	0	0	0	0	0	0	0	0	0	0	0	0	0	0	0	0	0.000360029	0.00124344	Unique	Over-represented
8398	No_PFAM 100.0%	2	0	0	1	1	1	0	1	1	0	0	1	1	1	0	0	1	1	0	0	0	0	0	0	0	0	0	0	0	0	0	0	0	0	0	0	0	0	0	0.000360029	0.00124344	Unique	Over-represented
8402	PF08508.1_DUF1746 91.7% No_PFAM 8.3%	1	0	0	1	1	1	0	1	2	0	0	1	1	1	0	0	1	1	0	0	0	0	0	0	0	0	0	0	0	0	0	0	0	0	0	0	0	0	0	0.000360029	0.00124344	Unique	Over-represented
8404	No_PFAM 100.0%	1	0	0	1	2	1	0	1	1	0	0	1	1	1	0	0	1	1	0	0	0	0	0	0	0	0	0	0	0	0	0	0	0	0	0	0	0	0	0	0.000360029	0.00124344	Unique	Over-represented
8407	No_PFAM 100.0%	2	0	0	1	1	1	0	1	1	0	0	1	1	1	0	0	1	1	0	0	0	0	0	0	0	0	0	0	0	0	0	0	0	0	0	0	0	0	0	0.000360029	0.00124344	Unique	Over-represented
8408	No_PFAM 100.0%	1	0	0	1	1	1	0	2	1	0	0	1	1	1	0	0	1	1	0	0	0	0	0	0	0	0	0	0	0	0	0	0	0	0	0	0	0	0	0	0.000360029	0.00124344	Unique	Over-represented
8416	PF08588.1_DUF1769 83.3% No_PFAM 16.7%	1	0	0	1	1	1	0	1	1	0	0	1	2	1	0	0	1	1	0	0	0	0	0	0	0	0	0	0	0	0	0	0	0	0	0	0	0	0	0	0.000360029	0.00124344	Unique	Over-represented
8417	PF00646.24_F-box 66.7% No_PFAM 33.3%	1	0	0	1	1	1	0	1	1	0	0	1	1	1	0	0	1	2	0	0	0	0	0	0	0	0	0	0	0	0	0	0	0	0	0	0	0	0	0	0.000360029	0.00124344	Unique	Over-represented
8421	PF07716.6_bZIP_2 75.0% No_PFAM 25.0%	1	0	0	1	1	1	0	1	2	0	0	1	1	1	0	0	1	1	0	0	0	0	0	0	0	0	0	0	0	0	0	0	0	0	0	0	0	0	0	0.000360029	0.00124344	Unique	Over-represented
8422	No_PFAM 75.0% PF02178.10_AT_hook 25.0%	1	0	0	1	1	1	0	1	1	0	0	1	1	1	0	0	1	2	0	0	0	0	0	0	0	0	0	0	0	0	0	0	0	0	0	0	0	0	0	0.000360029	0.00124344	Unique	Over-represented
8423	No_PFAM 100.0%	1	0	0	2	1	1	0	1	1	0	0	1	1	1	0	0	1	1	0	0	0	0	0	0	0	0	0	0	0	0	0	0	0	0	0	0	0	0	0	0.000360029	0.00124344	Unique	Over-represented
8427	No_PFAM 100.0%	1	0	0	2	1	1	0	1	1	0	0	1	1	1	0	0	1	1	0	0	0	0	0	0	0	0	0	0	0	0	0	0	0	0	0	0	0	0	0	0.000360029	0.00124344	Unique	Over-represented
8428	No_PFAM 100.0%	2	0	1	1	1	1	0	1	1	0	0	1	1	0	0	0	1	1	0	0	0	0	0	0	0	0	0	0	0	0	0	0	0	0	0	0	0	0	0	0.000360029	0.00124344	Unique	Over-represented
8435	No_PFAM 100.0%	1	0	0	1	1	1	0	1	1	0	0	1	1	1	0	0	2	1	0	0	0	0	0	0	0	0	0	0	0	0	0	0	0	0	0	0	0	0	0	0.000360029	0.00124344	Unique	Over-represented
8444	No_PFAM 100.0%	2	0	0	1	1	1	0	1	1	0	0	1	1	1	0	0	1	1	0	0	0	0	0	0	0	0	0	0	0	0	0	0	0	0	0	0	0	0	0	0.000360029	0.00124344	Unique	Over-represented
8449	PF09417.1_RNA_pol_III_C17 91.7% No_PFAM 8.3%	1	0	0	2	1	1	0	1	1	0	0	1	1	1	0	0	1	1	0	0	0	0	0	0	0	0	0	0	0	0	0	0	0	0	0	0	0	0	0	0.000360029	0.00124344	Unique	Over-represented
8451	No_PFAM 100.0%	1	0	0	1	1	1	0	2	1	0	0	1	1	1	0	0	1	1	0	0	0	0	0	0	0	0	0	0	0	0	0	0	0	0	0	0	0	0	0	0.000360029	0.00124344	Unique	Over-represented
8455	No_PFAM 100.0%	1	0	0	1	1	1	0	1	2	0	0	1	1	1	0	0	1	1	0	0	0	0	0	0	0	0	0	0	0	0	0	0	0	0	0	0	0	0	0	0.000360029	0.00124344	Unique	Over-represented
8461	No_PFAM 75.0% PF03070.7_TENA_THI-4 25.0%	2	0	0	1	1	1	0	1	1	0	0	1	1	1	0	0	1	1	0	0	0	0	0	0	0	0	0	0	0	0	0	0	0	0	0	0	0	0	0	0.000360029	0.00124344	Unique	Over-represented
8471	PF02668.7_TauD 100.0%	1	0	0	1	1	2	0	1	1	0	0	1	1	1	0	0	1	1	0	0	0	0	0	0	0	0	0	0	0	0	0	0	0	0	0	0	0	0	0	0.000360029	0.00124344	Unique	Over-represented
8475	No_PFAM 100.0%	2	0	0	1	1	1	0	1	1	0	0	1	1	1	0	0	1	1	0	0	0	0	0	0	0	0	0	0	0	0	0	0	0	0	0	0	0	0	0	0.000360029	0.00124344	Unique	Over-represented
8479	No_PFAM 100.0%	2	0	0	1	1	1	0	1	1	0	0	1	1	1	0	0	1	1	0	0	0	0	0	0	0	0	0	0	0	0	0	0	0	0	0	0	0	0	0	0.000360029	0.00124344	Unique	Over-represented
8481	No_PFAM 100.0%	1	0	0	1	1	1	0	2	1	0	0	1	1	1	0	0	1	1	0	0	0	0	0	0	0	0	0	0	0	0	0	0	0	0	0	0	0	0	0	0.000360029	0.00124344	Unique	Over-represented
8484	No_PFAM 100.0%	1	0	0	1	1	1	0	1	1	0	0	1	1	1	0	0	1	2	0	0	0	0	0	0	0	0	0	0	0	0	0	0	0	0	0	0	0	0	0	0.000360029	0.00124344	Unique	Over-represented
8503	PF00169.20_PH 100.0%	1	0	0	2	1	1	0	1	1	0	0	1	1	1	0	0	1	1	0	0	0	0	0	0	0	0	0	0	0	0	0	0	0	0	0	0	0	0	0	0.000360029	0.00124344	Unique	Over-represented
9509	PF00097.16_zf-C3HC4 60.0% No_PFAM 40.0% PF03366.7_YEATS 10.0%	0	0	1	1	1	1	1	1	0	1	0	1	1	0	0	0	0	1	0	0	0	0	0	0	0	0	0	0	0	0	0	0	0	0	0	0	0	0	0	0.000719085	0.00133948	Unique	Over-represented
9528	PF00857.11_Isochorismatase 90.0% PF01161.11_PBP 40.0% No_PFAM 10.0%	0	1	0	1	1	1	0	0	1	0	0	1	1	1	0	0	1	1	0	0	0	0	0	0	0	0	0	0	0	0	0	0	0	0	0	0	0	0	0	0.000719085	0.00133948	Unique	Over-represented
9541	No_PFAM 100.0%	1	0	0	1	1	1	0	0	1	0	1	1	1	0	0	0	1	1	0	0	0	0	0	0	0	0	0	0	0	0	0	0	0	0	0	0	0	0	0	0.000719085	0.00133948	Unique	Over-represented
9545	No_PFAM 100.0%	1	0	0	1	1	1	0	0	1	0	1	1	1	0	0	0	1	1	0	0	0	0	0	0	0	0	0	0	0	0	0	0	0	0	0	0	0	0	0	0.000719085	0.00133948	Unique	Over-represented
9555	No_PFAM 100.0%	1	0	0	1	1	1	0	1	1	0	1	1	1	0	0	0	1	0	0	0	0	0	0	0	0	0	0	0	0	0	0	0	0	0	0	0	0	0	0	0.000719085	0.00133948	Unique	Over-represented
9561	PF05890.3_Ebp2 100.0%	1	0	0	1	1	1	0	0	1	0	1	1	1	0	0	0	1	1	0	0	0	0	0	0	0	0	0	0	0	0	0	0	0	0	0	0	0	0	0	0.000719085	0.00133948	Unique	Over-represented
9742	PF02178.10_AT_hook 70.0% PF00627.22_UBA 70.0% No_PFAM 20.0% PF01522.12_Polysacc_deac_1 10.0% PF00187.10_Chitin_bind_1 10.0%	0	0	0	1	1	1	0	1	1	0	0	1	1	1	0	0	1	1	0	0	0	0	0	0	0	0	0	0	0	0	0	0	0	0	0	0	0	0	0	0.000719085	0.00133948	Unique	Over-represented
9745	PF00172.9_Zn_clus 80.0% No_PFAM 20.0% PF00347.14_Ribosomal_L6 10.0%	1	0	0	1	1	1	0	0	1	0	0	1	1	1	0	0	1	1	0	0	0	0	0	0	0	0	0	0	0	0	0	0	0	0	0	0	0	0	0	0.000719085	0.00133948	Unique	Over-represented
9746	No_PFAM 90.0% PF06985.2_HET 10.0%	1	0	0	1	1	1	0	1	0	0	0	1	1	1	0	0	1	1	0	0	0	0	0	0	0	0	0	0	0	0	0	0	0	0	0	0	0	0	0	0.000719085	0.00133948	Unique	Over-represented
9749	No_PFAM 100.0%	1	0	0	1	1	1	0	0	1	0	0	1	1	1	0	0	1	1	0	0	0	0	0	0	0	0	0	0	0	0	0	0	0	0	0	0	0	0	0	0.000719085	0.00133948	Unique	Over-represented
9754	No_PFAM 90.0% PF00069.16_Pkinase 10.0%	1	0	0	1	1	1	0	1	1	0	0	1	1	1	0	0	1	0	0	0	0	0	0	0	0	0	0	0	0	0	0	0	0	0	0	0	0	0	0	0.000719085	0.00133948	Unique	Over-represented
9758	No_PFAM 100.0%	0	0	0	1	1	1	0	1	1	0	0	1	1	1	0	0	1	1	0	0	0	0	0	0	0	0	0	0	0	0	0	0	0	0	0	0	0	0	0	0.000719085	0.00133948	Unique	Over-represented
9761	PF02902.10_Peptidase_C48 90.0% No_PFAM 10.0%	1	0	0	1	1	1	0	0	1	0	0	1	1	1	0	0	1	1	0	0	0	0	0	0	0	0	0	0	0	0	0	0	0	0	0	0	0	0	0	0.000719085	0.00133948	Unique	Over-represented
9763	No_PFAM 90.0% PF02221.6_E1_DerP2_DerF2 10.0%	0	0	0	1	1	1	0	1	1	0	0	1	1	1	0	0	1	1	0	0	0	0	0	0	0	0	0	0	0	0	0	0	0	0	0	0	0	0	0	0.000719085	0.00133948	Unique	Over-represented
9764	No_PFAM 80.0% PF00172.9_Zn_clus 20.0%	1	0	0	1	1	1	0	1	1	0	0	1	1	0	0	0	1	1	0	0	0	0	0	0	0	0	0	0	0	0	0	0	0	0	0	0	0	0	0	0.000719085	0.00133948	Unique	Over-represented
9767	PF04082.9_Fungal_trans 90.0% PF01569.12_PAP2 10.0% No_PFAM 10.0%	1	0	1	1	1	1	0	0	0	0	0	1	1	1	0	0	1	1	0	0	0	0	0	0	0	0	0	0	0	0	0	0	0	0	0	0	0	0	0	0.000719085	0.00133948	Unique	Over-represented
9768	No_PFAM 100.0%	1	0	1	1	1	1	1	1	1	0	0	0	0	1	0	0	0	1	0	0	0	0	0	0	0	0	0	0	0	0	0	0	0	0	0	0	0	0	0	0.000719085	0.00133948	Unique	Over-represented
9769	No_PFAM 100.0%	1	0	0	1	1	1	0	1	0	0	0	1	1	1	0	0	1	1	0	0	0	0	0	0	0	0	0	0	0	0	0	0	0	0	0	0	0	0	0	0.000719085	0.00133948	Unique	Over-represented
9770	PF00560.24_LRR_1 100.0%	1	0	0	1	1	1	0	1	0	0	0	1	1	1	0	0	1	1	0	0	0	0	0	0	0	0	0	0	0	0	0	0	0	0	0	0	0	0	0	0.000719085	0.00133948	Unique	Over-represented
9773	PF00097.16_zf-C3HC4 90.0% PF00481.12_PP2C 10.0% No_PFAM 10.0%	1	0	0	1	1	1	0	1	1	0	0	1	1	0	0	0	1	1	0	0	0	0	0	0	0	0	0	0	0	0	0	0	0	0	0	0	0	0	0	0.000719085	0.00133948	Unique	Over-represented
9785	PF00026.14_Asp 50.0% No_PFAM 50.0%	0	0	0	1	1	1	0	1	1	0	0	1	1	1	0	0	1	1	0	0	0	0	0	0	0	0	0	0	0	0	0	0	0	0	0	0	0	0	0	0.000719085	0.00133948	Unique	Over-represented
9786	No_PFAM 100.0%	0	0	0	1	1	1	0	1	1	0	0	1	1	1	0	0	1	1	0	0	0	0	0	0	0	0	0	0	0	0	0	0	0	0	0	0	0	0	0	0.000719085	0.00133948	Unique	Over-represented
9790	No_PFAM 100.0%	1	0	0	1	1	1	0	1	0	0	0	1	1	1	0	0	1	1	0	0	0	0	0	0	0	0	0	0	0	0	0	0	0	0	0	0	0	0	0	0.000719085	0.00133948	Unique	Over-represented
9797	PF02791.8_DDT 60.0% PF03155.6_Alg6_Alg8 50.0% No_PFAM 30.0%	1	0	0	1	1	1	0	1	1	0	0	1	1	1	0	0	1	0	0	0	0	0	0	0	0	0	0	0	0	0	0	0	0	0	0	0	0	0	0	0.000719085	0.00133948	Unique	Over-represented
9800	No_PFAM 100.0%	1	0	0	1	1	1	0	1	0	0	0	1	1	1	0	0	1	1	0	0	0	0	0	0	0	0	0	0	0	0	0	0	0	0	0	0	0	0	0	0.000719085	0.00133948	Unique	Over-represented
9801	No_PFAM 90.0% PF00856.19_SET 10.0%	1	0	0	1	1	1	0	1	1	0	0	1	1	0	0	0	1	1	0	0	0	0	0	0	0	0	0	0	0	0	0	0	0	0	0	0	0	0	0	0.000719085	0.00133948	Unique	Over-represented
9802	PF00096.17_zf-C2H2 90.0% No_PFAM 10.0%	1	0	0	1	1	1	0	1	1	0	0	1	1	1	0	0	1	0	0	0	0	0	0	0	0	0	0	0	0	0	0	0	0	0	0	0	0	0	0	0.000719085	0.00133948	Unique	Over-represented
9803	No_PFAM 100.0%	0	0	0	1	1	1	0	1	1	0	0	1	1	1	0	0	1	1	0	0	0	0	0	0	0	0	0	0	0	0	0	0	0	0	0	0	0	0	0	0.000719085	0.00133948	Unique	Over-represented
9808	No_PFAM 100.0%	1	0	0	1	1	1	0	1	0	0	0	1	1	1	0	0	1	1	0	0	0	0	0	0	0	0	0	0	0	0	0	0	0	0	0	0	0	0	0	0.000719085	0.00133948	Unique	Over-represented
9810	No_PFAM 100.0%	1	0	0	1	1	1	0	0	1	0	0	1	1	1	0	0	1	1	0	0	0	0	0	0	0	0	0	0	0	0	0	0	0	0	0	0	0	0	0	0.000719085	0.00133948	Unique	Over-represented
9811	No_PFAM 90.0% PF00011.12_HSP20 10.0%	1	0	0	1	1	1	0	0	1	0	0	1	1	1	0	0	1	1	0	0	0	0	0	0	0	0	0	0	0	0	0	0	0	0	0	0	0	0	0	0.000719085	0.00133948	Unique	Over-represented
9812	PF03101.6_FAR1 90.0% PF08242.3_Methyltransf_12 10.0% PF08241.3_Methyltransf_11 10.0% No_PFAM 10.0%	1	0	0	1	1	1	0	1	1	0	0	1	1	1	0	0	1	0	0	0	0	0	0	0	0	0	0	0	0	0	0	0	0	0	0	0	0	0	0	0.000719085	0.00133948	Unique	Over-represented
9813	No_PFAM 90.0% PF00106.16_adh_short 10.0%	1	0	0	1	1	1	0	1	0	0	0	1	1	1	0	0	1	1	0	0	0	0	0	0	0	0	0	0	0	0	0	0	0	0	0	0	0	0	0	0.000719085	0.00133948	Unique	Over-represented
9817	No_PFAM 100.0%	0	0	0	1	1	1	0	1	1	0	0	1	1	1	0	0	1	1	0	0	0	0	0	0	0	0	0	0	0	0	0	0	0	0	0	0	0	0	0	0.000719085	0.00133948	Unique	Over-represented
9818	No_PFAM 100.0%	1	0	0	1	1	1	0	1	1	0	0	1	1	1	0	0	1	0	0	0	0	0	0	0	0	0	0	0	0	0	0	0	0	0	0	0	0	0	0	0.000719085	0.00133948	Unique	Over-represented
9820	PF09362.1_DUF1996 100.0%	1	0	0	1	1	1	0	0	1	0	0	1	1	1	0	0	1	1	0	0	0	0	0	0	0	0	0	0	0	0	0	0	0	0	0	0	0	0	0	0.000719085	0.00133948	Unique	Over-represented
9822	No_PFAM 100.0%	1	0	0	1	1	1	0	1	1	0	0	1	1	0	0	0	1	1	0	0	0	0	0	0	0	0	0	0	0	0	0	0	0	0	0	0	0	0	0	0.000719085	0.00133948	Unique	Over-represented
9823	No_PFAM 100.0%	1	0	0	1	1	1	0	1	1	0	0	1	1	0	0	0	1	1	0	0	0	0	0	0	0	0	0	0	0	0	0	0	0	0	0	0	0	0	0	0.000719085	0.00133948	Unique	Over-represented
9824	No_PFAM 100.0%	1	0	0	1	1	1	0	1	0	0	0	1	1	1	0	0	1	1	0	0	0	0	0	0	0	0	0	0	0	0	0	0	0	0	0	0	0	0	0	0.000719085	0.00133948	Unique	Over-represented
9826	No_PFAM 100.0%	1	0	0	1	1	1	0	1	1	0	0	1	1	0	0	0	1	1	0	0	0	0	0	0	0	0	0	0	0	0	0	0	0	0	0	0	0	0	0	0.000719085	0.00133948	Unique	Over-represented
9827	No_PFAM 90.0% PF01670.7_Glyco_hydro_12 10.0%	1	0	0	1	1	1	0	1	1	0	0	0	1	1	0	0	1	1	0	0	0	0	0	0	0	0	0	0	0	0	0	0	0	0	0	0	0	0	0	0.000719085	0.00133948	Unique	Over-represented
9832	PF00646.24_F-box 60.0% No_PFAM 40.0%	1	0	0	1	1	1	0	0	1	0	0	1	1	1	0	0	1	1	0	0	0	0	0	0	0	0	0	0	0	0	0	0	0	0	0	0	0	0	0	0.000719085	0.00133948	Unique	Over-represented
9839	No_PFAM 100.0%	1	0	0	1	1	1	0	1	1	0	0	0	1	1	0	0	1	1	0	0	0	0	0	0	0	0	0	0	0	0	0	0	0	0	0	0	0	0	0	0.000719085	0.00133948	Unique	Over-represented
9842	No_PFAM 100.0%	1	0	0	1	1	1	0	0	1	0	0	1	1	1	0	0	1	1	0	0	0	0	0	0	0	0	0	0	0	0	0	0	0	0	0	0	0	0	0	0.000719085	0.00133948	Unique	Over-represented
9843	No_PFAM 100.0%	1	0	0	1	1	1	0	1	1	0	0	1	1	1	0	0	1	0	0	0	0	0	0	0	0	0	0	0	0	0	0	0	0	0	0	0	0	0	0	0.000719085	0.00133948	Unique	Over-represented
9847	PF04101.7_Glyco_tran_28_C 50.0% No_PFAM 50.0%	1	0	0	1	1	1	0	1	1	0	0	1	1	0	0	0	1	1	0	0	0	0	0	0	0	0	0	0	0	0	0	0	0	0	0	0	0	0	0	0.000719085	0.00133948	Unique	Over-represented
9852	PF00642.15_zf-CCCH 90.0% No_PFAM 10.0%	1	0	0	1	1	1	0	1	1	0	0	1	1	0	0	0	1	1	0	0	0	0	0	0	0	0	0	0	0	0	0	0	0	0	0	0	0	0	0	0.000719085	0.00133948	Unique	Over-represented
9853	No_PFAM 100.0%	1	0	0	1	1	1	0	1	1	0	0	1	1	0	0	0	1	1	0	0	0	0	0	0	0	0	0	0	0	0	0	0	0	0	0	0	0	0	0	0.000719085	0.00133948	Unique	Over-represented
9854	No_PFAM 90.0% PF02958.11_DUF227 10.0%	1	0	0	1	1	1	0	0	1	0	0	1	1	1	0	0	1	1	0	0	0	0	0	0	0	0	0	0	0	0	0	0	0	0	0	0	0	0	0	0.000719085	0.00133948	Unique	Over-represented
9856	No_PFAM 100.0%	1	0	0	1	1	1	0	1	1	0	0	1	1	1	0	0	0	1	0	0	0	0	0	0	0	0	0	0	0	0	0	0	0	0	0	0	0	0	0	0.000719085	0.00133948	Unique	Over-represented
9857	No_PFAM 100.0%	1	0	0	1	1	1	0	0	1	0	0	1	1	1	0	0	1	1	0	0	0	0	0	0	0	0	0	0	0	0	0	0	0	0	0	0	0	0	0	0.000719085	0.00133948	Unique	Over-represented
9860	No_PFAM 100.0%	1	0	0	1	1	1	0	1	1	0	0	1	1	1	0	0	0	1	0	0	0	0	0	0	0	0	0	0	0	0	0	0	0	0	0	0	0	0	0	0.000719085	0.00133948	Unique	Over-represented
9861	PF02178.10_AT_hook 50.0% No_PFAM 50.0%	0	0	0	1	1	1	0	1	1	0	0	1	1	1	0	0	1	1	0	0	0	0	0	0	0	0	0	0	0	0	0	0	0	0	0	0	0	0	0	0.000719085	0.00133948	Unique	Over-represented
9864	PF00657.13_Lipase_GDSL 60.0% No_PFAM 40.0%	1	0	0	1	1	1	0	1	1	0	0	1	1	0	0	0	1	1	0	0	0	0	0	0	0	0	0	0	0	0	0	0	0	0	0	0	0	0	0	0.000719085	0.00133948	Unique	Over-represented
9865	No_PFAM 70.0% PF05433.6_Rick_17kDa_Anti 30.0%	1	0	0	1	1	1	0	1	0	0	0	1	1	1	0	0	1	1	0	0	0	0	0	0	0	0	0	0	0	0	0	0	0	0	0	0	0	0	0	0.000719085	0.00133948	Unique	Over-represented
9866	PF00646.24_F-box 80.0% No_PFAM 20.0%	1	0	0	1	1	1	0	0	1	0	0	1	1	1	0	0	1	1	0	0	0	0	0	0	0	0	0	0	0	0	0	0	0	0	0	0	0	0	0	0.000719085	0.00133948	Unique	Over-represented
9868	No_PFAM 100.0%	1	0	0	1	1	1	0	0	1	0	0	1	1	1	0	0	1	1	0	0	0	0	0	0	0	0	0	0	0	0	0	0	0	0	0	0	0	0	0	0.000719085	0.00133948	Unique	Over-represented
9869	PF04082.9_Fungal_trans 70.0% No_PFAM 30.0%	0	0	0	1	1	1	0	1	1	0	0	1	1	1	0	0	1	1	0	0	0	0	0	0	0	0	0	0	0	0	0	0	0	0	0	0	0	0	0	0.000719085	0.00133948	Unique	Over-represented
9876	No_PFAM 100.0%	1	0	0	1	1	1	0	1	1	0	0	1	1	0	0	0	1	1	0	0	0	0	0	0	0	0	0	0	0	0	0	0	0	0	0	0	0	0	0	0.000719085	0.00133948	Unique	Over-represented
9878	PF00098.14_zf-CCHC 80.0% No_PFAM 20.0%	1	0	0	1	1	1	0	0	1	0	0	1	1	1	0	0	1	1	0	0	0	0	0	0	0	0	0	0	0	0	0	0	0	0	0	0	0	0	0	0.000719085	0.00133948	Unique	Over-represented
9880	No_PFAM 100.0%	1	0	0	1	1	1	0	1	1	0	0	1	1	0	0	0	1	1	0	0	0	0	0	0	0	0	0	0	0	0	0	0	0	0	0	0	0	0	0	0.000719085	0.00133948	Unique	Over-represented
9882	No_PFAM 100.0%	1	0	0	1	1	1	0	0	1	0	0	1	1	1	0	0	1	1	0	0	0	0	0	0	0	0	0	0	0	0	0	0	0	0	0	0	0	0	0	0.000719085	0.00133948	Unique	Over-represented
9883	PF01585.14_G-patch 50.0% No_PFAM 50.0%	1	0	0	1	1	1	0	1	1	0	0	1	1	0	0	0	1	1	0	0	0	0	0	0	0	0	0	0	0	0	0	0	0	0	0	0	0	0	0	0.000719085	0.00133948	Unique	Over-represented
9885	No_PFAM 90.0% PF01370.12_Epimerase 10.0%	1	0	0	1	1	1	0	1	1	0	0	1	1	0	0	0	1	1	0	0	0	0	0	0	0	0	0	0	0	0	0	0	0	0	0	0	0	0	0	0.000719085	0.00133948	Unique	Over-represented
9886	No_PFAM 100.0%	1	0	0	1	1	1	0	1	1	0	0	1	1	0	0	0	1	1	0	0	0	0	0	0	0	0	0	0	0	0	0	0	0	0	0	0	0	0	0	0.000719085	0.00133948	Unique	Over-represented
9889	No_PFAM 100.0%	1	0	0	1	1	1	0	1	1	0	0	1	1	0	0	0	1	1	0	0	0	0	0	0	0	0	0	0	0	0	0	0	0	0	0	0	0	0	0	0.000719085	0.00133948	Unique	Over-represented
9890	No_PFAM 100.0%	1	0	0	1	1	1	0	1	0	0	0	1	1	1	0	0	1	1	0	0	0	0	0	0	0	0	0	0	0	0	0	0	0	0	0	0	0	0	0	0.000719085	0.00133948	Unique	Over-represented
9891	No_PFAM 100.0%	1	0	0	1	1	1	0	1	1	0	0	1	1	1	0	0	1	0	0	0	0	0	0	0	0	0	0	0	0	0	0	0	0	0	0	0	0	0	0	0.000719085	0.00133948	Unique	Over-represented
9893	No_PFAM 60.0% PF00172.9_Zn_clus 40.0%	1	0	0	1	1	1	0	1	1	0	0	1	1	1	0	0	1	0	0	0	0	0	0	0	0	0	0	0	0	0	0	0	0	0	0	0	0	0	0	0.000719085	0.00133948	Unique	Over-represented
9894	No_PFAM 100.0%	1	0	0	1	1	1	0	1	1	0	0	1	1	0	0	0	1	1	0	0	0	0	0	0	0	0	0	0	0	0	0	0	0	0	0	0	0	0	0	0.000719085	0.00133948	Unique	Over-represented
9896	No_PFAM 100.0%	1	0	0	1	1	1	0	1	0	0	0	1	1	1	0	0	1	1	0	0	0	0	0	0	0	0	0	0	0	0	0	0	0	0	0	0	0	0	0	0.000719085	0.00133948	Unique	Over-represented
9898	PF00076.13_RRM_1 100.0%	1	0	0	1	1	1	0	0	1	0	0	1	1	1	0	0	1	1	0	0	0	0	0	0	0	0	0	0	0	0	0	0	0	0	0	0	0	0	0	0.000719085	0.00133948	Unique	Over-represented
9900	PF05637.3_Glyco_transf_34 90.0% No_PFAM 10.0%	0	0	0	1	1	1	0	1	1	0	0	1	1	1	0	0	1	1	0	0	0	0	0	0	0	0	0	0	0	0	0	0	0	0	0	0	0	0	0	0.000719085	0.00133948	Unique	Over-represented
9901	No_PFAM 100.0%	1	0	0	1	1	1	0	1	1	0	0	1	1	0	0	0	1	1	0	0	0	0	0	0	0	0	0	0	0	0	0	0	0	0	0	0	0	0	0	0.000719085	0.00133948	Unique	Over-represented
9902	No_PFAM 100.0%	1	0	0	1	1	1	0	1	1	0	0	1	1	1	0	0	0	1	0	0	0	0	0	0	0	0	0	0	0	0	0	0	0	0	0	0	0	0	0	0.000719085	0.00133948	Unique	Over-represented
9904	PF00956.9_NAP 100.0%	0	0	0	1	1	1	0	1	1	0	0	1	1	1	0	0	1	1	0	0	0	0	0	0	0	0	0	0	0	0	0	0	0	0	0	0	0	0	0	0.000719085	0.00133948	Unique	Over-represented
9906	No_PFAM 100.0%	0	0	0	1	1	1	0	1	1	0	0	1	1	1	0	0	1	1	0	0	0	0	0	0	0	0	0	0	0	0	0	0	0	0	0	0	0	0	0	0.000719085	0.00133948	Unique	Over-represented
9907	No_PFAM 100.0%	1	0	0	1	1	1	0	0	1	0	0	1	1	1	0	0	1	1	0	0	0	0	0	0	0	0	0	0	0	0	0	0	0	0	0	0	0	0	0	0.000719085	0.00133948	Unique	Over-represented
9909	No_PFAM 100.0%	0	0	0	1	1	1	0	1	1	0	0	1	1	1	0	0	1	1	0	0	0	0	0	0	0	0	0	0	0	0	0	0	0	0	0	0	0	0	0	0.000719085	0.00133948	Unique	Over-represented
9910	No_PFAM 100.0%	1	0	0	1	1	1	0	0	1	0	0	1	1	1	0	0	1	1	0	0	0	0	0	0	0	0	0	0	0	0	0	0	0	0	0	0	0	0	0	0.000719085	0.00133948	Unique	Over-represented
9911	No_PFAM 100.0%	0	0	0	1	1	1	0	1	1	0	0	1	1	1	0	0	1	1	0	0	0	0	0	0	0	0	0	0	0	0	0	0	0	0	0	0	0	0	0	0.000719085	0.00133948	Unique	Over-represented
9912	PF00642.15_zf-CCCH 90.0% No_PFAM 10.0%	1	0	0	1	1	1	0	1	1	0	0	1	1	0	0	0	1	1	0	0	0	0	0	0	0	0	0	0	0	0	0	0	0	0	0	0	0	0	0	0.000719085	0.00133948	Unique	Over-represented
9913	No_PFAM 100.0%	1	0	0	1	1	1	0	1	1	0	0	1	1	0	0	0	1	1	0	0	0	0	0	0	0	0	0	0	0	0	0	0	0	0	0	0	0	0	0	0.000719085	0.00133948	Unique	Over-represented
9916	No_PFAM 100.0%	1	0	0	1	1	1	0	1	1	0	0	1	1	0	0	0	1	1	0	0	0	0	0	0	0	0	0	0	0	0	0	0	0	0	0	0	0	0	0	0.000719085	0.00133948	Unique	Over-represented
9918	No_PFAM 100.0%	0	0	0	1	1	1	0	1	1	0	0	1	1	1	0	0	1	1	0	0	0	0	0	0	0	0	0	0	0	0	0	0	0	0	0	0	0	0	0	0.000719085	0.00133948	Unique	Over-represented
9920	No_PFAM 100.0%	0	0	0	1	1	1	0	1	1	0	0	1	1	1	0	0	1	1	0	0	0	0	0	0	0	0	0	0	0	0	0	0	0	0	0	0	0	0	0	0.000719085	0.00133948	Unique	Over-represented
9922	No_PFAM 100.0%	0	0	0	1	1	1	0	1	1	0	0	1	1	1	0	0	1	1	0	0	0	0	0	0	0	0	0	0	0	0	0	0	0	0	0	0	0	0	0	0.000719085	0.00133948	Unique	Over-represented
9923	No_PFAM 90.0% PF02037.18_SAP 10.0%	1	0	0	1	1	1	0	1	1	0	0	1	1	1	0	0	1	0	0	0	0	0	0	0	0	0	0	0	0	0	0	0	0	0	0	0	0	0	0	0.000719085	0.00133948	Unique	Over-represented
9924	No_PFAM 90.0% PF03403.4_PAF-AH_p_II 10.0%	1	0	0	1	1	1	0	1	1	0	0	1	1	0	0	0	1	1	0	0	0	0	0	0	0	0	0	0	0	0	0	0	0	0	0	0	0	0	0	0.000719085	0.00133948	Unique	Over-represented
9925	PF00646.24_F-box 60.0% No_PFAM 40.0%	1	0	0	1	1	1	0	1	1	0	0	1	0	1	0	0	1	1	0	0	0	0	0	0	0	0	0	0	0	0	0	0	0	0	0	0	0	0	0	0.000719085	0.00133948	Unique	Over-represented
9926	No_PFAM 80.0% PF03572.9_Peptidase_S41 20.0%	1	0	0	1	1	1	0	0	1	0	0	1	1	1	0	0	1	1	0	0	0	0	0	0	0	0	0	0	0	0	0	0	0	0	0	0	0	0	0	0.000719085	0.00133948	Unique	Over-represented
9927	No_PFAM 100.0%	1	0	0	1	1	1	0	0	1	0	0	1	1	1	0	0	1	1	0	0	0	0	0	0	0	0	0	0	0	0	0	0	0	0	0	0	0	0	0	0.000719085	0.00133948	Unique	Over-represented
9928	No_PFAM 100.0%	1	0	0	1	1	1	0	0	1	0	0	1	1	1	0	0	1	1	0	0	0	0	0	0	0	0	0	0	0	0	0	0	0	0	0	0	0	0	0	0.000719085	0.00133948	Unique	Over-represented
9933	No_PFAM 100.0%	1	0	0	1	1	1	0	0	1	0	0	1	1	1	0	0	1	1	0	0	0	0	0	0	0	0	0	0	0	0	0	0	0	0	0	0	0	0	0	0.000719085	0.00133948	Unique	Over-represented
9934	PF01423.13_LSM 90.0% No_PFAM 10.0%	1	0	0	1	1	1	0	1	1	0	0	1	1	0	0	0	1	1	0	0	0	0	0	0	0	0	0	0	0	0	0	0	0	0	0	0	0	0	0	0.000719085	0.00133948	Unique	Over-represented
9935	No_PFAM 100.0%	0	0	0	1	1	1	0	1	1	0	0	1	1	1	0	0	1	1	0	0	0	0	0	0	0	0	0	0	0	0	0	0	0	0	0	0	0	0	0	0.000719085	0.00133948	Unique	Over-represented
9937	No_PFAM 90.0% PF03572.9_Peptidase_S41 10.0%	1	0	0	1	1	1	0	1	1	0	0	1	1	0	0	0	1	1	0	0	0	0	0	0	0	0	0	0	0	0	0	0	0	0	0	0	0	0	0	0.000719085	0.00133948	Unique	Over-represented
9938	PF04909.5_Amidohydro_2 90.0% No_PFAM 10.0%	1	0	0	1	1	1	0	1	0	0	0	1	1	1	0	0	1	1	0	0	0	0	0	0	0	0	0	0	0	0	0	0	0	0	0	0	0	0	0	0.000719085	0.00133948	Unique	Over-represented
9939	PF01613.9_Flavin_Reduct 90.0% No_PFAM 10.0%	1	0	0	1	1	1	0	1	1	0	0	1	1	0	0	0	1	1	0	0	0	0	0	0	0	0	0	0	0	0	0	0	0	0	0	0	0	0	0	0.000719085	0.00133948	Unique	Over-represented
9943	No_PFAM 100.0%	1	0	0	1	1	1	0	0	1	0	0	1	1	1	0	0	1	1	0	0	0	0	0	0	0	0	0	0	0	0	0	0	0	0	0	0	0	0	0	0.000719085	0.00133948	Unique	Over-represented
9944	No_PFAM 100.0%	1	0	0	1	1	1	0	0	1	0	0	1	1	1	0	0	1	1	0	0	0	0	0	0	0	0	0	0	0	0	0	0	0	0	0	0	0	0	0	0.000719085	0.00133948	Unique	Over-represented
9946	No_PFAM 100.0%	1	0	0	1	1	1	0	1	1	0	0	1	1	0	0	0	1	1	0	0	0	0	0	0	0	0	0	0	0	0	0	0	0	0	0	0	0	0	0	0.000719085	0.00133948	Unique	Over-represented
9949	No_PFAM 100.0%	0	0	0	1	1	1	0	1	1	0	0	1	1	1	0	0	1	1	0	0	0	0	0	0	0	0	0	0	0	0	0	0	0	0	0	0	0	0	0	0.000719085	0.00133948	Unique	Over-represented
9950	No_PFAM 100.0%	0	0	1	1	1	1	0	0	1	0	0	1	1	1	0	0	1	1	0	0	0	0	0	0	0	0	0	0	0	0	0	0	0	0	0	0	0	0	0	0.000719085	0.00133948	Unique	Over-represented
9951	No_PFAM 100.0%	1	0	0	1	1	1	0	1	1	0	0	1	1	1	0	0	1	0	0	0	0	0	0	0	0	0	0	0	0	0	0	0	0	0	0	0	0	0	0	0.000719085	0.00133948	Unique	Over-represented
9952	No_PFAM 100.0%	1	0	0	1	1	1	0	1	1	0	0	1	1	0	0	0	1	1	0	0	0	0	0	0	0	0	0	0	0	0	0	0	0	0	0	0	0	0	0	0.000719085	0.00133948	Unique	Over-represented
9956	No_PFAM 100.0%	1	0	0	1	1	1	0	1	1	0	0	1	1	1	0	0	1	0	0	0	0	0	0	0	0	0	0	0	0	0	0	0	0	0	0	0	0	0	0	0.000719085	0.00133948	Unique	Over-represented
9958	No_PFAM 100.0%	1	0	0	1	1	1	0	0	1	0	0	1	1	1	0	0	1	1	0	0	0	0	0	0	0	0	0	0	0	0	0	0	0	0	0	0	0	0	0	0.000719085	0.00133948	Unique	Over-represented
9960	No_PFAM 100.0%	1	0	0	1	1	1	0	1	0	0	0	1	1	1	0	0	1	1	0	0	0	0	0	0	0	0	0	0	0	0	0	0	0	0	0	0	0	0	0	0.000719085	0.00133948	Unique	Over-represented
9961	No_PFAM 100.0%	1	0	0	1	1	1	0	1	0	0	0	1	1	1	0	0	1	1	0	0	0	0	0	0	0	0	0	0	0	0	0	0	0	0	0	0	0	0	0	0.000719085	0.00133948	Unique	Over-represented
9962	No_PFAM 100.0%	0	0	0	1	1	1	0	1	1	0	0	1	1	1	0	0	1	1	0	0	0	0	0	0	0	0	0	0	0	0	0	0	0	0	0	0	0	0	0	0.000719085	0.00133948	Unique	Over-represented
9964	PF00830.10_Ribosomal_L28 100.0%	1	0	0	1	1	1	0	1	1	0	0	1	1	0	0	0	1	1	0	0	0	0	0	0	0	0	0	0	0	0	0	0	0	0	0	0	0	0	0	0.000719085	0.00133948	Unique	Over-represented
9965	No_PFAM 100.0%	1	0	0	1	1	1	0	1	1	0	0	1	1	0	0	0	1	1	0	0	0	0	0	0	0	0	0	0	0	0	0	0	0	0	0	0	0	0	0	0.000719085	0.00133948	Unique	Over-represented
9966	No_PFAM 100.0%	1	0	0	1	1	1	0	1	0	0	0	1	1	1	0	0	1	1	0	0	0	0	0	0	0	0	0	0	0	0	0	0	0	0	0	0	0	0	0	0.000719085	0.00133948	Unique	Over-represented
9967	No_PFAM 60.0% PF00646.24_F-box 40.0%	1	0	0	1	1	1	0	1	1	0	0	1	1	0	0	0	1	1	0	0	0	0	0	0	0	0	0	0	0	0	0	0	0	0	0	0	0	0	0	0.000719085	0.00133948	Unique	Over-represented
9969	No_PFAM 100.0%	1	0	0	1	1	1	0	1	1	0	0	1	1	0	0	0	1	1	0	0	0	0	0	0	0	0	0	0	0	0	0	0	0	0	0	0	0	0	0	0.000719085	0.00133948	Unique	Over-represented
9970	No_PFAM 100.0%	1	0	0	1	1	1	0	0	1	0	0	1	1	1	0	0	1	1	0	0	0	0	0	0	0	0	0	0	0	0	0	0	0	0	0	0	0	0	0	0.000719085	0.00133948	Unique	Over-represented
9972	No_PFAM 100.0%	1	0	0	1	1	1	0	1	1	0	0	1	1	0	0	0	1	1	0	0	0	0	0	0	0	0	0	0	0	0	0	0	0	0	0	0	0	0	0	0.000719085	0.00133948	Unique	Over-represented
9973	No_PFAM 100.0%	1	0	0	1	1	1	0	1	1	0	0	1	1	0	0	0	1	1	0	0	0	0	0	0	0	0	0	0	0	0	0	0	0	0	0	0	0	0	0	0.000719085	0.00133948	Unique	Over-represented
9974	No_PFAM 100.0%	1	0	0	1	1	1	0	1	1	0	0	1	1	0	0	0	1	1	0	0	0	0	0	0	0	0	0	0	0	0	0	0	0	0	0	0	0	0	0	0.000719085	0.00133948	Unique	Over-represented
9979	No_PFAM 100.0%	1	0	0	1	1	1	0	1	1	0	0	1	1	1	0	0	0	1	0	0	0	0	0	0	0	0	0	0	0	0	0	0	0	0	0	0	0	0	0	0.000719085	0.00133948	Unique	Over-represented
9981	No_PFAM 100.0%	1	0	0	1	1	1	0	0	1	0	0	1	1	1	0	0	1	1	0	0	0	0	0	0	0	0	0	0	0	0	0	0	0	0	0	0	0	0	0	0.000719085	0.00133948	Unique	Over-represented
9982	No_PFAM 100.0%	0	0	0	1	1	1	0	1	1	0	0	1	1	1	0	0	1	1	0	0	0	0	0	0	0	0	0	0	0	0	0	0	0	0	0	0	0	0	0	0.000719085	0.00133948	Unique	Over-represented
9983	No_PFAM 100.0%	1	0	0	1	1	1	0	1	1	0	0	1	1	1	0	0	1	0	0	0	0	0	0	0	0	0	0	0	0	0	0	0	0	0	0	0	0	0	0	0.000719085	0.00133948	Unique	Over-represented
9984	No_PFAM 100.0%	1	0	0	1	1	1	0	1	1	0	0	1	1	1	0	0	1	0	0	0	0	0	0	0	0	0	0	0	0	0	0	0	0	0	0	0	0	0	0	0.000719085	0.00133948	Unique	Over-represented
9985	No_PFAM 100.0%	1	0	0	1	1	1	0	1	1	0	0	1	1	1	0	0	1	0	0	0	0	0	0	0	0	0	0	0	0	0	0	0	0	0	0	0	0	0	0	0.000719085	0.00133948	Unique	Over-represented
9987	No_PFAM 100.0%	1	0	0	1	1	1	0	1	1	0	0	1	1	0	0	0	1	1	0	0	0	0	0	0	0	0	0	0	0	0	0	0	0	0	0	0	0	0	0	0.000719085	0.00133948	Unique	Over-represented
9988	No_PFAM 100.0%	0	0	0	1	1	1	0	1	1	0	0	1	1	1	0	0	1	1	0	0	0	0	0	0	0	0	0	0	0	0	0	0	0	0	0	0	0	0	0	0.000719085	0.00133948	Unique	Over-represented
9989	No_PFAM 100.0%	1	0	0	1	1	1	0	1	1	0	0	1	1	1	0	0	0	1	0	0	0	0	0	0	0	0	0	0	0	0	0	0	0	0	0	0	0	0	0	0.000719085	0.00133948	Unique	Over-represented
9990	PF09496.1_Cenp-O 100.0%	1	0	0	1	1	1	0	1	0	0	0	1	1	1	0	0	1	1	0	0	0	0	0	0	0	0	0	0	0	0	0	0	0	0	0	0	0	0	0	0.000719085	0.00133948	Unique	Over-represented
9991	No_PFAM 60.0% PF00646.24_F-box 40.0% PF07723.4_LRR_2 10.0%	1	0	0	1	1	1	0	0	1	0	0	1	1	1	0	0	1	1	0	0	0	0	0	0	0	0	0	0	0	0	0	0	0	0	0	0	0	0	0	0.000719085	0.00133948	Unique	Over-represented
9993	No_PFAM 100.0%	1	0	0	1	1	1	0	1	1	0	0	1	1	0	0	0	1	1	0	0	0	0	0	0	0	0	0	0	0	0	0	0	0	0	0	0	0	0	0	0.000719085	0.00133948	Unique	Over-represented
9995	No_PFAM 100.0%	1	0	0	1	1	1	0	1	1	0	0	1	1	1	0	0	1	0	0	0	0	0	0	0	0	0	0	0	0	0	0	0	0	0	0	0	0	0	0	0.000719085	0.00133948	Unique	Over-represented
9997	No_PFAM 100.0%	1	0	0	1	1	0	0	1	1	0	0	1	1	1	0	0	1	1	0	0	0	0	0	0	0	0	0	0	0	0	0	0	0	0	0	0	0	0	0	0.000719085	0.00133948	Unique	Over-represented
9999	No_PFAM 100.0%	0	0	0	1	1	1	0	1	1	0	0	1	1	1	0	0	1	1	0	0	0	0	0	0	0	0	0	0	0	0	0	0	0	0	0	0	0	0	0	0.000719085	0.00133948	Unique	Over-represented
10003	No_PFAM 100.0%	1	1	0	1	1	1	0	1	0	0	0	1	0	1	0	0	1	1	0	0	0	0	0	0	0	0	0	0	0	0	0	0	0	0	0	0	0	0	0	0.000719085	0.00133948	Unique	Over-represented
4906	No_PFAM 100.0%	3	0	0	2	2	2	1	2	5	0	0	2	3	1	0	0	2	2	0	0	0	0	0	0	0	0	0	0	0	0	0	0	0	0	0	0	0	0	0	0.000254868	0.00134761	Unique	Over-represented
7818	PF00096.17_zf-C2H2 76.9% No_PFAM 23.1%	1	0	0	1	1	1	0	1	1	0	0	2	1	2	0	0	1	1	0	0	0	0	0	0	0	0	0	0	0	0	0	0	0	0	0	0	0	0	0	0.000373329	0.00139683	Unique	Over-represented
7819	No_PFAM 100.0%	1	0	0	1	1	1	0	1	1	0	0	2	1	2	0	0	1	1	0	0	0	0	0	0	0	0	0	0	0	0	0	0	0	0	0	0	0	0	0	0.000373329	0.00139683	Unique	Over-represented
7821	PF00642.15_zf-CCCH 76.9% No_PFAM 23.1%	1	0	0	1	1	1	0	1	2	0	0	1	1	1	0	0	1	2	0	0	0	0	0	0	0	0	0	0	0	0	0	0	0	0	0	0	0	0	0	0.000373329	0.00139683	Unique	Over-represented
7826	PF03847.4_TFIID_20kDa 84.6% PF03372.14_Exo_endo_phos 46.2% No_PFAM 7.7%	1	0	0	1	1	1	0	2	1	0	0	1	1	2	0	0	1	1	0	0	0	0	0	0	0	0	0	0	0	0	0	0	0	0	0	0	0	0	0	0.000373329	0.00139683	Unique	Over-represented
7828	PF00583.15_Acetyltransf_1 69.2% No_PFAM 30.8%	1	0	0	1	1	1	0	2	1	0	0	1	1	2	0	0	1	1	0	0	0	0	0	0	0	0	0	0	0	0	0	0	0	0	0	0	0	0	0	0.000373329	0.00139683	Unique	Over-represented
7833	PF04229.5_UPF0157 92.3% PF00583.15_Acetyltransf_1 92.3%	1	0	0	2	1	1	0	1	1	0	0	1	1	1	0	0	1	2	0	0	0	0	0	0	0	0	0	0	0	0	0	0	0	0	0	0	0	0	0	0.000373329	0.00139683	Unique	Over-represented
7837	No_PFAM 100.0%	1	0	0	2	1	2	0	1	1	0	0	1	1	1	0	0	1	1	0	0	0	0	0	0	0	0	0	0	0	0	0	0	0	0	0	0	0	0	0	0.000373329	0.00139683	Unique	Over-represented
7841	No_PFAM 100.0%	2	0	0	1	1	1	0	1	1	0	0	1	1	2	0	0	1	1	0	0	0	0	0	0	0	0	0	0	0	0	0	0	0	0	0	0	0	0	0	0.000373329	0.00139683	Unique	Over-represented
7842	No_PFAM 92.3% PF00587.16_tRNA-synt_2b 7.7%	2	0	0	1	1	1	0	1	1	0	0	1	2	1	0	0	1	1	0	0	0	0	0	0	0	0	0	0	0	0	0	0	0	0	0	0	0	0	0	0.000373329	0.00139683	Unique	Over-represented
7847	No_PFAM 100.0%	1	0	0	2	2	1	0	1	1	0	0	1	1	1	0	0	1	1	0	0	0	0	0	0	0	0	0	0	0	0	0	0	0	0	0	0	0	0	0	0.000373329	0.00139683	Unique	Over-represented
7850	No_PFAM 100.0%	1	0	0	1	1	1	0	1	2	0	0	1	1	1	0	0	2	1	0	0	0	0	0	0	0	0	0	0	0	0	0	0	0	0	0	0	0	0	0	0.000373329	0.00139683	Unique	Over-represented
7856	No_PFAM 92.3% PF07690.7_MFS_1 7.7%	2	0	0	2	1	1	0	1	1	0	0	1	1	1	0	0	1	1	0	0	0	0	0	0	0	0	0	0	0	0	0	0	0	0	0	0	0	0	0	0.000373329	0.00139683	Unique	Over-represented
7857	No_PFAM 100.0%	1	0	0	1	1	1	0	2	1	0	0	1	1	2	0	0	1	1	0	0	0	0	0	0	0	0	0	0	0	0	0	0	0	0	0	0	0	0	0	0.000373329	0.00139683	Unique	Over-represented
7873	No_PFAM 92.3% PF07716.6_bZIP_2 7.7%	1	0	0	1	1	1	0	1	1	0	0	1	1	2	0	0	2	1	0	0	0	0	0	0	0	0	0	0	0	0	0	0	0	0	0	0	0	0	0	0.000373329	0.00139683	Unique	Over-represented
7884	No_PFAM 100.0%	1	0	0	2	1	1	0	1	1	0	0	1	1	1	0	0	1	2	0	0	0	0	0	0	0	0	0	0	0	0	0	0	0	0	0	0	0	0	0	0.000373329	0.00139683	Unique	Over-represented
7288	No_PFAM 92.9% PF00651.22_BTB 7.1%	1	1	0	1	1	1	1	1	1	0	0	1	1	3	0	0	1	0	0	0	0	0	0	0	0	0	0	0	0	0	0	0	0	0	0	0	0	0	0	0.000216258	0.00158648	Unique	Over-represented
7433	PF00400.23_WD40 85.7% PF00232.9_Glyco_hydro_1 57.1% PF00956.9_NAP 7.1%	1	0	0	1	1	1	0	1	2	0	0	2	1	2	0	0	1	1	0	0	0	0	0	0	0	0	0	0	0	0	0	0	0	0	0	0	0	0	0	0.00038568	0.00158648	Unique	Over-represented
7435	No_PFAM 78.6% PF00096.17_zf-C2H2 21.4%	1	0	0	1	1	1	0	2	1	0	0	1	2	2	0	0	1	1	0	0	0	0	0	0	0	0	0	0	0	0	0	0	0	0	0	0	0	0	0	0.00038568	0.00158648	Unique	Over-represented
7462	No_PFAM 100.0%	1	0	0	1	1	1	0	2	1	0	0	1	1	2	0	0	2	1	0	0	0	0	0	0	0	0	0	0	0	0	0	0	0	0	0	0	0	0	0	0.00038568	0.00158648	Unique	Over-represented
6950	PF02230.7_Abhydrolase_2 100.0%	0	1	3	1	1	1	2	0	0	1	1	0	1	0	1	1	0	1	0	0	0	0	0	0	0	0	0	0	0	0	0	0	0	0	0	0	0	0	0	0.000231034	0.00161329	Unique	Over-represented
5651	PF00141.14_peroxidase 90.9% No_PFAM 9.1%	2	0	0	3	3	3	0	1	1	0	0	2	2	2	0	0	2	1	0	0	0	0	0	0	0	0	0	0	0	0	0	0	0	0	0	0	0	0	0	0.000415234	0.00178998	Unique	Over-represented
6616	No_PFAM 100.0%	1	0	1	2	2	2	0	1	1	0	0	1	1	0	0	0	2	3	0	0	0	0	0	0	0	0	0	0	0	0	0	0	0	0	0	0	0	0	0	0.000406186	0.00224919	Unique	Over-represented
8713	No_PFAM 100.0%	0	1	2	0	0	0	1	1	0	1	1	0	0	1	1	1	0	1	0	0	0	0	0	0	0	0	0	0	0	0	0	0	0	0	0	0	0	0	0	0.00073968	0.00224919	Unique	Over-represented
8767	PF09347.1_DUF1989 81.8% No_PFAM 18.2%	0	0	0	1	1	1	0	2	0	1	0	1	1	1	0	0	1	1	0	0	0	0	0	0	0	0	0	0	0	0	0	0	0	0	0	0	0	0	0	0.00073968	0.00224919	Unique	Over-represented
8786	No_PFAM 100.0%	0	1	0	1	1	0	0	1	2	0	0	1	1	1	0	0	1	1	0	0	0	0	0	0	0	0	0	0	0	0	0	0	0	0	0	0	0	0	0	0.00073968	0.00224919	Unique	Over-represented
8956	PF07647.8_SAM_2 81.8% PF00536.21_SAM_1 81.8% PF00505.10_HMG_box 81.8% PF04082.9_Fungal_trans 9.1% No_PFAM 9.1%	2	0	0	1	1	1	0	0	1	0	0	1	1	1	0	0	1	1	0	0	0	0	0	0	0	0	0	0	0	0	0	0	0	0	0	0	0	0	0	0.00073968	0.00224919	Unique	Over-represented
8957	PF00096.17_zf-C2H2 81.8% No_PFAM 18.2%	1	0	0	1	1	1	0	0	1	0	0	1	2	1	0	0	1	1	0	0	0	0	0	0	0	0	0	0	0	0	0	0	0	0	0	0	0	0	0	0.00073968	0.00224919	Unique	Over-represented
8969	No_PFAM 100.0%	1	0	0	1	1	1	0	0	1	0	0	2	1	1	0	0	1	1	0	0	0	0	0	0	0	0	0	0	0	0	0	0	0	0	0	0	0	0	0	0.00073968	0.00224919	Unique	Over-represented
8970	No_PFAM 100.0%	1	0	0	1	1	1	0	1	1	0	0	1	2	1	0	0	1	0	0	0	0	0	0	0	0	0	0	0	0	0	0	0	0	0	0	0	0	0	0	0.00073968	0.00224919	Unique	Over-represented
8980	No_PFAM 100.0%	2	0	0	1	1	1	0	1	0	0	0	1	1	1	0	0	1	1	0	0	0	0	0	0	0	0	0	0	0	0	0	0	0	0	0	0	0	0	0	0.00073968	0.00224919	Unique	Over-represented
9000	PF00097.16_zf-C3HC4 90.9% No_PFAM 9.1%	0	0	0	1	1	1	0	2	1	0	0	1	1	1	0	0	1	1	0	0	0	0	0	0	0	0	0	0	0	0	0	0	0	0	0	0	0	0	0	0.00073968	0.00224919	Unique	Over-represented
9003	No_PFAM 90.9% PF02182.8_YDG_SRA 9.1%	1	0	0	1	1	1	0	2	1	0	0	1	1	1	0	0	1	0	0	0	0	0	0	0	0	0	0	0	0	0	0	0	0	0	0	0	0	0	0	0.00073968	0.00224919	Unique	Over-represented
9011	No_PFAM 100.0%	1	0	0	1	1	1	1	0	1	0	0	1	1	2	0	0	1	0	0	0	0	0	0	0	0	0	0	0	0	0	0	0	0	0	0	0	0	0	0	0.00073968	0.00224919	Unique	Over-represented
9022	No_PFAM 100.0%	1	0	0	1	1	1	0	1	2	0	0	1	0	1	0	0	1	1	0	0	0	0	0	0	0	0	0	0	0	0	0	0	0	0	0	0	0	0	0	0.00073968	0.00224919	Unique	Over-represented
9024	PF02205.11_WH2 81.8% No_PFAM 18.2%	1	0	0	2	1	1	0	0	1	0	0	1	1	1	0	0	1	1	0	0	0	0	0	0	0	0	0	0	0	0	0	0	0	0	0	0	0	0	0	0.00073968	0.00224919	Unique	Over-represented
9032	PF04909.5_Amidohydro_2 54.5% No_PFAM 45.5% PF08659.1_KR 9.1% PF00106.16_adh_short 9.1%	2	0	0	1	1	1	0	0	1	0	0	1	1	1	0	0	1	1	0	0	0	0	0	0	0	0	0	0	0	0	0	0	0	0	0	0	0	0	0	0.00073968	0.00224919	Unique	Over-represented
9048	No_PFAM 100.0%	1	0	0	1	1	1	0	1	0	0	0	1	1	1	0	0	1	2	0	0	0	0	0	0	0	0	0	0	0	0	0	0	0	0	0	0	0	0	0	0.00073968	0.00224919	Unique	Over-represented
9057	No_PFAM 100.0%	2	0	0	1	1	1	0	0	1	0	0	1	1	1	0	0	1	1	0	0	0	0	0	0	0	0	0	0	0	0	0	0	0	0	0	0	0	0	0	0.00073968	0.00224919	Unique	Over-represented
9066	No_PFAM 100.0%	1	0	0	1	1	1	0	0	1	0	0	1	1	1	0	0	1	2	0	0	0	0	0	0	0	0	0	0	0	0	0	0	0	0	0	0	0	0	0	0.00073968	0.00224919	Unique	Over-represented
9068	PF04828.5_GFA 90.9% No_PFAM 9.1%	1	0	0	1	1	1	0	0	1	0	0	1	1	1	0	0	1	2	0	0	0	0	0	0	0	0	0	0	0	0	0	0	0	0	0	0	0	0	0	0.00073968	0.00224919	Unique	Over-represented
9070	No_PFAM 100.0%	0	0	0	1	1	1	0	1	1	0	0	1	1	1	0	0	2	1	0	0	0	0	0	0	0	0	0	0	0	0	0	0	0	0	0	0	0	0	0	0.00073968	0.00224919	Unique	Over-represented
9071	PF00135.19_COesterase 90.9% No_PFAM 9.1%	1	0	1	2	1	1	0	0	1	0	0	1	1	0	0	0	1	1	0	0	0	0	0	0	0	0	0	0	0	0	0	0	0	0	0	0	0	0	0	0.00073968	0.00224919	Unique	Over-represented
9079	PF00071.13_Ras 72.7% No_PFAM 27.3% PF08477.4_Miro 9.1%	0	0	0	1	1	1	0	1	1	0	0	1	2	1	0	0	1	1	0	0	0	0	0	0	0	0	0	0	0	0	0	0	0	0	0	0	0	0	0	0.00073968	0.00224919	Unique	Over-represented
9088	No_PFAM 100.0%	2	0	0	1	1	1	0	1	1	0	0	1	1	0	0	0	1	1	0	0	0	0	0	0	0	0	0	0	0	0	0	0	0	0	0	0	0	0	0	0.00073968	0.00224919	Unique	Over-represented
9089	No_PFAM 100.0%	1	0	0	1	1	1	0	0	2	0	0	1	1	1	0	0	1	1	0	0	0	0	0	0	0	0	0	0	0	0	0	0	0	0	0	0	0	0	0	0.00073968	0.00224919	Unique	Over-represented
9091	No_PFAM 100.0%	1	0	0	1	1	1	0	1	1	0	0	2	1	0	0	0	1	1	0	0	0	0	0	0	0	0	0	0	0	0	0	0	0	0	0	0	0	0	0	0.00073968	0.00224919	Unique	Over-represented
9094	No_PFAM 100.0%	1	0	0	1	1	1	0	1	1	0	0	1	1	0	0	0	2	1	0	0	0	0	0	0	0	0	0	0	0	0	0	0	0	0	0	0	0	0	0	0.00073968	0.00224919	Unique	Over-represented
9112	No_PFAM 100.0%	2	0	0	1	1	1	0	1	1	0	0	1	1	0	0	0	1	1	0	0	0	0	0	0	0	0	0	0	0	0	0	0	0	0	0	0	0	0	0	0.00073968	0.00224919	Unique	Over-represented
9143	No_PFAM 100.0%	1	0	0	2	1	1	0	0	1	0	0	1	1	1	0	0	1	1	0	0	0	0	0	0	0	0	0	0	0	0	0	0	0	0	0	0	0	0	0	0.00073968	0.00224919	Unique	Over-represented
9146	No_PFAM 100.0%	1	0	0	2	1	1	0	1	0	0	0	1	1	1	0	0	1	1	0	0	0	0	0	0	0	0	0	0	0	0	0	0	0	0	0	0	0	0	0	0.00073968	0.00224919	Unique	Over-represented
9147	PF03153.4_TFIIA 72.7% No_PFAM 27.3%	2	0	0	1	1	1	0	1	1	0	0	1	1	0	0	0	1	1	0	0	0	0	0	0	0	0	0	0	0	0	0	0	0	0	0	0	0	0	0	0.00073968	0.00224919	Unique	Over-represented
9160	No_PFAM 100.0%	2	0	0	1	1	1	0	1	0	0	0	1	1	1	0	0	1	1	0	0	0	0	0	0	0	0	0	0	0	0	0	0	0	0	0	0	0	0	0	0.00073968	0.00224919	Unique	Over-represented
9177	No_PFAM 100.0%	1	0	0	1	1	1	0	0	1	0	0	1	2	1	0	0	1	1	0	0	0	0	0	0	0	0	0	0	0	0	0	0	0	0	0	0	0	0	0	0.00073968	0.00224919	Unique	Over-represented
9182	PF03874.7_RNA_pol_Rpb4 90.9% No_PFAM 9.1%	1	0	0	0	1	1	0	1	1	0	0	1	2	1	0	0	1	1	0	0	0	0	0	0	0	0	0	0	0	0	0	0	0	0	0	0	0	0	0	0.00073968	0.00224919	Unique	Over-represented
7120	No_PFAM 100.0%	1	0	0	2	1	1	0	1	1	0	0	2	1	1	0	0	3	1	0	0	0	0	0	0	0	0	0	0	0	0	0	0	0	0	0	0	0	0	0	0.000386377	0.00259406	Unique	Over-represented
6870	PF08170.3_POPLD 68.8% PF06978.2_POP1 68.8% No_PFAM 25.0%	3	0	0	1	1	1	0	2	2	0	0	1	1	2	0	0	1	1	0	0	0	0	0	0	0	0	0	0	0	0	0	0	0	0	0	0	0	0	0	0.000398547	0.00259406	Unique	Over-represented
8131	No_PFAM 100.0%	1	1	2	1	1	1	1	0	0	0	0	0	0	2	0	0	1	1	0	0	0	0	0	0	0	0	0	0	0	0	0	0	0	0	0	0	0	0	0	0.000771279	0.00259406	Unique	Over-represented
8328	No_PFAM 100.0%	1	0	0	1	1	2	0	1	0	0	0	1	1	2	0	0	1	1	0	0	0	0	0	0	0	0	0	0	0	0	0	0	0	0	0	0	0	0	0	0.000771279	0.00259406	Unique	Over-represented
8415	No_PFAM 100.0%	1	0	0	2	2	1	0	1	1	0	0	1	1	1	0	0	0	1	0	0	0	0	0	0	0	0	0	0	0	0	0	0	0	0	0	0	0	0	0	0.000771279	0.00259406	Unique	Over-represented
8429	No_PFAM 100.0%	2	0	0	1	1	2	0	1	1	0	0	1	1	1	0	0	0	1	0	0	0	0	0	0	0	0	0	0	0	0	0	0	0	0	0	0	0	0	0	0.000771279	0.00259406	Unique	Over-represented
8433	PF08595.2_RXT2_N 75.0% No_PFAM 25.0%	1	0	0	1	1	1	0	2	1	0	0	1	2	0	0	0	1	1	0	0	0	0	0	0	0	0	0	0	0	0	0	0	0	0	0	0	0	0	0	0.000771279	0.00259406	Unique	Over-represented
10306	PF00004.20_AAA 100.0%	0	1	0	0	0	0	1	1	1	1	1	0	0	1	1	1	0	0	0	0	0	0	0	0	0	0	0	0	0	0	0	0	0	0	0	0	0	0	0	0.00128873	0.00259406	Unique	Over-represented
10322	PF00249.22_Myb_DNA-binding 100.0%	0	1	1	1	1	0	1	0	0	1	1	0	0	0	1	1	0	0	0	0	0	0	0	0	0	0	0	0	0	0	0	0	0	0	0	0	0	0	0	0.00128873	0.00259406	Unique	Over-represented
10341	No_PFAM 100.0%	0	1	1	0	0	0	1	0	0	1	1	0	0	1	1	1	0	1	0	0	0	0	0	0	0	0	0	0	0	0	0	0	0	0	0	0	0	0	0	0.00128873	0.00259406	Unique	Over-represented
10354	No_PFAM 100.0%	0	1	1	0	0	0	1	1	0	1	1	0	0	0	1	1	0	1	0	0	0	0	0	0	0	0	0	0	0	0	0	0	0	0	0	0	0	0	0	0.00128873	0.00259406	Unique	Over-represented
10362	No_PFAM 100.0%	0	0	0	0	0	0	0	1	1	1	0	1	1	0	1	1	1	1	0	0	0	0	0	0	0	0	0	0	0	0	0	0	0	0	0	0	0	0	0	0.00128873	0.00259406	Unique	Over-represented
10366	No_PFAM 100.0%	0	1	1	0	0	0	1	0	0	1	1	0	0	1	1	1	0	1	0	0	0	0	0	0	0	0	0	0	0	0	0	0	0	0	0	0	0	0	0	0.00128873	0.00259406	Unique	Over-represented
10367	No_PFAM 100.0%	0	0	1	1	1	0	1	1	0	1	0	0	0	0	1	1	1	0	0	0	0	0	0	0	0	0	0	0	0	0	0	0	0	0	0	0	0	0	0	0.00128873	0.00259406	Unique	Over-represented
10369	PF08213.2_DUF1713 88.9% No_PFAM 11.1%	0	1	1	0	0	0	1	1	0	1	1	0	0	1	1	1	0	0	0	0	0	0	0	0	0	0	0	0	0	0	0	0	0	0	0	0	0	0	0	0.00128873	0.00259406	Unique	Over-represented
10374	No_PFAM 100.0%	0	1	1	0	0	0	1	1	0	1	1	0	0	1	1	1	0	0	0	0	0	0	0	0	0	0	0	0	0	0	0	0	0	0	0	0	0	0	0	0.00128873	0.00259406	Unique	Over-represented
10393	No_PFAM 100.0%	0	1	1	0	0	0	1	1	0	1	1	0	0	1	1	1	0	0	0	0	0	0	0	0	0	0	0	0	0	0	0	0	0	0	0	0	0	0	0	0.00128873	0.00259406	Unique	Over-represented
10399	No_PFAM 88.9% PF06985.2_HET 11.1%	1	0	0	1	1	0	1	0	1	0	0	1	1	0	0	0	1	1	0	0	0	0	0	0	0	0	0	0	0	0	0	0	0	0	0	0	0	0	0	0.00128873	0.00259406	Unique	Over-represented
10407	No_PFAM 100.0%	1	0	0	1	1	1	0	1	0	1	0	0	1	0	0	0	1	1	0	0	0	0	0	0	0	0	0	0	0	0	0	0	0	0	0	0	0	0	0	0.00128873	0.00259406	Unique	Over-represented
10411	PF00646.24_F-box 100.0%	1	0	0	1	1	1	0	0	0	1	0	1	1	0	0	0	1	1	0	0	0	0	0	0	0	0	0	0	0	0	0	0	0	0	0	0	0	0	0	0.00128873	0.00259406	Unique	Over-represented
10430	No_PFAM 100.0%	1	0	1	1	1	1	0	0	0	0	1	1	1	0	0	0	1	0	0	0	0	0	0	0	0	0	0	0	0	0	0	0	0	0	0	0	0	0	0	0.00128873	0.00259406	Unique	Over-represented
10432	No_PFAM 100.0%	1	0	0	1	1	1	0	0	0	1	0	1	1	0	0	0	1	1	0	0	0	0	0	0	0	0	0	0	0	0	0	0	0	0	0	0	0	0	0	0.00128873	0.00259406	Unique	Over-represented
10440	No_PFAM 100.0%	1	0	0	1	1	1	0	1	0	1	0	1	0	1	0	0	1	0	0	0	0	0	0	0	0	0	0	0	0	0	0	0	0	0	0	0	0	0	0	0.00128873	0.00259406	Unique	Over-represented
10445	No_PFAM 100.0%	0	1	0	1	1	1	0	0	1	0	0	1	1	0	0	0	1	1	0	0	0	0	0	0	0	0	0	0	0	0	0	0	0	0	0	0	0	0	0	0.00128873	0.00259406	Unique	Over-represented
10455	No_PFAM 100.0%	1	0	0	1	1	1	0	0	1	0	0	1	1	0	0	1	1	0	0	0	0	0	0	0	0	0	0	0	0	0	0	0	0	0	0	0	0	0	0	0.00128873	0.00259406	Unique	Over-represented
10458	No_PFAM 88.9% PF08242.3_Methyltransf_12 11.1% PF08241.3_Methyltransf_11 11.1%	1	0	0	0	0	1	0	1	1	1	0	1	1	1	0	0	1	0	0	0	0	0	0	0	0	0	0	0	0	0	0	0	0	0	0	0	0	0	0	0.00128873	0.00259406	Unique	Over-represented
10464	No_PFAM 100.0%	0	1	0	1	1	1	0	1	1	0	0	1	1	0	0	0	1	0	0	0	0	0	0	0	0	0	0	0	0	0	0	0	0	0	0	0	0	0	0	0.00128873	0.00259406	Unique	Over-represented
10637	PF04082.9_Fungal_trans 100.0% PF00172.9_Zn_clus 55.6% PF03946.5_Ribosomal_L11_N 44.4% PF00298.10_Ribosomal_L11 44.4%	0	0	0	1	1	1	0	0	1	0	0	1	1	1	0	0	1	1	0	0	0	0	0	0	0	0	0	0	0	0	0	0	0	0	0	0	0	0	0	0.00128873	0.00259406	Unique	Over-represented
10639	PF00172.9_Zn_clus 77.8% No_PFAM 22.2%	0	0	0	1	1	1	0	1	1	0	0	1	1	0	0	0	1	1	0	0	0	0	0	0	0	0	0	0	0	0	0	0	0	0	0	0	0	0	0	0.00128873	0.00259406	Unique	Over-represented
10640	PF04082.9_Fungal_trans 88.9% PF00172.9_Zn_clus 22.2% No_PFAM 11.1%	1	0	0	1	1	1	0	0	1	0	0	1	1	0	0	0	1	1	0	0	0	0	0	0	0	0	0	0	0	0	0	0	0	0	0	0	0	0	0	0.00128873	0.00259406	Unique	Over-represented
10642	PF00023.21_Ank 100.0%	1	0	0	1	0	1	0	1	1	0	0	1	1	1	0	0	0	1	0	0	0	0	0	0	0	0	0	0	0	0	0	0	0	0	0	0	0	0	0	0.00128873	0.00259406	Unique	Over-represented
10644	PF00557.15_Peptidase_M24 100.0% PF05195.7_AMP_N 88.9%	1	0	0	1	1	1	0	1	0	0	0	1	1	0	0	0	1	1	0	0	0	0	0	0	0	0	0	0	0	0	0	0	0	0	0	0	0	0	0	0.00128873	0.00259406	Unique	Over-represented
10645	PF00023.21_Ank 100.0% PF00171.13_Aldedh 11.1%	1	0	0	1	1	1	0	0	1	0	0	1	1	0	0	0	1	1	0	0	0	0	0	0	0	0	0	0	0	0	0	0	0	0	0	0	0	0	0	0.00128873	0.00259406	Unique	Over-represented
10647	No_PFAM 100.0%	1	0	0	1	1	1	0	0	1	0	0	1	1	0	0	0	1	1	0	0	0	0	0	0	0	0	0	0	0	0	0	0	0	0	0	0	0	0	0	0.00128873	0.00259406	Unique	Over-represented
10649	PF00069.16_Pkinase 100.0% PF07714.8_Pkinase_Tyr 66.7% PF07653.8_SH3_2 55.6% PF06017.4_Myosin_TH1 55.6% PF00063.12_Myosin_head 55.6% PF00018.19_SH3_1 55.6% PF00612.18_IQ 44.4%	0	0	0	1	1	1	0	1	1	0	0	1	0	1	0	0	1	1	0	0	0	0	0	0	0	0	0	0	0	0	0	0	0	0	0	0	0	0	0	0.00128873	0.00259406	Unique	Over-represented
10652	PF01585.14_G-patch 100.0%	1	0	0	1	1	1	0	0	1	0	0	1	1	0	0	0	1	1	0	0	0	0	0	0	0	0	0	0	0	0	0	0	0	0	0	0	0	0	0	0.00128873	0.00259406	Unique	Over-represented
10654	PF00135.19_COesterase 100.0%	1	0	0	1	1	1	0	0	1	0	0	1	1	0	0	0	1	1	0	0	0	0	0	0	0	0	0	0	0	0	0	0	0	0	0	0	0	0	0	0.00128873	0.00259406	Unique	Over-represented
10655	No_PFAM 100.0%	0	0	0	1	1	1	0	1	0	0	0	1	1	1	0	0	1	1	0	0	0	0	0	0	0	0	0	0	0	0	0	0	0	0	0	0	0	0	0	0.00128873	0.00259406	Unique	Over-represented
10656	No_PFAM 66.7% PF00249.22_Myb_DNA-binding 33.3%	1	0	0	1	1	1	0	0	1	0	0	1	1	0	0	0	1	1	0	0	0	0	0	0	0	0	0	0	0	0	0	0	0	0	0	0	0	0	0	0.00128873	0.00259406	Unique	Over-represented
10657	PF00397.17_WW 100.0% PF02162.8_XYPPX 22.2%	1	0	0	1	1	1	0	0	1	0	0	1	1	0	0	0	1	1	0	0	0	0	0	0	0	0	0	0	0	0	0	0	0	0	0	0	0	0	0	0.00128873	0.00259406	Unique	Over-represented
10658	No_PFAM 100.0%	1	0	0	1	1	1	0	0	1	0	0	1	1	0	0	0	1	1	0	0	0	0	0	0	0	0	0	0	0	0	0	0	0	0	0	0	0	0	0	0.00128873	0.00259406	Unique	Over-represented
10659	No_PFAM 100.0%	1	0	0	1	1	1	0	0	1	0	0	1	1	0	0	0	1	1	0	0	0	0	0	0	0	0	0	0	0	0	0	0	0	0	0	0	0	0	0	0.00128873	0.00259406	Unique	Over-represented
10660	No_PFAM 100.0%	1	0	0	1	1	1	0	0	1	0	0	1	1	0	0	0	1	1	0	0	0	0	0	0	0	0	0	0	0	0	0	0	0	0	0	0	0	0	0	0.00128873	0.00259406	Unique	Over-represented
10661	PF06985.2_HET 100.0%	0	0	0	1	1	1	0	1	1	0	0	1	1	1	0	0	0	1	0	0	0	0	0	0	0	0	0	0	0	0	0	0	0	0	0	0	0	0	0	0.00128873	0.00259406	Unique	Over-represented
10663	PF00097.16_zf-C3HC4 88.9% No_PFAM 11.1%	1	0	0	1	1	1	0	0	1	0	0	1	1	0	0	0	1	1	0	0	0	0	0	0	0	0	0	0	0	0	0	0	0	0	0	0	0	0	0	0.00128873	0.00259406	Unique	Over-represented
10669	PF04082.9_Fungal_trans 100.0% PF00172.9_Zn_clus 22.2%	1	0	0	1	1	1	0	0	1	0	0	1	1	0	0	0	1	1	0	0	0	0	0	0	0	0	0	0	0	0	0	0	0	0	0	0	0	0	0	0.00128873	0.00259406	Unique	Over-represented
10672	PF01734.13_Patatin 88.9% No_PFAM 11.1%	1	0	0	1	1	1	0	0	1	0	0	1	1	0	0	0	1	1	0	0	0	0	0	0	0	0	0	0	0	0	0	0	0	0	0	0	0	0	0	0.00128873	0.00259406	Unique	Over-represented
10673	No_PFAM 100.0%	1	0	0	1	1	1	0	0	1	0	0	1	1	0	0	0	1	1	0	0	0	0	0	0	0	0	0	0	0	0	0	0	0	0	0	0	0	0	0	0.00128873	0.00259406	Unique	Over-represented
10674	No_PFAM 100.0%	1	0	0	1	1	1	0	0	1	0	0	1	1	0	0	0	1	1	0	0	0	0	0	0	0	0	0	0	0	0	0	0	0	0	0	0	0	0	0	0.00128873	0.00259406	Unique	Over-represented
10678	No_PFAM 100.0%	1	0	0	1	1	1	0	0	1	0	0	1	1	0	0	0	1	1	0	0	0	0	0	0	0	0	0	0	0	0	0	0	0	0	0	0	0	0	0	0.00128873	0.00259406	Unique	Over-represented
10679	PF00642.15_zf-CCCH 100.0% PF00076.13_RRM_1 100.0%	0	0	0	1	1	1	0	1	0	0	0	1	1	1	0	0	1	1	0	0	0	0	0	0	0	0	0	0	0	0	0	0	0	0	0	0	0	0	0	0.00128873	0.00259406	Unique	Over-represented
10684	No_PFAM 100.0%	0	0	0	1	1	1	0	0	1	0	0	1	1	1	0	0	1	1	0	0	0	0	0	0	0	0	0	0	0	0	0	0	0	0	0	0	0	0	0	0.00128873	0.00259406	Unique	Over-represented
10685	PF00483.14_NTP_transferase 55.6% PF00132.15_Hexapep 55.6% No_PFAM 44.4%	1	0	0	1	1	1	0	0	1	0	0	1	1	0	0	0	1	1	0	0	0	0	0	0	0	0	0	0	0	0	0	0	0	0	0	0	0	0	0	0.00128873	0.00259406	Unique	Over-represented
10687	No_PFAM 100.0%	1	0	0	1	1	1	0	0	1	0	0	1	1	0	0	0	1	1	0	0	0	0	0	0	0	0	0	0	0	0	0	0	0	0	0	0	0	0	0	0.00128873	0.00259406	Unique	Over-represented
10690	No_PFAM 100.0%	1	0	0	1	1	1	0	1	0	0	0	0	1	1	0	0	1	1	0	0	0	0	0	0	0	0	0	0	0	0	0	0	0	0	0	0	0	0	0	0.00128873	0.00259406	Unique	Over-represented
10691	No_PFAM 88.9% PF05641.3_Agenet 11.1%	1	0	0	1	1	1	0	0	1	0	0	1	1	0	0	0	1	1	0	0	0	0	0	0	0	0	0	0	0	0	0	0	0	0	0	0	0	0	0	0.00128873	0.00259406	Unique	Over-represented
10692	PF02178.10_AT_hook 66.7% No_PFAM 33.3%	1	0	0	1	1	1	0	1	0	0	0	1	1	1	0	0	1	0	0	0	0	0	0	0	0	0	0	0	0	0	0	0	0	0	0	0	0	0	0	0.00128873	0.00259406	Unique	Over-represented
10694	PF00498.17_FHA 100.0%	1	0	0	1	1	1	0	0	1	0	0	1	1	0	0	0	1	1	0	0	0	0	0	0	0	0	0	0	0	0	0	0	0	0	0	0	0	0	0	0.00128873	0.00259406	Unique	Over-represented
10696	No_PFAM 88.9% PF00069.16_Pkinase 11.1%	1	0	0	1	1	1	0	0	1	0	0	1	1	0	0	0	1	1	0	0	0	0	0	0	0	0	0	0	0	0	0	0	0	0	0	0	0	0	0	0.00128873	0.00259406	Unique	Over-represented
10697	No_PFAM 88.9% PF08240.3_ADH_N 11.1% PF00107.17_ADH_zinc_N 11.1%	1	0	0	1	1	1	0	1	0	0	0	1	1	1	0	0	0	1	0	0	0	0	0	0	0	0	0	0	0	0	0	0	0	0	0	0	0	0	0	0.00128873	0.00259406	Unique	Over-represented
10698	No_PFAM 100.0%	1	0	0	1	1	1	0	1	1	0	0	1	1	0	0	0	1	0	0	0	0	0	0	0	0	0	0	0	0	0	0	0	0	0	0	0	0	0	0	0.00128873	0.00259406	Unique	Over-represented
10703	No_PFAM 100.0%	1	0	0	1	1	1	0	0	1	0	0	1	1	0	0	0	1	1	0	0	0	0	0	0	0	0	0	0	0	0	0	0	0	0	0	0	0	0	0	0.00128873	0.00259406	Unique	Over-represented
10705	No_PFAM 100.0%	1	0	0	1	1	1	0	0	1	0	0	1	1	0	0	0	1	1	0	0	0	0	0	0	0	0	0	0	0	0	0	0	0	0	0	0	0	0	0	0.00128873	0.00259406	Unique	Over-represented
10707	PF00076.13_RRM_1 88.9% No_PFAM 11.1%	1	0	0	1	1	1	0	0	1	0	0	1	1	0	0	0	1	1	0	0	0	0	0	0	0	0	0	0	0	0	0	0	0	0	0	0	0	0	0	0.00128873	0.00259406	Unique	Over-represented
10710	No_PFAM 88.9% PF01793.7_Glyco_transf_15 11.1%	1	0	0	1	1	1	0	0	1	0	0	1	1	0	0	0	1	1	0	0	0	0	0	0	0	0	0	0	0	0	0	0	0	0	0	0	0	0	0	0.00128873	0.00259406	Unique	Over-represented
10711	No_PFAM 100.0%	1	0	0	1	1	1	0	0	1	0	0	1	1	0	0	0	1	1	0	0	0	0	0	0	0	0	0	0	0	0	0	0	0	0	0	0	0	0	0	0.00128873	0.00259406	Unique	Over-represented
10712	PF00566.9_TBC 100.0%	1	0	0	1	1	1	0	0	1	0	0	1	1	0	0	0	1	1	0	0	0	0	0	0	0	0	0	0	0	0	0	0	0	0	0	0	0	0	0	0.00128873	0.00259406	Unique	Over-represented
10714	No_PFAM 88.9% PF05368.4_NmrA 11.1%	1	0	0	1	1	1	0	0	1	0	0	1	1	0	0	0	1	1	0	0	0	0	0	0	0	0	0	0	0	0	0	0	0	0	0	0	0	0	0	0.00128873	0.00259406	Unique	Over-represented
10715	PF00498.17_FHA 88.9% No_PFAM 11.1%	1	0	0	1	1	1	0	0	1	0	0	1	1	0	0	0	1	1	0	0	0	0	0	0	0	0	0	0	0	0	0	0	0	0	0	0	0	0	0	0.00128873	0.00259406	Unique	Over-represented
10718	PF00566.9_TBC 100.0%	1	0	0	1	1	1	0	0	0	0	0	1	1	1	0	0	1	1	0	0	0	0	0	0	0	0	0	0	0	0	0	0	0	0	0	0	0	0	0	0.00128873	0.00259406	Unique	Over-represented
10719	No_PFAM 100.0%	1	0	0	1	1	1	0	1	1	0	0	1	1	0	0	0	1	0	0	0	0	0	0	0	0	0	0	0	0	0	0	0	0	0	0	0	0	0	0	0.00128873	0.00259406	Unique	Over-represented
10720	No_PFAM 100.0%	1	0	0	1	1	1	0	0	1	0	0	1	1	0	0	0	1	1	0	0	0	0	0	0	0	0	0	0	0	0	0	0	0	0	0	0	0	0	0	0.00128873	0.00259406	Unique	Over-represented
10723	PF02178.10_AT_hook 77.8% No_PFAM 22.2%	1	0	0	1	1	1	0	0	1	0	0	1	1	0	0	0	1	1	0	0	0	0	0	0	0	0	0	0	0	0	0	0	0	0	0	0	0	0	0	0.00128873	0.00259406	Unique	Over-represented
10726	No_PFAM 100.0%	1	0	0	1	1	1	0	0	1	0	0	1	1	0	0	0	1	1	0	0	0	0	0	0	0	0	0	0	0	0	0	0	0	0	0	0	0	0	0	0.00128873	0.00259406	Unique	Over-represented
10730	No_PFAM 100.0%	1	0	0	1	1	1	0	0	1	0	0	1	1	0	0	0	1	1	0	0	0	0	0	0	0	0	0	0	0	0	0	0	0	0	0	0	0	0	0	0.00128873	0.00259406	Unique	Over-represented
10731	No_PFAM 100.0%	1	0	0	1	1	1	0	0	1	0	0	1	1	0	0	0	1	1	0	0	0	0	0	0	0	0	0	0	0	0	0	0	0	0	0	0	0	0	0	0.00128873	0.00259406	Unique	Over-represented
10733	PF00096.17_zf-C2H2 77.8% No_PFAM 22.2%	1	0	0	1	1	1	0	0	1	0	0	1	1	1	0	0	1	0	0	0	0	0	0	0	0	0	0	0	0	0	0	0	0	0	0	0	0	0	0	0.00128873	0.00259406	Unique	Over-represented
10734	No_PFAM 100.0%	1	0	0	1	1	1	0	0	1	0	0	1	1	0	0	0	1	1	0	0	0	0	0	0	0	0	0	0	0	0	0	0	0	0	0	0	0	0	0	0.00128873	0.00259406	Unique	Over-represented
10739	PF00646.24_F-box 77.8% No_PFAM 22.2% PF08242.3_Methyltransf_12 11.1%	1	0	0	1	1	1	0	0	1	0	0	1	1	0	0	0	1	1	0	0	0	0	0	0	0	0	0	0	0	0	0	0	0	0	0	0	0	0	0	0.00128873	0.00259406	Unique	Over-represented
10740	PF03443.5_Glyco_hydro_61 100.0%	1	0	0	1	1	1	0	0	1	0	0	1	1	0	0	0	1	1	0	0	0	0	0	0	0	0	0	0	0	0	0	0	0	0	0	0	0	0	0	0.00128873	0.00259406	Unique	Over-represented
10741	No_PFAM 100.0%	1	0	0	1	1	1	0	0	1	0	0	1	1	0	0	0	1	1	0	0	0	0	0	0	0	0	0	0	0	0	0	0	0	0	0	0	0	0	0	0.00128873	0.00259406	Unique	Over-represented
10744	No_PFAM 100.0%	1	0	0	1	1	1	0	1	1	0	0	0	1	0	0	0	1	1	0	0	0	0	0	0	0	0	0	0	0	0	0	0	0	0	0	0	0	0	0	0.00128873	0.00259406	Unique	Over-represented
10745	No_PFAM 100.0%	1	0	0	1	1	1	0	0	1	0	0	1	1	0	0	0	1	1	0	0	0	0	0	0	0	0	0	0	0	0	0	0	0	0	0	0	0	0	0	0.00128873	0.00259406	Unique	Over-represented
10748	PF01370.12_Epimerase 100.0%	1	0	0	1	1	1	0	1	1	0	0	1	1	1	0	0	0	0	0	0	0	0	0	0	0	0	0	0	0	0	0	0	0	0	0	0	0	0	0	0.00128873	0.00259406	Unique	Over-represented
10749	No_PFAM 88.9% PF00646.24_F-box 11.1%	1	0	0	1	1	1	0	1	1	0	0	0	0	1	0	0	1	1	0	0	0	0	0	0	0	0	0	0	0	0	0	0	0	0	0	0	0	0	0	0.00128873	0.00259406	Unique	Over-represented
10750	No_PFAM 100.0%	1	0	0	1	1	1	0	0	1	0	0	1	1	0	0	0	1	1	0	0	0	0	0	0	0	0	0	0	0	0	0	0	0	0	0	0	0	0	0	0.00128873	0.00259406	Unique	Over-represented
10752	No_PFAM 100.0%	0	0	0	1	1	1	0	0	1	0	0	1	1	1	0	0	1	1	0	0	0	0	0	0	0	0	0	0	0	0	0	0	0	0	0	0	0	0	0	0.00128873	0.00259406	Unique	Over-represented
10754	No_PFAM 100.0%	1	0	0	1	1	1	0	0	0	0	0	1	1	1	0	0	1	1	0	0	0	0	0	0	0	0	0	0	0	0	0	0	0	0	0	0	0	0	0	0.00128873	0.00259406	Unique	Over-represented
10755	No_PFAM 100.0%	1	0	0	1	1	1	0	0	1	0	0	1	1	0	0	0	1	1	0	0	0	0	0	0	0	0	0	0	0	0	0	0	0	0	0	0	0	0	0	0.00128873	0.00259406	Unique	Over-represented
10757	No_PFAM 100.0%	0	0	0	1	1	1	0	1	1	0	0	1	1	1	0	0	1	0	0	0	0	0	0	0	0	0	0	0	0	0	0	0	0	0	0	0	0	0	0	0.00128873	0.00259406	Unique	Over-represented
10758	No_PFAM 100.0%	1	0	0	1	1	1	0	0	1	0	0	1	1	0	0	0	1	1	0	0	0	0	0	0	0	0	0	0	0	0	0	0	0	0	0	0	0	0	0	0.00128873	0.00259406	Unique	Over-represented
10760	No_PFAM 100.0%	1	0	0	0	0	1	0	1	1	0	0	1	1	1	0	0	1	1	0	0	0	0	0	0	0	0	0	0	0	0	0	0	0	0	0	0	0	0	0	0.00128873	0.00259406	Unique	Over-represented
10761	No_PFAM 100.0%	1	0	0	1	1	1	0	0	1	0	0	1	1	0	0	0	1	1	0	0	0	0	0	0	0	0	0	0	0	0	0	0	0	0	0	0	0	0	0	0.00128873	0.00259406	Unique	Over-represented
10762	PF01494.10_FAD_binding_3 88.9% PF01266.15_DAO 44.4% No_PFAM 11.1%	1	0	0	1	1	1	0	0	0	0	0	1	1	1	0	0	1	1	0	0	0	0	0	0	0	0	0	0	0	0	0	0	0	0	0	0	0	0	0	0.00128873	0.00259406	Unique	Over-represented
10763	No_PFAM 100.0%	1	0	0	1	1	1	0	0	1	0	0	1	1	0	0	0	1	1	0	0	0	0	0	0	0	0	0	0	0	0	0	0	0	0	0	0	0	0	0	0.00128873	0.00259406	Unique	Over-represented
10766	No_PFAM 100.0%	1	0	0	1	1	1	0	0	1	0	0	1	1	0	0	0	1	1	0	0	0	0	0	0	0	0	0	0	0	0	0	0	0	0	0	0	0	0	0	0.00128873	0.00259406	Unique	Over-represented
10767	No_PFAM 100.0%	1	0	0	1	1	1	0	0	1	0	0	1	1	0	0	0	1	1	0	0	0	0	0	0	0	0	0	0	0	0	0	0	0	0	0	0	0	0	0	0.00128873	0.00259406	Unique	Over-represented
10769	No_PFAM 100.0%	1	0	0	1	1	1	0	1	1	0	0	1	1	0	0	0	1	0	0	0	0	0	0	0	0	0	0	0	0	0	0	0	0	0	0	0	0	0	0	0.00128873	0.00259406	Unique	Over-represented
10770	No_PFAM 100.0%	1	0	0	1	1	1	0	0	1	0	0	1	1	0	0	0	1	1	0	0	0	0	0	0	0	0	0	0	0	0	0	0	0	0	0	0	0	0	0	0.00128873	0.00259406	Unique	Over-represented
10773	No_PFAM 100.0%	1	0	0	0	0	1	0	1	1	0	0	1	1	1	0	0	1	1	0	0	0	0	0	0	0	0	0	0	0	0	0	0	0	0	0	0	0	0	0	0.00128873	0.00259406	Unique	Over-represented
10775	PF00503.11_G-alpha 100.0%	1	0	0	1	1	1	0	0	1	0	0	1	1	0	0	0	1	1	0	0	0	0	0	0	0	0	0	0	0	0	0	0	0	0	0	0	0	0	0	0.00128873	0.00259406	Unique	Over-represented
10776	No_PFAM 100.0%	1	0	0	1	1	1	0	0	1	0	0	1	1	0	0	0	1	1	0	0	0	0	0	0	0	0	0	0	0	0	0	0	0	0	0	0	0	0	0	0.00128873	0.00259406	Unique	Over-represented
10778	No_PFAM 100.0%	1	0	0	1	1	1	0	0	1	0	0	1	1	0	0	0	1	1	0	0	0	0	0	0	0	0	0	0	0	0	0	0	0	0	0	0	0	0	0	0.00128873	0.00259406	Unique	Over-represented
10779	No_PFAM 100.0%	1	0	0	1	1	1	0	0	1	0	0	1	1	0	0	0	1	1	0	0	0	0	0	0	0	0	0	0	0	0	0	0	0	0	0	0	0	0	0	0.00128873	0.00259406	Unique	Over-represented
10780	No_PFAM 77.8% PF00646.24_F-box 22.2%	1	0	0	1	1	1	0	0	1	0	0	1	1	0	0	0	1	1	0	0	0	0	0	0	0	0	0	0	0	0	0	0	0	0	0	0	0	0	0	0.00128873	0.00259406	Unique	Over-represented
10781	No_PFAM 100.0%	1	0	0	1	1	1	0	1	0	0	0	1	1	1	0	0	1	0	0	0	0	0	0	0	0	0	0	0	0	0	0	0	0	0	0	0	0	0	0	0.00128873	0.00259406	Unique	Over-represented
10783	No_PFAM 100.0%	1	0	0	1	1	1	0	0	1	0	0	1	1	0	0	0	1	1	0	0	0	0	0	0	0	0	0	0	0	0	0	0	0	0	0	0	0	0	0	0.00128873	0.00259406	Unique	Over-represented
10785	PF00076.13_RRM_1 77.8% No_PFAM 22.2%	1	0	0	1	1	1	0	0	1	0	0	1	1	0	0	0	1	1	0	0	0	0	0	0	0	0	0	0	0	0	0	0	0	0	0	0	0	0	0	0.00128873	0.00259406	Unique	Over-represented
10786	PF00230.11_MIP 100.0%	1	0	0	1	1	1	0	0	1	0	0	1	1	1	0	0	1	0	0	0	0	0	0	0	0	0	0	0	0	0	0	0	0	0	0	0	0	0	0	0.00128873	0.00259406	Unique	Over-represented
10787	PF00481.12_PP2C 100.0%	1	0	0	1	1	1	0	0	1	0	0	1	1	0	0	0	1	1	0	0	0	0	0	0	0	0	0	0	0	0	0	0	0	0	0	0	0	0	0	0.00128873	0.00259406	Unique	Over-represented
10789	No_PFAM 100.0%	1	0	0	1	1	1	0	0	1	0	0	1	1	0	0	0	1	1	0	0	0	0	0	0	0	0	0	0	0	0	0	0	0	0	0	0	0	0	0	0.00128873	0.00259406	Unique	Over-represented
10790	No_PFAM 100.0%	1	0	0	1	1	1	0	0	1	0	0	1	1	0	0	0	1	1	0	0	0	0	0	0	0	0	0	0	0	0	0	0	0	0	0	0	0	0	0	0.00128873	0.00259406	Unique	Over-represented
10791	No_PFAM 100.0%	1	0	0	1	1	1	0	0	1	0	0	1	1	0	0	0	1	1	0	0	0	0	0	0	0	0	0	0	0	0	0	0	0	0	0	0	0	0	0	0.00128873	0.00259406	Unique	Over-represented
10792	PF04935.3_SURF6 100.0%	1	0	0	1	1	1	0	0	1	0	0	1	1	0	0	0	1	1	0	0	0	0	0	0	0	0	0	0	0	0	0	0	0	0	0	0	0	0	0	0.00128873	0.00259406	Unique	Over-represented
10793	No_PFAM 77.8% PF03619.7_DUF300 22.2%	0	0	0	1	1	1	0	1	0	0	0	1	1	1	0	0	1	1	0	0	0	0	0	0	0	0	0	0	0	0	0	0	0	0	0	0	0	0	0	0.00128873	0.00259406	Unique	Over-represented
10794	No_PFAM 100.0%	1	0	0	1	1	1	0	0	1	0	0	0	1	1	0	0	1	1	0	0	0	0	0	0	0	0	0	0	0	0	0	0	0	0	0	0	0	0	0	0.00128873	0.00259406	Unique	Over-represented
10795	No_PFAM 100.0%	1	0	0	1	1	1	0	0	1	0	0	1	1	0	0	0	1	1	0	0	0	0	0	0	0	0	0	0	0	0	0	0	0	0	0	0	0	0	0	0.00128873	0.00259406	Unique	Over-represented
10796	No_PFAM 100.0%	1	0	0	1	1	0	0	0	1	0	0	1	1	1	0	0	1	1	0	0	0	0	0	0	0	0	0	0	0	0	0	0	0	0	0	0	0	0	0	0.00128873	0.00259406	Unique	Over-represented
10797	No_PFAM 100.0%	1	0	0	1	1	1	0	1	0	0	0	1	1	0	0	0	1	1	0	0	0	0	0	0	0	0	0	0	0	0	0	0	0	0	0	0	0	0	0	0.00128873	0.00259406	Unique	Over-represented
10798	No_PFAM 100.0%	0	0	0	1	1	1	0	1	1	0	0	0	1	1	0	0	1	1	0	0	0	0	0	0	0	0	0	0	0	0	0	0	0	0	0	0	0	0	0	0.00128873	0.00259406	Unique	Over-represented
10799	No_PFAM 100.0%	1	0	0	1	1	1	0	1	0	0	0	1	1	0	0	0	1	1	0	0	0	0	0	0	0	0	0	0	0	0	0	0	0	0	0	0	0	0	0	0.00128873	0.00259406	Unique	Over-represented
10800	No_PFAM 100.0%	1	0	0	1	1	1	0	1	1	0	0	0	1	1	0	0	0	1	0	0	0	0	0	0	0	0	0	0	0	0	0	0	0	0	0	0	0	0	0	0.00128873	0.00259406	Unique	Over-represented
10802	No_PFAM 100.0%	0	0	0	1	1	1	0	1	0	0	0	1	1	1	0	0	1	1	0	0	0	0	0	0	0	0	0	0	0	0	0	0	0	0	0	0	0	0	0	0.00128873	0.00259406	Unique	Over-represented
10806	No_PFAM 100.0%	1	0	0	1	1	1	0	0	1	0	0	1	1	1	0	0	1	0	0	0	0	0	0	0	0	0	0	0	0	0	0	0	0	0	0	0	0	0	0	0.00128873	0.00259406	Unique	Over-represented
10809	No_PFAM 100.0%	1	0	0	1	1	1	0	0	1	0	0	1	1	0	0	0	1	1	0	0	0	0	0	0	0	0	0	0	0	0	0	0	0	0	0	0	0	0	0	0.00128873	0.00259406	Unique	Over-represented
10811	No_PFAM 100.0%	1	0	0	1	1	1	0	0	1	0	0	1	1	0	0	0	1	1	0	0	0	0	0	0	0	0	0	0	0	0	0	0	0	0	0	0	0	0	0	0.00128873	0.00259406	Unique	Over-represented
10814	No_PFAM 100.0%	0	0	0	1	1	1	0	1	1	0	0	1	1	0	0	0	1	1	0	0	0	0	0	0	0	0	0	0	0	0	0	0	0	0	0	0	0	0	0	0.00128873	0.00259406	Unique	Over-represented
10816	No_PFAM 100.0%	1	0	0	1	1	1	0	0	1	0	0	1	1	0	0	0	1	1	0	0	0	0	0	0	0	0	0	0	0	0	0	0	0	0	0	0	0	0	0	0.00128873	0.00259406	Unique	Over-represented
10818	No_PFAM 100.0%	1	0	0	1	1	1	0	0	1	0	0	1	1	0	0	0	1	1	0	0	0	0	0	0	0	0	0	0	0	0	0	0	0	0	0	0	0	0	0	0.00128873	0.00259406	Unique	Over-represented
10823	No_PFAM 100.0%	1	0	0	1	1	1	0	0	1	0	0	1	1	0	0	0	1	1	0	0	0	0	0	0	0	0	0	0	0	0	0	0	0	0	0	0	0	0	0	0.00128873	0.00259406	Unique	Over-represented
10826	No_PFAM 100.0%	1	0	0	1	1	1	0	1	1	0	0	1	1	0	0	0	0	1	0	0	0	0	0	0	0	0	0	0	0	0	0	0	0	0	0	0	0	0	0	0.00128873	0.00259406	Unique	Over-represented
10827	No_PFAM 100.0%	0	0	0	1	1	1	0	1	1	0	0	1	1	0	0	0	1	1	0	0	0	0	0	0	0	0	0	0	0	0	0	0	0	0	0	0	0	0	0	0.00128873	0.00259406	Unique	Over-represented
10828	No_PFAM 100.0%	1	0	0	1	1	1	0	1	1	0	0	0	0	1	0	0	1	1	0	0	0	0	0	0	0	0	0	0	0	0	0	0	0	0	0	0	0	0	0	0.00128873	0.00259406	Unique	Over-represented
10829	No_PFAM 100.0%	1	0	0	1	1	1	0	0	1	0	0	1	1	0	0	0	1	1	0	0	0	0	0	0	0	0	0	0	0	0	0	0	0	0	0	0	0	0	0	0.00128873	0.00259406	Unique	Over-represented
10830	No_PFAM 100.0%	1	0	0	1	1	1	0	0	1	0	0	1	1	0	0	0	1	1	0	0	0	0	0	0	0	0	0	0	0	0	0	0	0	0	0	0	0	0	0	0.00128873	0.00259406	Unique	Over-represented
10831	No_PFAM 100.0%	1	0	0	1	1	1	0	0	1	0	0	1	1	0	0	0	1	1	0	0	0	0	0	0	0	0	0	0	0	0	0	0	0	0	0	0	0	0	0	0.00128873	0.00259406	Unique	Over-represented
10832	No_PFAM 100.0%	1	0	0	1	1	1	0	0	1	0	0	1	1	0	0	0	1	1	0	0	0	0	0	0	0	0	0	0	0	0	0	0	0	0	0	0	0	0	0	0.00128873	0.00259406	Unique	Over-represented
10833	No_PFAM 100.0%	1	0	0	1	1	1	0	0	1	0	0	1	1	0	0	0	1	1	0	0	0	0	0	0	0	0	0	0	0	0	0	0	0	0	0	0	0	0	0	0.00128873	0.00259406	Unique	Over-represented
10834	No_PFAM 100.0%	1	0	0	1	1	1	0	0	1	0	0	1	1	0	0	0	1	1	0	0	0	0	0	0	0	0	0	0	0	0	0	0	0	0	0	0	0	0	0	0.00128873	0.00259406	Unique	Over-represented
10835	No_PFAM 100.0%	1	0	0	1	1	1	0	1	0	0	0	1	1	0	0	0	1	1	0	0	0	0	0	0	0	0	0	0	0	0	0	0	0	0	0	0	0	0	0	0.00128873	0.00259406	Unique	Over-represented
10836	PF08213.2_DUF1713 100.0%	1	0	0	1	1	1	0	0	1	0	0	1	1	0	0	0	1	1	0	0	0	0	0	0	0	0	0	0	0	0	0	0	0	0	0	0	0	0	0	0.00128873	0.00259406	Unique	Over-represented
10837	No_PFAM 100.0%	1	0	0	1	1	1	0	0	1	0	0	1	1	0	0	0	1	1	0	0	0	0	0	0	0	0	0	0	0	0	0	0	0	0	0	0	0	0	0	0.00128873	0.00259406	Unique	Over-represented
10840	No_PFAM 100.0%	1	0	0	1	1	1	0	0	1	0	0	1	1	0	0	0	1	1	0	0	0	0	0	0	0	0	0	0	0	0	0	0	0	0	0	0	0	0	0	0.00128873	0.00259406	Unique	Over-represented
10843	No_PFAM 100.0%	1	0	0	1	1	1	0	0	1	0	0	1	1	0	0	0	1	1	0	0	0	0	0	0	0	0	0	0	0	0	0	0	0	0	0	0	0	0	0	0.00128873	0.00259406	Unique	Over-represented
10844	No_PFAM 100.0%	1	0	0	1	1	1	0	1	0	0	0	1	1	0	0	0	1	1	0	0	0	0	0	0	0	0	0	0	0	0	0	0	0	0	0	0	0	0	0	0.00128873	0.00259406	Unique	Over-represented
10845	No_PFAM 100.0%	1	0	0	1	1	1	0	0	1	0	0	1	1	1	0	0	1	0	0	0	0	0	0	0	0	0	0	0	0	0	0	0	0	0	0	0	0	0	0	0.00128873	0.00259406	Unique	Over-represented
10847	No_PFAM 100.0%	1	0	0	1	1	1	0	0	1	0	0	1	1	0	0	0	1	1	0	0	0	0	0	0	0	0	0	0	0	0	0	0	0	0	0	0	0	0	0	0.00128873	0.00259406	Unique	Over-represented
10851	No_PFAM 100.0%	1	0	0	1	1	1	0	1	1	0	0	1	0	0	0	0	1	1	0	0	0	0	0	0	0	0	0	0	0	0	0	0	0	0	0	0	0	0	0	0.00128873	0.00259406	Unique	Over-represented
10852	No_PFAM 100.0%	1	0	0	1	1	1	0	0	1	0	0	1	1	0	0	0	1	1	0	0	0	0	0	0	0	0	0	0	0	0	0	0	0	0	0	0	0	0	0	0.00128873	0.00259406	Unique	Over-represented
10855	No_PFAM 100.0%	1	0	0	1	1	1	0	0	1	0	0	1	1	0	0	0	1	1	0	0	0	0	0	0	0	0	0	0	0	0	0	0	0	0	0	0	0	0	0	0.00128873	0.00259406	Unique	Over-represented
10857	PF00096.17_zf-C2H2 100.0%	1	0	0	1	1	1	0	0	1	0	0	1	1	0	0	0	1	1	0	0	0	0	0	0	0	0	0	0	0	0	0	0	0	0	0	0	0	0	0	0.00128873	0.00259406	Unique	Over-represented
10858	No_PFAM 88.9% PF07110.2_EthD 11.1%	1	0	0	1	1	1	0	0	1	0	0	1	1	0	0	0	1	1	0	0	0	0	0	0	0	0	0	0	0	0	0	0	0	0	0	0	0	0	0	0.00128873	0.00259406	Unique	Over-represented
10862	No_PFAM 100.0%	1	0	0	1	1	1	0	0	1	0	0	1	1	0	0	0	1	1	0	0	0	0	0	0	0	0	0	0	0	0	0	0	0	0	0	0	0	0	0	0.00128873	0.00259406	Unique	Over-represented
10866	No_PFAM 100.0%	1	0	0	1	1	1	0	0	1	0	0	1	1	0	0	0	1	1	0	0	0	0	0	0	0	0	0	0	0	0	0	0	0	0	0	0	0	0	0	0.00128873	0.00259406	Unique	Over-represented
10868	No_PFAM 100.0%	1	0	0	1	1	1	0	0	1	0	0	1	1	0	0	0	1	1	0	0	0	0	0	0	0	0	0	0	0	0	0	0	0	0	0	0	0	0	0	0.00128873	0.00259406	Unique	Over-represented
10869	No_PFAM 100.0%	1	0	0	1	1	1	0	0	1	0	0	1	1	0	0	0	1	1	0	0	0	0	0	0	0	0	0	0	0	0	0	0	0	0	0	0	0	0	0	0.00128873	0.00259406	Unique	Over-represented
10871	PF03928.5_DUF336 100.0%	1	0	0	1	1	1	0	0	1	0	0	1	1	0	0	0	1	1	0	0	0	0	0	0	0	0	0	0	0	0	0	0	0	0	0	0	0	0	0	0.00128873	0.00259406	Unique	Over-represented
10872	No_PFAM 100.0%	1	0	0	1	1	1	0	1	0	0	0	1	1	0	0	0	1	1	0	0	0	0	0	0	0	0	0	0	0	0	0	0	0	0	0	0	0	0	0	0.00128873	0.00259406	Unique	Over-represented
10873	No_PFAM 88.9% PF06839.3_zf-GRF 11.1%	0	0	0	1	1	1	0	1	1	0	0	0	1	1	0	0	1	1	0	0	0	0	0	0	0	0	0	0	0	0	0	0	0	0	0	0	0	0	0	0.00128873	0.00259406	Unique	Over-represented
10876	No_PFAM 100.0%	1	0	0	1	1	1	0	0	1	0	0	1	1	0	0	0	1	1	0	0	0	0	0	0	0	0	0	0	0	0	0	0	0	0	0	0	0	0	0	0.00128873	0.00259406	Unique	Over-represented
10877	No_PFAM 100.0%	0	0	0	1	1	1	0	0	1	0	0	1	1	1	0	0	1	1	0	0	0	0	0	0	0	0	0	0	0	0	0	0	0	0	0	0	0	0	0	0.00128873	0.00259406	Unique	Over-represented
10878	No_PFAM 100.0%	1	0	0	1	1	1	0	0	1	0	0	1	1	0	0	0	1	1	0	0	0	0	0	0	0	0	0	0	0	0	0	0	0	0	0	0	0	0	0	0.00128873	0.00259406	Unique	Over-represented
10880	No_PFAM 77.8% PF03992.7_ABM 22.2%	1	0	0	1	1	1	0	1	0	0	0	1	1	0	0	0	1	1	0	0	0	0	0	0	0	0	0	0	0	0	0	0	0	0	0	0	0	0	0	0.00128873	0.00259406	Unique	Over-represented
10884	No_PFAM 100.0%	1	1	0	1	1	1	0	0	1	0	0	0	0	1	0	0	1	1	0	0	0	0	0	0	0	0	0	0	0	0	0	0	0	0	0	0	0	0	0	0.00128873	0.00259406	Unique	Over-represented
10886	No_PFAM 100.0%	1	0	0	1	1	1	0	0	1	0	0	1	1	0	0	0	1	1	0	0	0	0	0	0	0	0	0	0	0	0	0	0	0	0	0	0	0	0	0	0.00128873	0.00259406	Unique	Over-represented
10887	No_PFAM 100.0%	1	0	0	1	1	1	0	0	1	0	0	1	1	0	0	0	1	1	0	0	0	0	0	0	0	0	0	0	0	0	0	0	0	0	0	0	0	0	0	0.00128873	0.00259406	Unique	Over-represented
10890	No_PFAM 55.6% PF03061.13_4HBT 44.4%	1	0	0	1	1	1	0	1	0	0	0	1	1	1	0	0	1	0	0	0	0	0	0	0	0	0	0	0	0	0	0	0	0	0	0	0	0	0	0	0.00128873	0.00259406	Unique	Over-represented
10891	No_PFAM 100.0%	1	0	0	1	1	1	0	0	1	0	0	1	1	0	0	0	1	1	0	0	0	0	0	0	0	0	0	0	0	0	0	0	0	0	0	0	0	0	0	0.00128873	0.00259406	Unique	Over-represented
10892	No_PFAM 100.0%	1	0	0	1	1	1	0	0	0	0	0	1	1	1	0	0	1	1	0	0	0	0	0	0	0	0	0	0	0	0	0	0	0	0	0	0	0	0	0	0.00128873	0.00259406	Unique	Over-represented
10894	No_PFAM 100.0%	1	0	0	1	1	1	0	0	1	0	0	1	1	0	0	0	1	1	0	0	0	0	0	0	0	0	0	0	0	0	0	0	0	0	0	0	0	0	0	0.00128873	0.00259406	Unique	Over-represented
10895	No_PFAM 100.0%	1	0	0	1	1	1	0	0	1	0	0	1	1	0	0	0	1	1	0	0	0	0	0	0	0	0	0	0	0	0	0	0	0	0	0	0	0	0	0	0.00128873	0.00259406	Unique	Over-represented
10896	PF02939.7_UcrQ 100.0%	1	0	0	1	1	1	0	0	1	0	0	1	1	0	0	0	1	1	0	0	0	0	0	0	0	0	0	0	0	0	0	0	0	0	0	0	0	0	0	0.00128873	0.00259406	Unique	Over-represented
10898	No_PFAM 100.0%	1	0	0	1	1	1	0	1	1	0	0	1	1	0	0	0	1	0	0	0	0	0	0	0	0	0	0	0	0	0	0	0	0	0	0	0	0	0	0	0.00128873	0.00259406	Unique	Over-represented
10899	No_PFAM 100.0%	1	0	0	1	1	1	0	0	1	0	0	1	1	0	0	0	1	1	0	0	0	0	0	0	0	0	0	0	0	0	0	0	0	0	0	0	0	0	0	0.00128873	0.00259406	Unique	Over-represented
10900	No_PFAM 100.0%	1	0	0	1	1	1	0	1	1	0	0	1	1	0	0	0	1	0	0	0	0	0	0	0	0	0	0	0	0	0	0	0	0	0	0	0	0	0	0	0.00128873	0.00259406	Unique	Over-represented
10905	No_PFAM 100.0%	1	0	0	0	0	1	0	1	1	0	0	1	1	1	0	0	1	1	0	0	0	0	0	0	0	0	0	0	0	0	0	0	0	0	0	0	0	0	0	0.00128873	0.00259406	Unique	Over-represented
10907	PF01509.9_TruB_N 100.0%	1	0	0	1	1	1	0	0	1	0	0	1	1	0	0	0	1	1	0	0	0	0	0	0	0	0	0	0	0	0	0	0	0	0	0	0	0	0	0	0.00128873	0.00259406	Unique	Over-represented
10908	No_PFAM 88.9% PF08528.2_Whi5 11.1%	1	0	0	1	1	1	0	0	1	0	0	1	1	0	0	0	1	1	0	0	0	0	0	0	0	0	0	0	0	0	0	0	0	0	0	0	0	0	0	0.00128873	0.00259406	Unique	Over-represented
10909	No_PFAM 100.0%	1	0	0	1	1	1	0	0	1	0	0	1	1	0	0	0	1	1	0	0	0	0	0	0	0	0	0	0	0	0	0	0	0	0	0	0	0	0	0	0.00128873	0.00259406	Unique	Over-represented
10911	No_PFAM 88.9% PF03707.7_MHYT 11.1%	1	0	0	1	1	1	0	0	0	0	0	1	1	1	0	0	1	1	0	0	0	0	0	0	0	0	0	0	0	0	0	0	0	0	0	0	0	0	0	0.00128873	0.00259406	Unique	Over-represented
10912	No_PFAM 100.0%	1	0	0	1	1	1	0	1	0	0	0	1	1	1	0	0	0	1	0	0	0	0	0	0	0	0	0	0	0	0	0	0	0	0	0	0	0	0	0	0.00128873	0.00259406	Unique	Over-represented
10914	No_PFAM 100.0%	1	0	0	1	1	1	0	1	0	0	0	1	1	1	0	0	1	0	0	0	0	0	0	0	0	0	0	0	0	0	0	0	0	0	0	0	0	0	0	0.00128873	0.00259406	Unique	Over-represented
10915	No_PFAM 100.0%	1	0	0	1	1	1	0	0	1	0	0	1	1	0	0	0	1	1	0	0	0	0	0	0	0	0	0	0	0	0	0	0	0	0	0	0	0	0	0	0.00128873	0.00259406	Unique	Over-represented
10916	No_PFAM 88.9% PF00035.16_dsrm 11.1%	0	0	0	1	1	1	0	0	1	0	0	1	1	1	0	0	1	1	0	0	0	0	0	0	0	0	0	0	0	0	0	0	0	0	0	0	0	0	0	0.00128873	0.00259406	Unique	Over-represented
10917	No_PFAM 100.0%	1	0	0	1	1	1	0	0	1	0	0	1	1	0	0	0	1	1	0	0	0	0	0	0	0	0	0	0	0	0	0	0	0	0	0	0	0	0	0	0.00128873	0.00259406	Unique	Over-represented
10918	No_PFAM 100.0%	1	0	0	1	1	1	0	0	1	0	0	1	1	0	0	0	1	1	0	0	0	0	0	0	0	0	0	0	0	0	0	0	0	0	0	0	0	0	0	0.00128873	0.00259406	Unique	Over-represented
10919	No_PFAM 100.0%	1	0	0	1	1	1	0	1	1	0	0	1	1	0	0	0	0	1	0	0	0	0	0	0	0	0	0	0	0	0	0	0	0	0	0	0	0	0	0	0.00128873	0.00259406	Unique	Over-represented
10921	No_PFAM 100.0%	1	0	0	1	1	1	0	0	1	0	0	1	1	0	0	0	1	1	0	0	0	0	0	0	0	0	0	0	0	0	0	0	0	0	0	0	0	0	0	0.00128873	0.00259406	Unique	Over-represented
10922	PF08566.1_Pam17 100.0%	1	0	0	1	1	1	0	0	1	0	0	1	1	0	0	0	1	1	0	0	0	0	0	0	0	0	0	0	0	0	0	0	0	0	0	0	0	0	0	0.00128873	0.00259406	Unique	Over-represented
10923	No_PFAM 100.0%	1	0	0	1	1	1	0	1	0	0	0	1	1	0	0	0	1	1	0	0	0	0	0	0	0	0	0	0	0	0	0	0	0	0	0	0	0	0	0	0.00128873	0.00259406	Unique	Over-represented
10924	PF00096.17_zf-C2H2 100.0%	1	0	0	1	1	1	0	0	1	0	0	1	1	0	0	0	1	1	0	0	0	0	0	0	0	0	0	0	0	0	0	0	0	0	0	0	0	0	0	0.00128873	0.00259406	Unique	Over-represented
10925	No_PFAM 100.0%	1	0	0	1	1	1	0	0	1	0	0	1	1	0	0	0	1	1	0	0	0	0	0	0	0	0	0	0	0	0	0	0	0	0	0	0	0	0	0	0.00128873	0.00259406	Unique	Over-represented
10926	No_PFAM 100.0%	1	0	0	1	1	1	0	0	1	0	0	1	1	0	0	0	1	1	0	0	0	0	0	0	0	0	0	0	0	0	0	0	0	0	0	0	0	0	0	0.00128873	0.00259406	Unique	Over-represented
10928	No_PFAM 100.0%	1	0	0	1	1	1	0	1	0	0	0	1	1	0	0	0	1	1	0	0	0	0	0	0	0	0	0	0	0	0	0	0	0	0	0	0	0	0	0	0.00128873	0.00259406	Unique	Over-represented
10929	No_PFAM 100.0%	1	0	0	1	1	1	0	0	1	0	0	1	1	0	0	0	1	1	0	0	0	0	0	0	0	0	0	0	0	0	0	0	0	0	0	0	0	0	0	0.00128873	0.00259406	Unique	Over-represented
10930	No_PFAM 100.0%	1	0	0	1	1	1	0	0	1	0	0	1	1	0	0	0	1	1	0	0	0	0	0	0	0	0	0	0	0	0	0	0	0	0	0	0	0	0	0	0.00128873	0.00259406	Unique	Over-represented
10933	No_PFAM 100.0%	1	0	0	1	1	1	0	0	1	0	0	1	1	0	0	0	1	1	0	0	0	0	0	0	0	0	0	0	0	0	0	0	0	0	0	0	0	0	0	0.00128873	0.00259406	Unique	Over-represented
10934	No_PFAM 100.0%	1	0	0	1	1	1	0	0	0	0	0	1	1	1	0	0	1	1	0	0	0	0	0	0	0	0	0	0	0	0	0	0	0	0	0	0	0	0	0	0.00128873	0.00259406	Unique	Over-represented
10937	No_PFAM 100.0%	1	0	0	1	1	1	0	0	1	0	0	1	1	0	0	0	1	1	0	0	0	0	0	0	0	0	0	0	0	0	0	0	0	0	0	0	0	0	0	0.00128873	0.00259406	Unique	Over-represented
10938	No_PFAM 100.0%	1	0	0	1	1	1	0	0	1	0	0	1	1	0	0	0	1	1	0	0	0	0	0	0	0	0	0	0	0	0	0	0	0	0	0	0	0	0	0	0.00128873	0.00259406	Unique	Over-represented
10939	PF01940.7_DUF92 88.9% PF05348.2_UMP1 77.8%	1	0	0	0	0	1	0	1	1	0	0	1	1	1	0	0	1	1	0	0	0	0	0	0	0	0	0	0	0	0	0	0	0	0	0	0	0	0	0	0.00128873	0.00259406	Unique	Over-represented
10940	No_PFAM 100.0%	1	0	0	1	1	1	0	0	1	0	0	1	1	0	0	0	1	1	0	0	0	0	0	0	0	0	0	0	0	0	0	0	0	0	0	0	0	0	0	0.00128873	0.00259406	Unique	Over-represented
10941	No_PFAM 100.0%	1	0	0	1	1	1	0	0	1	0	0	1	1	0	0	0	1	1	0	0	0	0	0	0	0	0	0	0	0	0	0	0	0	0	0	0	0	0	0	0.00128873	0.00259406	Unique	Over-represented
10942	No_PFAM 100.0%	1	0	0	1	1	1	0	0	1	0	0	1	1	0	0	0	1	1	0	0	0	0	0	0	0	0	0	0	0	0	0	0	0	0	0	0	0	0	0	0.00128873	0.00259406	Unique	Over-represented
10943	No_PFAM 100.0%	1	0	0	1	1	1	0	0	1	0	0	1	1	0	0	0	1	1	0	0	0	0	0	0	0	0	0	0	0	0	0	0	0	0	0	0	0	0	0	0.00128873	0.00259406	Unique	Over-represented
10944	No_PFAM 100.0%	1	0	0	1	1	1	0	0	1	0	0	1	1	0	0	0	1	1	0	0	0	0	0	0	0	0	0	0	0	0	0	0	0	0	0	0	0	0	0	0.00128873	0.00259406	Unique	Over-represented
10946	No_PFAM 100.0%	1	0	0	1	1	1	0	0	1	0	0	1	1	0	0	0	1	1	0	0	0	0	0	0	0	0	0	0	0	0	0	0	0	0	0	0	0	0	0	0.00128873	0.00259406	Unique	Over-represented
10947	No_PFAM 100.0%	1	0	0	1	1	1	0	0	1	0	0	1	0	1	0	0	1	1	0	0	0	0	0	0	0	0	0	0	0	0	0	0	0	0	0	0	0	0	0	0.00128873	0.00259406	Unique	Over-represented
10948	No_PFAM 100.0%	0	0	0	1	1	1	0	1	0	0	0	1	1	1	0	0	1	1	0	0	0	0	0	0	0	0	0	0	0	0	0	0	0	0	0	0	0	0	0	0.00128873	0.00259406	Unique	Over-represented
10949	No_PFAM 100.0%	1	0	0	1	1	1	0	0	1	0	0	1	1	0	0	0	1	1	0	0	0	0	0	0	0	0	0	0	0	0	0	0	0	0	0	0	0	0	0	0.00128873	0.00259406	Unique	Over-represented
10950	No_PFAM 100.0%	1	0	0	1	1	1	0	0	1	0	0	1	1	0	0	0	1	1	0	0	0	0	0	0	0	0	0	0	0	0	0	0	0	0	0	0	0	0	0	0.00128873	0.00259406	Unique	Over-represented
10952	No_PFAM 100.0%	1	0	0	1	1	1	0	0	1	0	0	1	1	0	0	0	1	1	0	0	0	0	0	0	0	0	0	0	0	0	0	0	0	0	0	0	0	0	0	0.00128873	0.00259406	Unique	Over-represented
10954	No_PFAM 100.0%	1	0	0	1	1	0	0	0	1	0	0	1	1	1	0	0	1	1	0	0	0	0	0	0	0	0	0	0	0	0	0	0	0	0	0	0	0	0	0	0.00128873	0.00259406	Unique	Over-represented
10955	No_PFAM 100.0%	1	0	0	1	1	1	0	0	1	0	0	1	1	0	0	0	1	1	0	0	0	0	0	0	0	0	0	0	0	0	0	0	0	0	0	0	0	0	0	0.00128873	0.00259406	Unique	Over-represented
10957	No_PFAM 100.0%	1	0	0	1	1	1	0	0	1	0	0	1	1	0	0	0	1	1	0	0	0	0	0	0	0	0	0	0	0	0	0	0	0	0	0	0	0	0	0	0.00128873	0.00259406	Unique	Over-represented
10959	No_PFAM 100.0%	0	1	1	1	1	1	1	0	0	0	0	1	1	0	0	0	1	0	0	0	0	0	0	0	0	0	0	0	0	0	0	0	0	0	0	0	0	0	0	0.00128873	0.00259406	Unique	Over-represented
10960	No_PFAM 100.0%	1	0	0	1	1	1	0	0	1	0	0	1	1	0	0	0	1	1	0	0	0	0	0	0	0	0	0	0	0	0	0	0	0	0	0	0	0	0	0	0.00128873	0.00259406	Unique	Over-represented
10961	No_PFAM 100.0%	1	0	0	1	1	1	0	0	1	0	0	1	1	0	0	0	1	1	0	0	0	0	0	0	0	0	0	0	0	0	0	0	0	0	0	0	0	0	0	0.00128873	0.00259406	Unique	Over-represented
10964	No_PFAM 100.0%	1	0	0	1	1	1	0	0	1	0	0	1	1	0	0	0	1	1	0	0	0	0	0	0	0	0	0	0	0	0	0	0	0	0	0	0	0	0	0	0.00128873	0.00259406	Unique	Over-represented
7309	No_PFAM 100.0%	3	1	0	1	1	1	0	0	1	0	0	1	1	2	0	0	1	1	0	0	0	0	0	0	0	0	0	0	0	0	0	0	0	0	0	0	0	0	0	0.000373329	0.00274086	Unique	Over-represented
7446	PF04468.3_PSP1 78.6% No_PFAM 21.4%	1	0	0	1	1	1	0	3	1	0	0	1	1	1	0	0	1	2	0	0	0	0	0	0	0	0	0	0	0	0	0	0	0	0	0	0	0	0	0	0.000373329	0.00274086	Unique	Over-represented
7290	PF00535.17_Glycos_transf_2 92.9% No_PFAM 7.1%	0	2	1	2	2	2	1	0	0	1	0	1	1	0	0	0	0	1	0	0	0	0	0	0	0	0	0	0	0	0	0	0	0	0	0	0	0	0	0	0.000805645	0.00274086	Unique	Over-represented
7440	PF02171.8_Piwi 85.7% PF02170.13_PAZ 21.4% PF08699.1_DUF1785 14.3% No_PFAM 14.3% PF00533.17_BRCT 7.1%	1	0	1	1	1	2	0	1	2	0	0	1	2	0	0	0	0	2	0	0	0	0	0	0	0	0	0	0	0	0	0	0	0	0	0	0	0	0	0	0.000805645	0.00274086	Unique	Over-represented
7458	PF00646.24_F-box 64.3% No_PFAM 35.7%	2	0	0	1	1	1	0	1	1	0	0	2	2	2	0	0	1	0	0	0	0	0	0	0	0	0	0	0	0	0	0	0	0	0	0	0	0	0	0	0.000805645	0.00274086	Unique	Over-represented
7468	No_PFAM 92.9% PF00583.15_Acetyltransf_1 7.1%	0	0	0	2	1	1	0	2	1	0	0	1	1	2	0	0	1	2	0	0	0	0	0	0	0	0	0	0	0	0	0	0	0	0	0	0	0	0	0	0.000805645	0.00274086	Unique	Over-represented
7482	No_PFAM 100.0%	1	0	0	1	1	2	0	0	2	0	0	2	2	1	0	0	1	1	0	0	0	0	0	0	0	0	0	0	0	0	0	0	0	0	0	0	0	0	0	0.000805645	0.00274086	Unique	Over-represented
7619	No_PFAM 100.0%	1	1	1	3	1	1	0	0	1	0	1	1	1	0	0	0	0	1	0	0	0	0	0	0	0	0	0	0	0	0	0	0	0	0	0	0	0	0	0	0.000360029	0.0027708	Unique	Over-represented
7639	PF00096.17_zf-C2H2 76.9% No_PFAM 23.1%	1	0	0	3	1	1	0	1	1	1	0	1	0	1	0	0	1	1	0	0	0	0	0	0	0	0	0	0	0	0	0	0	0	0	0	0	0	0	0	0.000360029	0.0027708	Unique	Over-represented
7824	PF01388.12_ARID 84.6% No_PFAM 15.4%	3	0	0	1	1	1	0	1	1	0	0	1	1	1	0	0	1	1	0	0	0	0	0	0	0	0	0	0	0	0	0	0	0	0	0	0	0	0	0	0.000360029	0.0027708	Unique	Over-represented
7854	No_PFAM 100.0%	3	0	0	1	1	1	0	1	1	0	0	1	1	1	0	0	1	1	0	0	0	0	0	0	0	0	0	0	0	0	0	0	0	0	0	0	0	0	0	0.000360029	0.0027708	Unique	Over-represented
7815	PF06985.2_HET 61.5% No_PFAM 38.5%	2	0	1	1	1	1	0	0	1	0	0	1	2	0	0	0	1	2	0	0	0	0	0	0	0	0	0	0	0	0	0	0	0	0	0	0	0	0	0	0.000795702	0.0027708	Unique	Over-represented
7834	No_PFAM 100.0%	2	0	0	1	1	1	0	2	1	0	0	2	1	0	0	0	1	1	0	0	0	0	0	0	0	0	0	0	0	0	0	0	0	0	0	0	0	0	0	0.000795702	0.0027708	Unique	Over-represented
6769	No_PFAM 100.0%	1	1	0	1	1	2	0	3	1	1	0	1	3	1	0	0	0	0	0	0	0	0	0	0	0	0	0	0	0	0	0	0	0	0	0	0	0	0	0	0.000386377	0.0036866	Unique	Over-represented
7105	No_PFAM 100.0%	1	0	0	1	1	1	0	0	3	0	0	2	2	1	0	0	2	1	0	0	0	0	0	0	0	0	0	0	0	0	0	0	0	0	0	0	0	0	0	0.000810801	0.00429031	Unique	Over-represented
9428	PF04082.9_Fungal_trans 90.0% PF00172.9_Zn_clus 40.0% No_PFAM 10.0%	0	1	1	0	0	0	2	1	1	1	1	0	0	0	1	1	0	0	0	0	0	0	0	0	0	0	0	0	0	0	0	0	0	0	0	0	0	0	0	0.00131622	0.00429031	Unique	Over-represented
9440	No_PFAM 100.0%	2	0	0	1	1	1	0	0	0	0	1	1	1	0	1	0	1	0	0	0	0	0	0	0	0	0	0	0	0	0	0	0	0	0	0	0	0	0	0	0.00131622	0.00429031	Unique	Over-represented
9474	PF01177.13_Asp_Glu_race 70.0% No_PFAM 30.0%	0	1	1	0	0	0	1	1	0	2	1	0	0	0	1	1	0	1	0	0	0	0	0	0	0	0	0	0	0	0	0	0	0	0	0	0	0	0	0	0.00131622	0.00429031	Unique	Over-represented
9489	No_PFAM 100.0%	0	1	1	0	0	0	1	1	0	1	2	0	0	1	1	1	0	0	0	0	0	0	0	0	0	0	0	0	0	0	0	0	0	0	0	0	0	0	0	0.00131622	0.00429031	Unique	Over-represented
9513	No_PFAM 90.0% PF00023.21_Ank 10.0%	0	1	0	1	1	2	0	1	1	0	0	1	0	1	0	0	0	1	0	0	0	0	0	0	0	0	0	0	0	0	0	0	0	0	0	0	0	0	0	0.00131622	0.00429031	Unique	Over-represented
9760	PF00400.23_WD40 100.0% PF06165.2_Glyco_transf_36 10.0% PF01011.12_PQQ 10.0%	0	0	0	1	1	1	0	2	1	0	0	1	1	1	0	0	0	1	0	0	0	0	0	0	0	0	0	0	0	0	0	0	0	0	0	0	0	0	0	0.00131622	0.00429031	Unique	Over-represented
9772	No_PFAM 100.0%	2	0	0	1	1	1	0	0	1	0	0	1	1	0	0	0	1	1	0	0	0	0	0	0	0	0	0	0	0	0	0	0	0	0	0	0	0	0	0	0.00131622	0.00429031	Unique	Over-represented
9775	No_PFAM 100.0%	1	0	0	1	1	1	0	0	1	0	0	2	1	0	0	0	1	1	0	0	0	0	0	0	0	0	0	0	0	0	0	0	0	0	0	0	0	0	0	0.00131622	0.00429031	Unique	Over-represented
9787	No_PFAM 100.0%	1	0	0	0	0	1	0	1	1	0	0	1	2	1	0	0	1	1	0	0	0	0	0	0	0	0	0	0	0	0	0	0	0	0	0	0	0	0	0	0.00131622	0.00429031	Unique	Over-represented
9789	No_PFAM 100.0%	1	0	0	1	1	1	0	0	1	0	0	2	1	0	0	0	1	1	0	0	0	0	0	0	0	0	0	0	0	0	0	0	0	0	0	0	0	0	0	0.00131622	0.00429031	Unique	Over-represented
9795	No_PFAM 100.0%	1	0	0	1	1	1	0	0	1	0	0	1	1	0	0	0	1	2	0	0	0	0	0	0	0	0	0	0	0	0	0	0	0	0	0	0	0	0	0	0.00131622	0.00429031	Unique	Over-represented
9798	No_PFAM 100.0%	2	0	0	1	1	1	0	0	1	0	0	1	1	0	0	0	1	1	0	0	0	0	0	0	0	0	0	0	0	0	0	0	0	0	0	0	0	0	0	0.00131622	0.00429031	Unique	Over-represented
9821	No_PFAM 100.0%	1	0	0	1	1	1	0	0	1	0	0	1	1	0	0	0	1	2	0	0	0	0	0	0	0	0	0	0	0	0	0	0	0	0	0	0	0	0	0	0.00131622	0.00429031	Unique	Over-represented
9825	No_PFAM 100.0%	2	0	0	1	1	1	0	0	1	0	0	1	1	0	0	0	1	1	0	0	0	0	0	0	0	0	0	0	0	0	0	0	0	0	0	0	0	0	0	0.00131622	0.00429031	Unique	Over-represented
9835	No_PFAM 100.0%	1	0	0	1	1	1	0	0	1	0	0	1	0	1	0	0	2	1	0	0	0	0	0	0	0	0	0	0	0	0	0	0	0	0	0	0	0	0	0	0.00131622	0.00429031	Unique	Over-represented
9836	No_PFAM 100.0%	2	0	0	1	1	1	0	0	1	0	0	1	1	0	0	0	1	1	0	0	0	0	0	0	0	0	0	0	0	0	0	0	0	0	0	0	0	0	0	0.00131622	0.00429031	Unique	Over-represented
9837	No_PFAM 100.0%	2	0	0	1	1	1	0	0	1	0	0	1	1	0	0	0	1	1	0	0	0	0	0	0	0	0	0	0	0	0	0	0	0	0	0	0	0	0	0	0.00131622	0.00429031	Unique	Over-represented
9838	No_PFAM 100.0%	1	0	0	1	1	1	0	0	2	0	0	1	1	0	0	0	1	1	0	0	0	0	0	0	0	0	0	0	0	0	0	0	0	0	0	0	0	0	0	0.00131622	0.00429031	Unique	Over-represented
9841	No_PFAM 100.0%	2	0	0	1	1	1	0	1	1	0	0	0	0	1	0	0	1	1	0	0	0	0	0	0	0	0	0	0	0	0	0	0	0	0	0	0	0	0	0	0.00131622	0.00429031	Unique	Over-represented
9849	No_PFAM 100.0%	1	0	0	1	1	1	0	0	2	0	0	1	1	0	0	0	1	1	0	0	0	0	0	0	0	0	0	0	0	0	0	0	0	0	0	0	0	0	0	0.00131622	0.00429031	Unique	Over-represented
9850	No_PFAM 100.0%	1	0	0	1	1	2	0	1	1	0	0	1	1	0	0	0	1	0	0	0	0	0	0	0	0	0	0	0	0	0	0	0	0	0	0	0	0	0	0	0.00131622	0.00429031	Unique	Over-represented
9851	No_PFAM 100.0%	1	0	0	1	1	1	0	0	2	0	0	1	1	0	0	0	1	1	0	0	0	0	0	0	0	0	0	0	0	0	0	0	0	0	0	0	0	0	0	0.00131622	0.00429031	Unique	Over-represented
9877	No_PFAM 100.0%	2	0	0	1	1	1	0	1	0	0	0	1	1	1	0	0	0	1	0	0	0	0	0	0	0	0	0	0	0	0	0	0	0	0	0	0	0	0	0	0.00131622	0.00429031	Unique	Over-represented
9895	No_PFAM 100.0%	1	0	0	1	1	1	0	0	1	0	0	2	1	0	0	0	1	1	0	0	0	0	0	0	0	0	0	0	0	0	0	0	0	0	0	0	0	0	0	0.00131622	0.00429031	Unique	Over-represented
9897	No_PFAM 100.0%	0	0	0	1	1	1	0	1	2	0	0	1	1	0	0	0	1	1	0	0	0	0	0	0	0	0	0	0	0	0	0	0	0	0	0	0	0	0	0	0.00131622	0.00429031	Unique	Over-represented
9908	No_PFAM 100.0%	0	0	0	1	1	1	0	0	1	0	0	1	1	1	0	0	2	1	0	0	0	0	0	0	0	0	0	0	0	0	0	0	0	0	0	0	0	0	0	0.00131622	0.00429031	Unique	Over-represented
9919	No_PFAM 100.0%	2	0	0	1	1	1	0	0	1	0	0	1	1	0	0	0	1	1	0	0	0	0	0	0	0	0	0	0	0	0	0	0	0	0	0	0	0	0	0	0.00131622	0.00429031	Unique	Over-represented
9929	PF07690.7_MFS_1 80.0% No_PFAM 20.0%	2	0	0	1	1	1	0	0	1	0	0	1	1	0	0	0	1	1	0	0	0	0	0	0	0	0	0	0	0	0	0	0	0	0	0	0	0	0	0	0.00131622	0.00429031	Unique	Over-represented
9930	PF09351.1_DUF1993 100.0%	2	0	0	1	1	1	0	0	1	0	0	1	1	0	0	0	1	1	0	0	0	0	0	0	0	0	0	0	0	0	0	0	0	0	0	0	0	0	0	0.00131622	0.00429031	Unique	Over-represented
9936	No_PFAM 100.0%	0	0	0	2	1	1	0	1	0	0	0	1	1	1	0	0	1	1	0	0	0	0	0	0	0	0	0	0	0	0	0	0	0	0	0	0	0	0	0	0.00131622	0.00429031	Unique	Over-represented
9942	No_PFAM 100.0%	0	0	0	1	1	1	0	2	1	0	0	1	1	0	0	0	1	1	0	0	0	0	0	0	0	0	0	0	0	0	0	0	0	0	0	0	0	0	0	0.00131622	0.00429031	Unique	Over-represented
9963	No_PFAM 100.0%	1	0	0	1	1	1	0	0	1	0	0	2	1	0	0	0	1	1	0	0	0	0	0	0	0	0	0	0	0	0	0	0	0	0	0	0	0	0	0	0.00131622	0.00429031	Unique	Over-represented
9126	No_PFAM 100.0%	2	0	0	1	1	1	0	0	2	0	0	1	1	0	0	0	1	1	0	0	0	0	0	0	0	0	0	0	0	0	0	0	0	0	0	0	0	0	0	0.00136049	0.00534801	Unique	Over-represented
9214	No_PFAM 100.0%	0	0	0	2	1	1	0	1	0	0	0	1	1	2	0	0	1	1	0	0	0	0	0	0	0	0	0	0	0	0	0	0	0	0	0	0	0	0	0	0.00136049	0.00534801	Unique	Over-represented
7868	No_PFAM 100.0%	1	0	0	1	1	1	0	2	1	0	0	1	1	3	0	0	1	0	0	0	0	0	0	0	0	0	0	0	0	0	0	0	0	0	0	0	0	0	0	0.000771279	0.00542783	Unique	Over-represented
7870	PF00106.16_adh_short 76.9% No_PFAM 23.1%	1	0	0	1	1	3	0	1	0	0	0	1	1	1	0	0	2	1	0	0	0	0	0	0	0	0	0	0	0	0	0	0	0	0	0	0	0	0	0	0.000771279	0.00542783	Unique	Over-represented
7832	PF00135.19_COesterase 53.8% No_PFAM 46.2%	2	0	0	2	1	1	0	0	1	0	0	2	2	0	0	0	1	1	0	0	0	0	0	0	0	0	0	0	0	0	0	0	0	0	0	0	0	0	0	0.0013923	0.00542783	Unique	Over-represented
8338	No_PFAM 91.7% PF08659.1_KR 8.3% PF00106.16_adh_short 8.3%	1	0	0	1	1	1	0	3	0	0	0	1	1	1	0	0	1	1	0	0	0	0	0	0	0	0	0	0	0	0	0	0	0	0	0	0	0	0	0	0.00073968	0.00563661	Unique	Over-represented
8368	PF03941.6_INCENP_ARK-bind 83.3% No_PFAM 16.7%	3	0	0	1	1	1	0	1	1	0	0	1	1	0	0	0	1	1	0	0	0	0	0	0	0	0	0	0	0	0	0	0	0	0	0	0	0	0	0	0.00073968	0.00563661	Unique	Over-represented
8088	No_PFAM 100.0%	0	1	1	1	1	1	2	0	0	2	2	0	0	0	0	0	0	1	0	0	0	0	0	0	0	0	0	0	0	0	0	0	0	0	0	0	0	0	0	0.00137774	0.00563661	Unique	Over-represented
8342	No_PFAM 100.0%	2	0	0	0	0	1	0	2	1	0	0	1	1	1	0	0	1	2	0	0	0	0	0	0	0	0	0	0	0	0	0	0	0	0	0	0	0	0	0	0.00137774	0.00563661	Unique	Over-represented
8362	No_PFAM 58.3% PF00188.17_SCP 41.7%	1	0	0	2	2	1	0	0	1	0	0	1	1	0	0	0	2	1	0	0	0	0	0	0	0	0	0	0	0	0	0	0	0	0	0	0	0	0	0	0.00137774	0.00563661	Unique	Over-represented
8374	No_PFAM 100.0%	2	0	0	1	1	1	0	0	1	0	0	2	1	0	0	0	2	1	0	0	0	0	0	0	0	0	0	0	0	0	0	0	0	0	0	0	0	0	0	0.00137774	0.00563661	Unique	Over-represented
8420	No_PFAM 100.0%	1	0	0	1	2	1	0	0	2	0	0	1	1	0	0	0	1	2	0	0	0	0	0	0	0	0	0	0	0	0	0	0	0	0	0	0	0	0	0	0.00137774	0.00563661	Unique	Over-represented
7121	No_PFAM 100.0%	1	0	0	1	1	1	0	1	1	0	0	1	2	4	0	0	1	1	0	0	0	0	0	0	0	0	0	0	0	0	0	0	0	0	0	0	0	0	0	0.000373329	0.00654963	Unique	Over-represented
7099	No_PFAM 53.3% PF00069.16_Pkinase 46.7%	1	0	0	1	1	1	0	3	3	0	0	2	1	1	0	0	1	0	0	0	0	0	0	0	0	0	0	0	0	0	0	0	0	0	0	0	0	0	0	0.000796826	0.00654963	Unique	Over-represented
7444	No_PFAM 100.0%	1	0	0	3	2	2	0	0	2	0	0	1	1	0	0	0	1	1	0	0	0	0	0	0	0	0	0	0	0	0	0	0	0	0	0	0	0	0	0	0.00140232	0.00763578	Unique	Over-represented
6761	No_PFAM 100.0%	1	0	4	1	1	1	2	0	0	2	2	0	1	0	1	0	0	0	0	0	0	0	0	0	0	0	0	0	0	0	0	0	0	0	0	0	0	0	0	0.000810801	0.00767474	Unique	Over-represented
7867	No_PFAM 100.0%	0	0	0	1	1	1	0	3	2	0	0	2	1	0	0	0	1	1	0	0	0	0	0	0	0	0	0	0	0	0	0	0	0	0	0	0	0	0	0	0.00138232	0.00880144	Unique	Over-represented
7097	PF00651.22_BTB 53.3% No_PFAM 46.7%	0	0	0	1	1	1	0	2	1	0	0	1	4	2	0	0	1	1	0	0	0	0	0	0	0	0	0	0	0	0	0	0	0	0	0	0	0	0	0	0.000796826	0.00939221	Unique	Over-represented
6982	No_PFAM 86.7% PF02953.6_zf-Tim10_DDP 13.3%	3	0	0	1	1	1	0	0	0	1	0	3	2	0	0	0	2	1	0	0	0	0	0	0	0	0	0	0	0	0	0	0	0	0	0	0	0	0	0	0.00140514	0.00939221	Unique	Over-represented
8354	No_PFAM 100.0%	0	0	0	2	1	1	0	3	1	0	0	1	1	1	0	0	0	1	0	0	0	0	0	0	0	0	0	0	0	0	0	0	0	0	0	0	0	0	0	0.00136071	0.00977408	Unique	Over-represented
8668	No_PFAM 100.0%	0	3	1	0	0	0	1	1	0	1	1	0	0	1	1	1	0	0	0	0	0	0	0	0	0	0	0	0	0	0	0	0	0	0	0	0	0	0	0	0.00131622	0.0103635	Unique	Over-represented
8973	PF00046.20_Homeobox 100.0% PF00096.17_zf-C2H2 72.7%	1	0	0	1	1	1	0	1	0	0	0	1	1	0	0	0	1	3	0	0	0	0	0	0	0	0	0	0	0	0	0	0	0	0	0	0	0	0	0	0.00131622	0.0103635	Unique	Over-represented
5479	No_PFAM 100.0%	1	0	0	4	4	1	0	0	3	0	0	1	2	2	0	0	5	0	0	0	0	0	0	0	0	0	0	0	0	0	0	0	0	0	0	0	0	0	0	0.00142706	0.0124801	Unique	Over-represented
5770	No_PFAM 76.2% PF00646.24_F-box 23.8%	1	2	7	1	1	1	1	1	1	1	1	0	1	0	1	1	0	0	0	0	0	0	0	0	0	0	0	0	0	0	0	0	0	0	0	0	0	0	0	3.21491e-05	0.0131765	Unique	Over-represented
7838	PF00010.17_HLH 100.0%	1	0	0	1	1	4	0	0	1	0	0	1	1	0	0	0	2	1	0	0	0	0	0	0	0	0	0	0	0	0	0	0	0	0	0	0	0	0	0	0.00136071	0.0187339	Unique	Over-represented
6524	PF00651.22_BTB 58.8% No_PFAM 41.2%	1	0	0	1	1	1	0	6	1	1	0	1	1	1	0	0	1	1	0	0	0	0	0	0	0	0	0	0	0	0	0	0	0	0	0	0	0	0	0	0.000216258	0.0202684	Unique	Over-represented
6879	No_PFAM 100.0%	1	0	0	1	1	1	0	3	1	0	0	1	1	5	0	0	1	0	0	0	0	0	0	0	0	0	0	0	0	0	0	0	0	0	0	0	0	0	0	0.000771279	0.0210246	Unique	Over-represented
7118	No_PFAM 100.0%	0	0	0	1	1	1	0	5	1	0	0	1	1	2	0	0	1	1	0	0	0	0	0	0	0	0	0	0	0	0	0	0	0	0	0	0	0	0	0	0.000771279	0.0212313	Unique	Over-represented
6406	No_PFAM 100.0%	2	0	1	0	0	0	1	7	1	0	1	1	1	2	0	0	0	1	0	0	0	0	0	0	0	0	0	0	0	0	0	0	0	0	0	0	0	0	0	0.000796826	0.0416338	Unique	Over-represented
6240	PF09692.1_Arb1 94.4% PF05383.8_La 88.9%	1	1	1	1	1	1	1	1	1	1	1	1	1	1	1	1	1	1	0	0	0	0	0	0	0	0	0	0	0	0	0	0	0	0	0	0	0	0	0	6.6852e-07	1	Unique	Over-represented
6245	PF03828.10_PAP_assoc 100.0% PF01909.14_NTP_transf_2 5.6%	1	1	1	1	1	1	1	1	1	1	1	1	1	1	1	1	1	1	0	0	0	0	0	0	0	0	0	0	0	0	0	0	0	0	0	0	0	0	0	6.6852e-07	1	Unique	Over-represented
6246	PF03441.5_FAD_binding_7 100.0% PF00875.9_DNA_photolyase 100.0%	1	1	1	1	1	1	1	1	1	1	1	1	1	1	1	1	1	1	0	0	0	0	0	0	0	0	0	0	0	0	0	0	0	0	0	0	0	0	0	6.6852e-07	1	Unique	Over-represented
6272	No_PFAM 100.0%	1	1	1	1	1	1	1	1	1	1	1	1	1	1	1	1	1	1	0	0	0	0	0	0	0	0	0	0	0	0	0	0	0	0	0	0	0	0	0	6.6852e-07	1	Unique	Over-represented
6273	PF02752.13_Arrestin_C 61.1% No_PFAM 38.9%	1	1	1	1	1	1	1	1	1	1	1	1	1	1	1	1	1	1	0	0	0	0	0	0	0	0	0	0	0	0	0	0	0	0	0	0	0	0	0	6.6852e-07	1	Unique	Over-represented
6274	No_PFAM 100.0%	1	1	1	1	1	1	1	1	1	1	1	1	1	1	1	1	1	1	0	0	0	0	0	0	0	0	0	0	0	0	0	0	0	0	0	0	0	0	0	6.6852e-07	1	Unique	Over-represented
6279	No_PFAM 66.7% PF01205.10_UPF0029 33.3%	1	1	1	1	1	1	1	1	1	1	1	1	1	1	1	1	1	1	0	0	0	0	0	0	0	0	0	0	0	0	0	0	0	0	0	0	0	0	0	6.6852e-07	1	Unique	Over-represented
6283	PF00646.24_F-box 66.7% No_PFAM 33.3% PF00583.15_Acetyltransf_1 11.1%	1	1	1	1	1	1	1	1	1	1	1	1	1	1	1	1	1	1	0	0	0	0	0	0	0	0	0	0	0	0	0	0	0	0	0	0	0	0	0	6.6852e-07	1	Unique	Over-represented
6297	PF00651.22_BTB 61.1% No_PFAM 38.9%	1	1	1	1	1	1	1	1	1	1	1	1	1	1	1	1	1	1	0	0	0	0	0	0	0	0	0	0	0	0	0	0	0	0	0	0	0	0	0	6.6852e-07	1	Unique	Over-represented
6044	PF00560.24_LRR_1 100.0%	1	1	1	1	1	1	1	1	1	1	1	1	1	1	1	1	1	1	1	0	0	0	0	0	0	0	0	0	0	0	0	0	0	0	0	0	0	0	0	8.88668e-07	2.51113e-12		Over-represented
6049	PF07690.7_MFS_1 89.5% No_PFAM 10.5%	1	1	1	1	1	1	1	1	1	1	1	1	1	1	1	1	1	1	0	1	0	0	0	0	0	0	0	0	0	0	0	0	0	0	0	0	0	0	0	8.88668e-07	2.51113e-12		Over-represented
6054	No_PFAM 100.0%	1	1	1	1	1	1	1	1	1	1	1	1	1	1	1	1	1	1	1	0	0	0	0	0	0	0	0	0	0	0	0	0	0	0	0	0	0	0	0	8.88668e-07	2.51113e-12		Over-represented
6058	No_PFAM 89.5% PF07719.8_TPR_2 10.5%	1	1	1	1	1	1	1	1	1	1	1	1	1	1	1	1	1	1	1	0	0	0	0	0	0	0	0	0	0	0	0	0	0	0	0	0	0	0	0	8.88668e-07	2.51113e-12		Over-represented
6060	No_PFAM 94.7% PF00069.16_Pkinase 5.3%	1	1	1	1	1	1	1	1	1	1	1	1	1	1	1	1	1	1	1	0	0	0	0	0	0	0	0	0	0	0	0	0	0	0	0	0	0	0	0	8.88668e-07	2.51113e-12		Over-represented
6064	PF01652.9_IF4E 100.0% PF01145.16_Band_7 5.3%	1	1	1	1	1	1	1	1	1	1	1	1	1	1	1	1	1	1	1	0	0	0	0	0	0	0	0	0	0	0	0	0	0	0	0	0	0	0	0	8.88668e-07	2.51113e-12		Over-represented
6068	No_PFAM 100.0%	1	1	1	1	1	1	1	1	1	1	1	1	1	1	1	1	1	1	0	0	0	0	0	0	0	0	0	0	0	0	0	0	0	0	0	1	0	0	0	8.88668e-07	2.51113e-12		Over-represented
6073	No_PFAM 89.5% PF00137.12_ATP-synt_C 10.5%	1	1	1	1	1	1	1	1	1	1	1	1	1	1	1	1	1	1	1	0	0	0	0	0	0	0	0	0	0	0	0	0	0	0	0	0	0	0	0	8.88668e-07	2.51113e-12		Over-represented
6074	No_PFAM 94.7% PF06985.2_HET 5.3%	1	1	1	1	1	1	1	1	1	1	1	1	1	1	1	1	1	1	1	0	0	0	0	0	0	0	0	0	0	0	0	0	0	0	0	0	0	0	0	8.88668e-07	2.51113e-12		Over-represented
6075	No_PFAM 100.0%	1	1	1	1	1	1	1	1	1	1	1	1	1	1	1	1	1	1	1	0	0	0	0	0	0	0	0	0	0	0	0	0	0	0	0	0	0	0	0	8.88668e-07	2.51113e-12		Over-represented
6077	No_PFAM 100.0%	1	1	1	1	1	1	1	1	1	1	1	1	1	1	1	1	1	1	1	0	0	0	0	0	0	0	0	0	0	0	0	0	0	0	0	0	0	0	0	8.88668e-07	2.51113e-12		Over-represented
6085	No_PFAM 100.0%	1	1	1	1	1	1	1	1	1	1	1	1	1	1	1	1	1	1	1	0	0	0	0	0	0	0	0	0	0	0	0	0	0	0	0	0	0	0	0	8.88668e-07	2.51113e-12		Over-represented
6092	No_PFAM 100.0%	1	1	1	1	1	1	1	1	1	1	1	1	1	1	1	1	1	1	1	0	0	0	0	0	0	0	0	0	0	0	0	0	0	0	0	0	0	0	0	8.88668e-07	2.51113e-12		Over-represented
6093	No_PFAM 100.0%	1	1	1	1	1	1	1	1	1	1	1	1	1	1	1	1	1	1	0	0	0	0	0	0	0	0	0	0	0	1	0	0	0	0	0	0	0	0	0	8.88668e-07	2.51113e-12		Over-represented
6095	PF00583.15_Acetyltransf_1 94.7% PF00734.9_CBM_1 10.5% No_PFAM 5.3%	1	1	1	1	1	1	1	1	1	1	1	1	1	1	1	1	1	1	1	0	0	0	0	0	0	0	0	0	0	0	0	0	0	0	0	0	0	0	0	8.88668e-07	2.51113e-12		Over-represented
6096	No_PFAM 100.0%	1	1	1	1	1	1	1	1	1	1	1	1	1	1	1	1	1	1	1	0	0	0	0	0	0	0	0	0	0	0	0	0	0	0	0	0	0	0	0	8.88668e-07	2.51113e-12		Over-represented
6099	No_PFAM 100.0%	1	1	1	1	1	1	1	1	1	1	1	1	1	1	1	1	1	1	1	0	0	0	0	0	0	0	0	0	0	0	0	0	0	0	0	0	0	0	0	8.88668e-07	2.51113e-12		Over-represented
6101	PF00561.11_Abhydrolase_1 78.9% No_PFAM 21.1% PF03953.8_Tubulin_C 5.3% PF00091.16_Tubulin 5.3%	1	1	1	1	1	1	1	1	1	1	1	1	1	1	1	1	1	1	1	0	0	0	0	0	0	0	0	0	0	0	0	0	0	0	0	0	0	0	0	8.88668e-07	2.51113e-12		Over-represented
6105	PF00149.19_Metallophos 94.7% No_PFAM 5.3%	1	1	1	1	1	1	1	1	1	1	1	1	1	1	1	1	1	1	0	0	0	0	0	0	0	0	0	0	1	0	0	0	0	0	0	0	0	0	0	8.88668e-07	2.51113e-12		Over-represented
6106	No_PFAM 100.0%	1	1	1	1	1	1	1	1	1	1	1	1	1	1	1	1	1	1	1	0	0	0	0	0	0	0	0	0	0	0	0	0	0	0	0	0	0	0	0	8.88668e-07	2.51113e-12		Over-represented
6108	No_PFAM 100.0%	1	1	1	1	1	1	1	1	1	1	1	1	1	1	1	1	1	1	1	0	0	0	0	0	0	0	0	0	0	0	0	0	0	0	0	0	0	0	0	8.88668e-07	2.51113e-12		Over-represented
6111	No_PFAM 100.0%	1	1	1	1	1	1	1	1	1	1	1	1	1	1	1	1	1	1	1	0	0	0	0	0	0	0	0	0	0	0	0	0	0	0	0	0	0	0	0	8.88668e-07	2.51113e-12		Over-represented
6113	No_PFAM 100.0%	1	1	1	1	1	1	1	1	1	1	1	1	1	1	1	1	1	1	1	0	0	0	0	0	0	0	0	0	0	0	0	0	0	0	0	0	0	0	0	8.88668e-07	2.51113e-12		Over-represented
6114	No_PFAM 100.0%	1	1	1	1	1	1	1	1	1	1	1	1	1	1	1	1	1	1	1	0	0	0	0	0	0	0	0	0	0	0	0	0	0	0	0	0	0	0	0	8.88668e-07	2.51113e-12		Over-represented
6115	No_PFAM 100.0%	1	1	1	1	1	1	1	1	1	1	1	1	1	1	1	1	1	1	1	0	0	0	0	0	0	0	0	0	0	0	0	0	0	0	0	0	0	0	0	8.88668e-07	2.51113e-12		Over-represented
6116	No_PFAM 94.7% PF02757.8_YLP 5.3%	1	1	1	1	1	1	1	1	1	1	1	1	1	1	1	1	1	1	1	0	0	0	0	0	0	0	0	0	0	0	0	0	0	0	0	0	0	0	0	8.88668e-07	2.51113e-12		Over-represented
6118	No_PFAM 89.5% PF00400.23_WD40 10.5%	1	1	1	1	1	1	1	1	1	1	1	1	1	1	1	1	1	1	0	0	0	0	0	0	0	0	1	0	0	0	0	0	0	0	0	0	0	0	0	8.88668e-07	2.51113e-12		Over-represented
6119	No_PFAM 100.0%	1	1	1	1	1	1	1	1	1	1	1	1	1	1	1	1	1	1	1	0	0	0	0	0	0	0	0	0	0	0	0	0	0	0	0	0	0	0	0	8.88668e-07	2.51113e-12		Over-represented
6121	No_PFAM 73.7% PF07723.4_LRR_2 21.1% PF06087.3_Tyr-DNA_phospho 5.3% PF02809.11_UIM 5.3%	1	1	1	1	1	1	1	1	1	1	1	1	1	1	1	1	1	1	1	0	0	0	0	0	0	0	0	0	0	0	0	0	0	0	0	0	0	0	0	8.88668e-07	2.51113e-12		Over-represented
6123	PF00560.24_LRR_1 47.4% No_PFAM 47.4% PF07690.7_MFS_1 5.3% PF00646.24_F-box 5.3%	1	1	1	1	1	1	1	1	1	1	1	1	1	1	1	1	1	1	1	0	0	0	0	0	0	0	0	0	0	0	0	0	0	0	0	0	0	0	0	8.88668e-07	2.51113e-12		Over-represented
5877	No_PFAM 55.0% PF08241.3_Methyltransf_11 40.0% PF01423.13_LSM 15.0%	1	1	1	2	1	1	1	1	1	1	1	1	1	1	1	1	1	1	1	0	0	0	0	0	0	0	0	0	0	0	0	0	0	0	0	0	0	0	0	1.10446e-06	2.51113e-12		Over-represented
5902	PF03637.8_Mob1_phocein 95.0% No_PFAM 5.0%	1	1	2	1	1	1	1	1	1	1	1	1	1	1	1	1	1	1	1	0	0	0	0	0	0	0	0	0	0	0	0	0	0	0	0	0	0	0	0	1.10446e-06	2.51113e-12		Over-represented
5938	PF05368.4_NmrA 95.0% No_PFAM 5.0%	1	1	1	1	1	1	1	1	1	1	1	1	2	1	1	1	1	1	1	0	0	0	0	0	0	0	0	0	0	0	0	0	0	0	0	0	0	0	0	1.10446e-06	2.51113e-12		Over-represented
6238	PF02518.17_HATPase_c 100.0% PF00512.16_HisKA 100.0% PF00072.15_Response_reg 100.0% PF08448.1_PAS_4 16.7% PF08447.2_PAS_3 16.7% PF07690.7_MFS_1 5.6%	0	1	1	1	1	1	1	1	1	1	1	1	1	1	1	1	1	1	1	0	0	0	0	0	0	0	0	0	0	0	0	0	0	0	0	0	0	0	0	2.91943e-06	5.31033e-12		Over-represented
6256	No_PFAM 100.0%	0	1	1	1	1	1	1	1	1	1	1	1	1	1	1	1	1	1	1	0	0	0	0	0	0	0	0	0	0	0	0	0	0	0	0	0	0	0	0	2.91943e-06	5.31033e-12		Over-represented
6267	No_PFAM 100.0%	1	1	0	1	1	1	1	1	1	1	1	1	1	1	1	1	1	1	1	0	0	0	0	0	0	0	0	0	0	0	0	0	0	0	0	0	0	0	0	2.91943e-06	5.31033e-12		Over-represented
6269	No_PFAM 100.0%	1	1	1	1	1	1	1	1	1	1	1	1	1	1	1	1	1	0	1	0	0	0	0	0	0	0	0	0	0	0	0	0	0	0	0	0	0	0	0	2.91943e-06	5.31033e-12		Over-represented
6276	No_PFAM 94.4% PF02178.10_AT_hook 5.6%	1	1	1	1	1	1	1	1	1	1	1	1	1	0	1	1	1	1	1	0	0	0	0	0	0	0	0	0	0	0	0	0	0	0	0	0	0	0	0	2.91943e-06	5.31033e-12		Over-represented
6277	PF04161.4_Arv1 72.2% No_PFAM 27.8%	0	1	1	1	1	1	1	1	1	1	1	1	1	1	1	1	1	1	0	0	0	0	0	0	0	0	1	0	0	0	0	0	0	0	0	0	0	0	0	2.91943e-06	5.31033e-12		Over-represented
6281	No_PFAM 100.0%	1	1	1	1	1	1	1	1	1	1	0	1	1	1	1	1	1	1	1	0	0	0	0	0	0	0	0	0	0	0	0	0	0	0	0	0	0	0	0	2.91943e-06	5.31033e-12		Over-represented
6285	No_PFAM 94.4% PF07247.3_AATase 5.6%	1	1	1	1	1	1	1	0	1	1	1	1	1	1	1	1	1	1	0	0	0	0	0	0	0	0	0	0	0	0	0	0	0	0	0	0	0	0	1	2.91943e-06	5.31033e-12		Over-represented
6291	No_PFAM 100.0%	1	1	1	1	1	1	1	1	1	1	1	1	1	0	1	1	1	1	1	0	0	0	0	0	0	0	0	0	0	0	0	0	0	0	0	0	0	0	0	2.91943e-06	5.31033e-12		Over-represented
6292	No_PFAM 100.0%	0	1	1	1	1	1	1	1	1	1	1	1	1	1	1	1	1	1	0	0	0	0	0	0	0	0	1	0	0	0	0	0	0	0	0	0	0	0	0	2.91943e-06	5.31033e-12		Over-represented
6296	No_PFAM 100.0%	1	1	1	1	1	1	1	1	1	1	1	1	1	0	1	1	1	1	1	0	0	0	0	0	0	0	0	0	0	0	0	0	0	0	0	0	0	0	0	2.91943e-06	5.31033e-12		Over-represented
5691	PF00560.24_LRR_1 95.2% PF07719.8_TPR_2 4.8% No_PFAM 4.8%	2	1	1	1	1	1	1	1	1	1	1	1	1	1	1	1	1	1	1	0	0	0	0	0	0	0	1	0	0	0	0	0	0	0	0	0	0	0	0	2.91943e-06	3.44249e-11		Over-represented
5706	No_PFAM 90.5% PF00651.22_BTB 9.5%	1	1	1	1	1	1	2	1	1	1	1	1	1	1	1	1	1	1	1	0	0	0	0	0	0	0	0	1	0	0	0	0	0	0	0	0	0	0	0	2.91943e-06	3.44249e-11		Over-represented
5712	PF00400.23_WD40 95.2% No_PFAM 4.8%	1	1	1	1	1	1	1	2	1	1	1	1	1	1	1	1	1	1	1	0	0	0	0	0	0	0	1	0	0	0	0	0	0	0	0	0	0	0	0	2.91943e-06	3.44249e-11		Over-represented
5714	No_PFAM 100.0%	1	1	1	1	1	1	1	1	1	1	1	1	1	1	2	1	1	1	1	0	0	0	0	0	0	0	0	1	0	0	0	0	0	0	0	0	0	0	0	2.91943e-06	3.44249e-11		Over-represented
5776	No_PFAM 100.0%	1	1	1	1	1	1	1	1	1	1	1	1	1	1	1	1	1	2	1	0	0	0	0	0	0	0	0	1	0	0	0	0	0	0	0	0	0	0	0	2.91943e-06	3.44249e-11		Over-represented
1249	No_PFAM 88.1% PF07366.3_SnoaL 11.9%	3	2	1	2	2	2	2	2	2	2	2	2	2	2	2	2	2	2	2	0	0	1	1	0	1	0	0	0	1	0	0	0	0	0	0	0	0	0	0	3.89719e-06	3.44249e-11		Over-represented
5693	PF08580.1_KAR9 90.5% No_PFAM 9.5%	2	1	1	1	1	1	1	1	1	1	1	2	1	1	1	1	1	1	1	0	0	0	0	0	0	0	0	0	0	0	0	0	0	0	0	0	0	0	0	1.33465e-06	1.76125e-10		Over-represented
260	PF00501.19_AMP-binding 96.4% No_PFAM 3.6% PF07690.7_MFS_1 1.2% PF01738.9_DLH 1.2% PF00378.11_ECH 1.2%	4	4	4	4	3	3	4	3	3	4	3	4	4	3	4	3	3	4	3	2	2	1	2	2	1	1	1	2	1	1	0	0	0	0	0	0	0	0	1	7.21808e-06	2.21373e-10		Over-represented
5507	PF00069.16_Pkinase 95.5% PF00498.17_FHA 86.4% PF07915.4_PRKCSH 4.5% PF07714.8_Pkinase_Tyr 4.5% No_PFAM 4.5%	1	1	1	1	1	1	1	2	1	1	1	1	1	1	1	2	1	1	1	0	1	0	0	0	0	0	0	0	0	0	0	0	0	0	0	0	0	0	0	3.26557e-06	8.14271e-10		Over-represented
6050	PF00400.23_WD40 100.0%	1	1	1	1	1	1	1	0	1	1	1	1	1	1	1	1	1	1	1	0	0	0	0	0	0	0	0	0	1	0	0	0	0	0	0	0	0	0	0	9.58242e-06	8.48666e-10		Over-represented
6103	No_PFAM 100.0%	1	0	1	1	1	1	1	1	1	1	1	1	1	1	1	1	1	1	1	0	0	0	0	0	0	0	1	0	0	0	0	0	0	0	0	0	0	0	0	9.58242e-06	8.48666e-10		Over-represented
6107	PF05282.2_AAR2 100.0%	1	0	1	1	1	1	1	1	1	1	1	1	1	1	1	1	1	1	1	0	0	0	0	0	0	0	1	0	0	0	0	0	0	0	0	0	0	0	0	9.58242e-06	8.48666e-10		Over-represented
6125	PF08146.3_BP28CT 100.0% PF02985.13_HEAT 89.5% PF09362.1_DUF1996 5.3%	1	1	1	1	1	1	1	1	0	1	1	1	1	1	1	1	1	1	1	0	0	0	0	0	0	0	1	0	0	0	0	0	0	0	0	0	0	0	0	9.58242e-06	8.48666e-10		Over-represented
5874	PF00046.20_Homeobox 100.0%	1	1	1	1	1	1	1	1	1	1	1	1	1	1	1	1	1	1	1	0	0	0	0	0	0	0	0	0	0	0	0	1	0	0	0	0	0	0	0	2.91943e-06	1.07217e-09		Over-represented
5878	PF00400.23_WD40 100.0% PF02854.10_MIF4G 5.0% PF02847.8_MA3 5.0%	1	1	1	1	1	1	1	1	1	1	1	1	1	1	1	1	1	1	1	0	0	0	0	0	0	0	0	0	0	0	0	0	0	0	0	0	0	0	1	2.91943e-06	1.07217e-09		Over-represented
5886	PF00249.22_Myb_DNA-binding 75.0% No_PFAM 25.0%	1	1	1	1	1	1	1	1	1	1	1	1	1	1	1	1	1	1	1	0	0	0	0	0	0	0	0	0	1	0	0	0	0	0	0	0	0	0	0	2.91943e-06	1.07217e-09		Over-represented
5887	PF00179.17_UQ_con 100.0%	1	1	1	1	1	1	1	1	1	1	1	1	1	1	1	1	1	1	1	0	0	0	0	0	0	0	0	0	0	0	0	0	0	0	0	0	0	0	1	2.91943e-06	1.07217e-09		Over-represented
5892	PF08613.2_Cyclin 100.0%	1	1	1	1	1	1	1	1	1	1	1	1	1	1	1	1	1	1	1	0	0	0	0	0	0	0	0	0	0	0	0	0	0	1	0	0	0	0	0	2.91943e-06	1.07217e-09		Over-represented
5896	PF00191.11_Annexin 85.0% No_PFAM 15.0%	1	1	1	1	1	1	1	1	1	1	1	1	1	1	1	1	1	1	1	0	1	0	0	0	0	0	0	0	0	0	0	0	0	0	0	0	0	0	0	2.91943e-06	1.07217e-09		Over-represented
5904	No_PFAM 100.0%	1	1	1	1	1	1	1	1	1	1	1	1	1	1	1	1	1	1	0	1	0	0	0	0	0	0	0	1	0	0	0	0	0	0	0	0	0	0	0	2.91943e-06	1.07217e-09		Over-represented
5921	PF03366.7_YEATS 100.0%	1	1	1	1	1	1	1	1	1	1	1	1	1	1	1	1	1	1	1	0	0	0	0	0	0	0	1	0	0	0	0	0	0	0	0	0	0	0	0	2.91943e-06	1.07217e-09		Over-represented
5930	PF08550.1_DUF1752 95.0% No_PFAM 5.0%	1	1	1	1	1	1	1	1	1	1	1	1	1	1	1	1	1	1	1	0	0	0	0	0	0	0	0	0	0	0	0	0	0	0	0	0	0	0	1	2.91943e-06	1.07217e-09		Over-represented
5934	No_PFAM 100.0%	1	1	1	1	1	1	1	1	1	1	1	1	1	1	1	1	1	1	1	0	0	0	0	0	0	0	0	0	1	0	0	0	0	0	0	0	0	0	0	2.91943e-06	1.07217e-09		Over-represented
5935	PF05063.5_MT-A70 100.0%	1	1	1	1	1	1	1	1	1	1	1	1	1	1	1	1	1	1	1	1	0	0	0	0	0	0	0	0	0	0	0	0	0	0	0	0	0	0	0	2.91943e-06	1.07217e-09		Over-represented
5941	PF09329.2_zf-primase 100.0% PF03133.6_TTL 10.0% PF01336.16_tRNA_anti 10.0%	1	1	1	1	1	1	1	1	1	1	1	1	1	1	1	1	1	1	1	0	0	0	0	0	0	0	1	0	0	0	0	0	0	0	0	0	0	0	0	2.91943e-06	1.07217e-09		Over-represented
5942	PF00646.24_F-box 65.0% No_PFAM 35.0%	1	1	1	1	1	1	1	1	1	1	1	1	1	1	1	1	1	1	0	0	0	0	0	1	0	0	1	0	0	0	0	0	0	0	0	0	0	0	0	2.91943e-06	1.07217e-09		Over-represented
5943	No_PFAM 75.0% PF08154.3_NLE 25.0% PF00400.23_WD40 25.0%	1	1	1	1	1	1	1	1	1	1	1	1	1	1	1	1	1	1	1	0	0	0	0	0	0	0	0	0	0	0	0	0	0	0	0	0	0	0	1	2.91943e-06	1.07217e-09		Over-represented
5944	PF09421.1_FRQ 95.0% No_PFAM 5.0%	1	1	1	1	1	1	1	1	1	1	1	1	1	1	1	1	1	1	0	1	0	0	0	0	0	0	0	1	0	0	0	0	0	0	0	0	0	0	0	2.91943e-06	1.07217e-09		Over-represented
5945	No_PFAM 100.0%	1	1	1	1	1	1	1	1	1	1	1	1	1	1	1	1	1	1	1	0	0	0	0	0	0	0	0	1	0	0	0	0	0	0	0	0	0	0	0	2.91943e-06	1.07217e-09		Over-represented
5946	No_PFAM 95.0% PF01885.7_PTS_2-RNA 5.0%	1	1	1	1	1	1	1	1	1	1	1	1	1	1	1	1	1	1	1	0	0	0	0	0	0	0	1	0	0	0	0	0	0	0	0	0	0	0	0	2.91943e-06	1.07217e-09		Over-represented
5517	PF01408.13_GFO_IDH_MocA 86.4% No_PFAM 13.6% PF02894.8_GFO_IDH_MocA_C 9.1% PF03171.11_2OG-FeII_Oxy 4.5%	1	1	1	1	1	1	1	1	1	2	1	1	1	1	1	1	1	1	0	0	0	1	1	0	1	0	0	0	0	0	0	0	0	0	0	0	0	0	0	8.51177e-06	2.89902e-09		Over-represented
5531	No_PFAM 100.0%	1	1	1	1	1	1	1	1	1	1	1	1	1	1	1	1	2	1	0	1	0	0	0	1	0	0	0	1	0	0	0	0	0	0	0	0	0	0	0	8.51177e-06	2.89902e-09		Over-represented
5574	No_PFAM 68.2% PF00646.24_F-box 27.3% PF04427.9_Brix 4.5%	1	1	1	1	1	1	1	1	1	1	1	1	1	2	1	1	1	1	1	1	0	0	0	0	0	0	0	1	0	0	0	0	0	0	0	0	0	0	0	8.51177e-06	2.89902e-09		Over-represented
5578	No_PFAM 81.8% PF01753.9_zf-MYND 18.2%	1	1	1	2	1	1	1	1	1	1	1	1	1	1	1	1	1	1	1	1	0	0	0	0	0	0	0	0	0	0	0	0	1	0	0	0	0	0	0	8.51177e-06	2.89902e-09		Over-represented
5582	PF08578.1_DUF1765 90.9% No_PFAM 9.1%	1	1	1	1	1	1	1	1	1	1	1	2	1	1	1	1	1	1	1	1	0	0	0	0	0	0	0	1	0	0	0	0	0	0	0	0	0	0	0	8.51177e-06	2.89902e-09		Over-represented
6052	No_PFAM 100.0%	1	1	1	1	1	1	2	0	1	1	1	1	1	1	1	1	1	1	0	0	0	0	0	0	0	0	0	1	0	0	0	0	0	0	0	0	0	0	0	3.31671e-06	5.94364e-09		Over-represented
6088	No_PFAM 94.7% PF00397.17_WW 5.3%	1	1	1	1	1	1	1	1	1	1	1	1	1	0	1	1	2	1	1	0	0	0	0	0	0	0	0	0	0	0	0	0	0	0	0	0	0	0	0	3.31671e-06	5.94364e-09		Over-represented
6110	No_PFAM 100.0%	2	1	1	1	1	1	1	1	1	0	1	1	1	1	1	1	1	1	1	0	0	0	0	0	0	0	0	0	0	0	0	0	0	0	0	0	0	0	0	3.31671e-06	5.94364e-09		Over-represented
1947	PF00106.16_adh_short 89.7% PF01370.12_Epimerase 33.3% No_PFAM 10.3% PF08659.1_KR 5.1%	3	2	1	2	2	2	2	1	2	1	1	3	3	2	2	2	2	3	0	0	0	1	1	0	0	0	0	0	1	0	0	0	0	0	0	0	0	0	0	3.20012e-06	1.5415e-08		Over-represented
6460	No_PFAM 58.8% PF00702.17_Hydrolase 41.2%	1	1	1	1	1	1	1	0	1	1	1	1	1	0	1	1	1	1	0	0	0	0	0	0	0	0	0	0	0	0	0	1	0	0	0	0	0	0	0	9.58242e-06	2.12976e-08		Over-represented
6469	No_PFAM 100.0%	0	1	1	1	1	1	1	1	1	1	1	1	1	1	0	1	1	1	1	0	0	0	0	0	0	0	0	0	0	0	0	0	0	0	0	0	0	0	0	9.58242e-06	2.12976e-08		Over-represented
6472	No_PFAM 100.0%	0	1	1	1	1	1	1	1	1	1	1	1	1	1	0	1	1	1	1	0	0	0	0	0	0	0	0	0	0	0	0	0	0	0	0	0	0	0	0	9.58242e-06	2.12976e-08		Over-represented
6479	PF05983.2_MED7 100.0%	1	1	1	1	1	1	1	1	0	1	0	1	1	1	1	1	1	1	1	0	0	0	0	0	0	0	0	0	0	0	0	0	0	0	0	0	0	0	0	9.58242e-06	2.12976e-08		Over-represented
6487	No_PFAM 82.4% PF05773.13_RWD 17.6%	0	1	1	1	1	1	1	1	1	0	1	1	1	1	1	1	1	1	0	0	0	0	0	0	0	0	0	0	0	0	0	0	0	0	0	0	1	0	0	9.58242e-06	2.12976e-08		Over-represented
6491	PF00887.10_ACBP 82.4% No_PFAM 17.6%	1	1	1	1	1	1	1	1	1	1	0	1	1	0	1	1	1	1	1	0	0	0	0	0	0	0	0	0	0	0	0	0	0	0	0	0	0	0	0	9.58242e-06	2.12976e-08		Over-represented
6552	No_PFAM 94.1% PF04410.5_Gar1 5.9%	1	1	1	1	1	1	1	1	1	1	0	1	1	1	1	0	1	1	1	0	0	0	0	0	0	0	0	0	0	0	0	0	0	0	0	0	0	0	0	9.58242e-06	2.12976e-08		Over-represented
6559	No_PFAM 100.0%	1	1	1	1	1	1	1	1	1	1	1	1	1	1	0	0	1	1	1	0	0	0	0	0	0	0	0	0	0	0	0	0	0	0	0	0	0	0	0	9.58242e-06	2.12976e-08		Over-represented
6560	No_PFAM 100.0%	1	1	1	1	1	1	1	1	1	1	1	1	1	1	0	0	1	1	1	0	0	0	0	0	0	0	0	0	0	0	0	0	0	0	0	0	0	0	0	9.58242e-06	2.12976e-08		Over-represented
6561	PF09462.1_Mus7 94.1% PF01239.13_PPTA 5.9% No_PFAM 5.9%	1	1	1	1	1	1	1	1	1	1	1	1	1	1	0	0	1	1	1	0	0	0	0	0	0	0	0	0	0	0	0	0	0	0	0	0	0	0	0	9.58242e-06	2.12976e-08		Over-represented
5687	PF02518.17_HATPase_c 90.5% PF00072.15_Response_reg 90.5% PF00512.16_HisKA 57.1% No_PFAM 9.5%	1	1	1	1	1	1	1	1	1	1	1	1	1	1	1	1	1	1	1	1	0	0	0	0	0	0	0	1	0	0	0	0	0	0	0	0	0	0	0	7.9795e-06	4.10498e-08		Over-represented
5696	PF00561.11_Abhydrolase_1 90.5% No_PFAM 9.5%	1	1	1	1	1	1	1	1	1	1	1	1	1	1	1	1	1	1	0	0	0	0	0	0	0	0	0	1	0	0	0	0	0	0	1	1	0	0	0	7.9795e-06	4.10498e-08		Over-represented
5707	No_PFAM 100.0%	1	1	1	1	1	1	1	1	1	1	1	1	1	1	1	1	1	1	1	1	0	0	0	0	0	0	0	1	0	0	0	0	0	0	0	0	0	0	0	7.9795e-06	4.10498e-08		Over-represented
5713	PF08592.2_DUF1772 85.7% No_PFAM 14.3%	1	1	1	1	1	1	1	1	1	1	1	1	1	1	1	1	1	1	1	0	0	0	0	1	0	1	0	0	0	0	0	0	0	0	0	0	0	0	0	7.9795e-06	4.10498e-08		Over-represented
5734	PF04000.6_Sas10_Utp3 100.0%	1	1	1	1	1	1	1	1	1	1	1	1	1	1	1	1	1	1	1	1	0	0	0	0	0	0	0	1	0	0	0	0	0	0	0	0	0	0	0	7.9795e-06	4.10498e-08		Over-represented
5749	No_PFAM 100.0%	1	1	1	1	1	1	1	1	1	1	1	1	1	1	1	1	1	1	1	1	0	0	0	0	0	0	0	1	0	0	0	0	0	0	0	0	0	0	0	7.9795e-06	4.10498e-08		Over-represented
5750	No_PFAM 100.0%	1	1	1	1	1	1	1	1	1	1	1	1	1	1	1	1	1	1	1	1	0	0	0	0	0	0	0	1	0	0	0	0	0	0	0	0	0	0	0	7.9795e-06	4.10498e-08		Over-represented
5751	PF08528.2_Whi5 95.2% No_PFAM 4.8%	1	1	1	1	1	1	1	1	1	1	1	1	1	1	1	1	1	1	1	1	0	0	0	0	0	0	0	0	0	0	0	0	0	0	0	0	1	0	0	7.9795e-06	4.10498e-08		Over-represented
5752	PF00010.17_HLH 100.0%	1	1	1	1	1	1	1	1	1	1	1	1	1	1	1	1	1	1	1	0	0	0	0	0	0	0	0	0	0	0	0	1	0	1	0	0	0	0	0	7.9795e-06	4.10498e-08		Over-represented
5753	PF00097.16_zf-C3HC4 81.0% No_PFAM 19.0%	1	1	1	1	1	1	1	1	1	1	1	1	1	1	1	1	1	1	1	1	0	0	0	0	0	0	0	1	0	0	0	0	0	0	0	0	0	0	0	7.9795e-06	4.10498e-08		Over-represented
5757	No_PFAM 100.0%	1	1	1	1	1	1	1	1	1	1	1	1	1	1	1	1	1	1	0	0	0	0	0	0	0	0	0	0	0	0	0	0	0	0	1	1	0	0	1	7.9795e-06	4.10498e-08		Over-represented
5760	PF04136.6_Sec34 95.2% No_PFAM 4.8%	1	1	1	1	1	1	1	1	1	1	1	1	1	1	1	1	1	1	1	0	0	0	0	0	0	0	1	0	0	0	0	0	0	1	0	0	0	0	0	7.9795e-06	4.10498e-08		Over-represented
5762	No_PFAM 81.0% PF01399.18_PCI 19.0%	1	1	1	1	1	1	1	1	1	1	1	1	1	1	1	1	1	1	1	1	0	0	0	0	0	0	0	1	0	0	0	0	0	0	0	0	0	0	0	7.9795e-06	4.10498e-08		Over-represented
5764	No_PFAM 100.0%	1	1	1	1	1	1	1	1	1	1	1	1	1	1	1	1	1	1	1	0	0	0	0	0	0	0	1	1	0	0	0	0	0	0	0	0	0	0	0	7.9795e-06	4.10498e-08		Over-represented
5765	No_PFAM 100.0%	1	1	1	1	1	1	1	1	1	1	1	1	1	1	1	1	1	1	1	1	0	0	0	0	0	0	0	1	0	0	0	0	0	0	0	0	0	0	0	7.9795e-06	4.10498e-08		Over-represented
5768	No_PFAM 100.0%	1	1	1	1	1	1	1	1	1	1	1	1	1	1	1	1	1	1	1	1	0	0	0	0	0	0	0	1	0	0	0	0	0	0	0	0	0	0	0	7.9795e-06	4.10498e-08		Over-represented
5771	No_PFAM 100.0%	1	1	1	1	1	1	1	1	1	1	1	1	1	1	1	1	1	1	1	1	0	0	0	0	0	0	0	1	0	0	0	0	0	0	0	0	0	0	0	7.9795e-06	4.10498e-08		Over-represented
5773	PF08317.2_Spc7 90.5% No_PFAM 9.5%	1	1	1	1	1	1	1	1	1	1	1	1	1	1	1	1	1	1	0	0	0	0	0	0	0	0	1	0	0	0	0	1	0	0	0	0	0	0	1	7.9795e-06	4.10498e-08		Over-represented
5774	No_PFAM 61.9% PF00169.20_PH 28.6% PF00560.24_LRR_1 14.3%	1	1	1	1	1	1	1	1	1	1	1	1	1	1	1	1	1	1	1	1	0	0	0	0	0	0	0	1	0	0	0	0	0	0	0	0	0	0	0	7.9795e-06	4.10498e-08		Over-represented
5775	No_PFAM 90.5% PF08423.2_Rad51 4.8% PF00179.17_UQ_con 4.8%	1	1	1	1	1	1	1	1	1	1	1	1	1	1	1	1	1	1	1	1	0	0	0	0	0	0	0	1	0	0	0	0	0	0	0	0	0	0	0	7.9795e-06	4.10498e-08		Over-represented
5881	PF00106.16_adh_short 90.0% PF08659.1_KR 10.0% No_PFAM 10.0%	1	1	1	1	1	1	1	1	0	1	1	1	1	1	1	1	1	1	0	0	0	0	0	1	0	0	0	0	0	1	0	0	0	0	1	0	0	0	0	3.14377e-05	4.40421e-08		Over-represented
5885	PF00856.19_SET 95.0% PF05033.7_Pre-SET 90.0% No_PFAM 5.0%	1	1	1	1	1	1	1	1	1	1	1	1	1	1	1	1	1	0	1	0	0	0	0	0	0	0	0	0	0	0	0	0	0	1	0	0	0	0	1	3.14377e-05	4.40421e-08		Over-represented
5898	PF08028.2_Acyl-CoA_dh_2 95.0% PF00441.15_Acyl-CoA_dh_1 95.0% PF02770.10_Acyl-CoA_dh_M 90.0% No_PFAM 5.0%	1	1	1	1	1	1	1	1	1	1	1	1	1	1	1	0	1	1	1	0	0	0	1	1	0	0	0	0	0	0	0	0	0	0	0	0	0	0	0	3.14377e-05	4.40421e-08		Over-represented
5899	No_PFAM 100.0%	1	1	1	1	1	1	1	0	1	1	1	1	1	1	1	1	1	1	1	0	0	0	0	0	0	0	0	1	0	0	0	1	0	0	0	0	0	0	0	3.14377e-05	4.40421e-08		Over-represented
5912	No_PFAM 100.0%	1	1	1	1	1	1	1	1	1	1	1	1	1	1	1	0	1	1	1	0	0	0	0	0	0	0	1	0	0	0	0	0	0	0	0	0	0	0	1	3.14377e-05	4.40421e-08		Over-represented
5919	No_PFAM 100.0%	1	1	1	1	1	1	1	1	1	1	1	1	1	1	1	1	1	0	1	1	0	0	0	0	0	0	1	0	0	0	0	0	0	0	0	0	0	0	0	3.14377e-05	4.40421e-08		Over-represented
5922	PF02464.8_CinA 100.0%	1	1	0	1	1	1	1	1	1	1	1	1	1	1	1	1	1	1	0	1	0	0	0	0	0	0	0	1	0	0	0	0	0	0	1	0	0	0	0	3.14377e-05	4.40421e-08		Over-represented
5931	No_PFAM 100.0%	1	1	1	1	1	1	1	1	1	1	1	1	1	0	1	1	1	1	1	0	0	0	0	1	0	0	0	0	0	1	0	0	0	0	0	0	0	0	0	3.14377e-05	4.40421e-08		Over-represented
5932	PF01535.11_PPR 85.0% No_PFAM 15.0%	1	1	1	1	1	1	1	1	1	1	1	1	1	0	1	1	1	1	1	1	0	0	0	0	0	0	0	1	0	0	0	0	0	0	0	0	0	0	0	3.14377e-05	4.40421e-08		Over-represented
5937	PF04739.6_AMPKBI 95.0% No_PFAM 5.0%	1	1	1	1	1	1	1	1	1	1	1	1	1	0	1	1	1	1	1	0	0	0	0	0	0	0	0	0	0	0	0	1	0	0	0	0	0	0	1	3.14377e-05	4.40421e-08		Over-represented
5940	No_PFAM 100.0%	1	0	1	1	1	1	1	1	1	1	1	1	1	1	1	1	1	1	1	1	0	0	0	0	0	0	0	1	0	0	0	0	0	0	0	0	0	0	0	3.14377e-05	4.40421e-08		Over-represented
860	No_PFAM 76.6% PF06500.2_DUF1100 21.3% PF08119.2_Toxin_31 2.1%	2	2	2	2	2	2	2	3	1	2	2	2	2	2	2	2	2	2	1	1	1	0	2	1	0	2	0	1	0	1	0	0	0	0	0	0	0	0	1	1.79666e-05	4.66829e-08		Over-represented
5365	PF02785.10_Biotin_carb_C 95.7% PF02786.8_CPSase_L_D2 91.3% PF00364.13_Biotin_lipoyl 82.6% PF00289.13_CPSase_L_chain 78.3% PF02222.13_ATP-grasp 39.1% PF08443.2_RimK 17.4% PF02655.5_ATP-grasp_3 4.3% PF01071.10_GARS_A 4.3% No_PFAM 4.3%	2	1	1	1	1	1	1	1	1	1	1	1	1	1	1	1	1	1	1	1	0	0	0	0	0	0	0	1	0	0	1	0	0	0	0	0	0	0	0	2.41009e-05	7.05801e-08		Over-represented
5403	No_PFAM 100.0%	1	1	1	1	1	1	1	1	1	1	2	1	1	1	1	1	1	1	1	1	0	0	0	1	0	0	0	1	0	0	0	0	0	0	0	0	0	0	0	2.41009e-05	7.05801e-08		Over-represented
5414	No_PFAM 100.0%	2	1	1	1	1	1	1	1	1	1	1	1	1	1	1	1	1	1	1	1	0	0	0	1	0	0	0	1	0	0	0	0	0	0	0	0	0	0	0	2.41009e-05	7.05801e-08		Over-represented
5903	PF00614.13_PLDc 100.0%	1	0	2	1	1	1	1	1	1	1	1	1	1	1	1	1	1	2	1	0	0	0	0	0	0	0	0	0	0	0	0	0	0	0	0	0	0	0	0	3.83228e-06	8.47454e-08		Over-represented
5928	PF00856.19_SET 70.0% PF00628.20_PHD 55.0% No_PFAM 15.0%	2	1	1	1	1	1	1	1	2	1	1	1	1	1	1	0	1	1	1	0	0	0	0	0	0	0	0	0	0	0	0	0	0	0	0	0	0	0	0	3.83228e-06	8.47454e-08		Over-represented
5235	No_PFAM 100.0%	1	1	1	1	1	1	1	1	2	2	1	1	1	1	1	1	1	1	1	0	1	0	0	0	0	0	0	1	0	0	0	0	0	0	0	0	1	0	0	2.43229e-05	9.11383e-08		Over-represented
5260	PF00642.15_zf-CCCH 66.7% No_PFAM 33.3%	1	1	1	1	1	1	1	1	2	1	2	1	1	1	1	1	1	1	0	0	1	0	0	1	1	1	0	0	0	0	0	0	0	0	0	0	0	0	0	2.43229e-05	9.11383e-08		Over-represented
6270	No_PFAM 100.0%	1	1	1	1	1	1	1	0	0	1	1	1	1	1	1	1	1	1	0	0	0	0	0	0	0	0	0	1	0	1	0	0	0	0	0	0	0	0	0	3.37681e-05	1.33224e-07		Over-represented
6280	PF01126.11_Heme_oxygenase 61.1% No_PFAM 38.9%	1	0	1	1	1	1	1	1	1	0	1	1	1	1	1	1	1	1	0	0	0	0	0	1	0	0	1	0	0	0	0	0	0	0	0	0	0	0	0	3.37681e-05	1.33224e-07		Over-represented
6287	No_PFAM 100.0%	1	1	0	1	1	1	1	1	0	1	1	1	1	1	1	1	1	1	1	0	0	0	0	1	0	0	0	0	0	0	0	0	0	0	0	0	0	0	0	3.37681e-05	1.33224e-07		Over-represented
6316	PF00076.13_RRM_1 88.9% No_PFAM 11.1%	1	1	1	1	1	1	1	1	1	1	1	1	1	1	0	0	1	1	1	0	0	0	0	0	0	0	1	0	0	0	0	0	0	0	0	0	0	0	0	3.37681e-05	1.33224e-07		Over-represented
6344	PF02116.6_STE2 77.8% No_PFAM 22.2%	1	1	1	1	1	1	1	1	1	1	1	1	1	1	0	0	1	1	1	0	0	0	0	0	0	0	1	0	0	0	0	0	0	0	0	0	0	0	0	3.37681e-05	1.33224e-07		Over-represented
6346	No_PFAM 100.0%	1	1	1	1	1	1	1	1	1	1	1	1	1	0	1	0	1	1	0	1	0	0	0	0	0	0	0	1	0	0	0	0	0	0	0	0	0	0	0	3.37681e-05	1.33224e-07		Over-represented
3524	PF00043.16_GST_C 72.7% PF02798.11_GST_N 63.6% No_PFAM 21.2%	2	1	2	2	1	1	2	1	3	1	2	2	1	2	2	2	1	1	0	0	0	1	1	0	1	0	0	0	0	1	0	0	0	0	0	0	0	0	0	9.83208e-06	1.33332e-07		Over-represented
5076	PF00172.9_Zn_clus 88.0% No_PFAM 12.0% PF02757.8_YLP 4.0%	2	1	1	1	1	1	1	1	2	1	1	1	1	1	1	1	1	2	1	1	0	0	0	0	0	0	0	1	0	0	0	0	0	0	0	0	0	0	1	2.41009e-05	1.51895e-07		Over-represented
5087	PF00400.23_WD40 84.0% No_PFAM 16.0%	1	1	1	1	1	1	2	1	1	1	1	2	1	1	1	1	2	1	1	1	0	0	0	0	0	0	1	0	0	0	0	0	0	1	0	0	0	0	0	2.41009e-05	1.51895e-07		Over-represented
5719	PF00070.18_Pyr_redox 90.5% PF07992.5_Pyr_redox_2 85.7% No_PFAM 9.5%	1	2	2	1	1	1	1	1	1	1	0	1	1	1	1	1	1	1	0	1	0	0	0	0	0	0	0	1	0	0	0	0	0	0	0	0	0	0	0	1.09073e-05	1.84727e-07		Over-represented
5726	No_PFAM 100.0%	1	1	0	1	1	1	1	2	1	1	1	1	1	2	1	1	1	1	0	0	1	0	0	1	0	0	0	0	0	0	0	0	0	0	0	0	0	0	0	1.09073e-05	1.84727e-07		Over-represented
5769	No_PFAM 100.0%	1	1	0	1	1	1	1	1	1	1	2	1	1	1	1	1	1	2	0	1	0	0	0	0	0	0	0	1	0	0	0	0	0	0	0	0	0	0	0	1.09073e-05	1.84727e-07		Over-represented
5739	No_PFAM 100.0%	1	1	1	1	1	1	1	1	1	1	0	1	2	1	1	1	1	1	1	0	0	0	0	0	0	0	0	0	0	0	0	1	0	0	0	0	0	0	1	3.21491e-05	2.17154e-07		Over-represented
5746	PF01380.13_SIS 100.0% PF00583.15_Acetyltransf_1 4.8%	1	1	1	1	1	1	1	0	1	1	1	1	2	1	1	1	1	1	1	0	0	0	0	1	0	0	0	0	0	0	0	0	0	0	0	0	0	0	1	3.21491e-05	2.17154e-07		Over-represented
3338	PF01370.12_Epimerase 97.1% PF01073.10_3Beta_HSD 94.1% PF04321.8_RmlD_sub_bind 76.5% PF07993.3_NAD_binding_4 38.2% PF00106.16_adh_short 11.8% No_PFAM 2.9%	2	1	1	2	2	2	2	1	2	1	1	2	2	1	1	1	2	2	0	1	0	0	2	0	1	1	0	0	0	0	0	0	0	0	0	1	0	0	0	4.91966e-05	4.01243e-07		Over-represented
5509	PF00069.16_Pkinase 100.0% PF00433.15_Pkinase_C 13.6%	1	1	1	1	1	1	1	1	1	1	1	1	1	1	1	1	1	1	1	1	1	0	0	0	0	0	0	1	0	0	0	0	0	0	0	0	0	0	0	2.30973e-05	5.28135e-07		Over-represented
5512	PF01039.13_Carboxyl_trans 100.0% PF00107.17_ADH_zinc_N 4.5% PF00083.15_Sugar_tr 4.5%	1	1	1	1	1	1	1	1	1	1	1	1	1	1	1	1	1	1	1	1	0	0	0	0	0	0	0	1	0	0	1	0	0	0	0	0	0	0	0	2.30973e-05	5.28135e-07		Over-represented
5520	PF00152.11_tRNA-synt_2 100.0% PF01336.16_tRNA_anti 95.5% PF00587.16_tRNA-synt_2b 4.5%	1	1	1	1	1	1	1	1	1	1	1	1	1	1	1	1	1	1	0	0	1	1	0	0	0	1	0	0	0	1	0	0	0	0	0	0	0	0	0	2.30973e-05	5.28135e-07		Over-represented
5535	PF00036.23_efhand 95.5% No_PFAM 4.5%	1	1	1	1	1	1	1	1	1	1	1	1	1	1	1	1	1	1	1	1	0	0	0	0	0	0	0	1	0	1	0	0	0	0	0	0	0	0	0	2.30973e-05	5.28135e-07		Over-represented
5536	PF05249.2_UPF0187 59.1% No_PFAM 40.9%	1	1	1	1	1	1	1	1	1	1	1	1	1	1	1	1	1	1	1	1	0	0	0	0	0	0	0	1	0	0	0	0	0	0	0	1	0	0	0	2.30973e-05	5.28135e-07		Over-represented
5566	PF05546.2_She9_MDM33 100.0%	1	1	1	1	1	1	1	1	1	1	1	1	1	1	1	1	1	1	1	1	0	0	0	0	0	0	1	1	0	0	0	0	0	0	0	0	0	0	0	2.30973e-05	5.28135e-07		Over-represented
5572	No_PFAM 100.0%	1	1	1	1	1	1	1	1	1	1	1	1	1	1	1	1	1	1	0	1	0	0	0	1	0	0	0	1	0	0	0	1	0	0	0	0	0	0	0	2.30973e-05	5.28135e-07		Over-represented
5577	PF00293.19_NUDIX 100.0%	1	1	1	1	1	1	1	1	1	1	1	1	1	1	1	1	1	1	1	1	0	0	0	0	0	0	0	1	0	0	0	0	0	0	0	0	1	0	0	2.30973e-05	5.28135e-07		Over-represented
5580	PF08568.1_DUF1760 100.0%	1	1	1	1	1	1	1	1	1	1	1	1	1	1	1	1	1	1	1	1	0	0	0	0	0	1	0	1	0	0	0	0	0	0	0	0	0	0	0	2.30973e-05	5.28135e-07		Over-represented
5581	No_PFAM 100.0%	1	1	1	1	1	1	1	1	1	1	1	1	1	1	1	1	1	1	0	1	1	0	0	0	0	1	0	1	0	0	0	0	0	0	0	0	0	0	0	2.30973e-05	5.28135e-07		Over-represented
6278	No_PFAM 100.0%	2	1	1	1	1	1	1	1	1	1	1	0	0	1	1	1	1	1	1	0	0	0	0	0	0	0	0	0	0	0	0	0	0	0	0	0	0	0	0	1.06888e-05	6.39349e-07		Over-represented
6295	PF08700.2_Vps51 88.9% No_PFAM 11.1% PF07065.5_D123 5.6%	0	1	1	1	1	1	1	1	2	1	1	1	1	1	1	1	1	0	1	0	0	0	0	0	0	0	0	0	0	0	0	0	0	0	0	0	0	0	0	1.06888e-05	6.39349e-07		Over-represented
6300	No_PFAM 100.0%	1	1	1	1	1	1	2	1	1	0	1	1	1	1	1	0	1	1	1	0	0	0	0	0	0	0	0	0	0	0	0	0	0	0	0	0	0	0	0	1.06888e-05	6.39349e-07		Over-represented
6329	No_PFAM 100.0%	1	2	1	1	1	1	1	1	1	1	1	1	1	1	0	0	1	1	1	0	0	0	0	0	0	0	0	0	0	0	0	0	0	0	0	0	0	0	0	1.06888e-05	6.39349e-07		Over-represented
902	PF00596.12_Aldolase_II 100.0%	1	1	3	2	2	2	3	3	1	3	1	2	2	2	2	2	2	2	1	2	0	0	0	1	0	0	0	1	0	0	1	1	0	1	0	0	1	0	1	4.57889e-05	7.2837e-07		Over-represented
5554	No_PFAM 95.5% PF06519.2_TolA 4.5%	1	1	1	1	1	1	1	2	1	2	1	1	1	0	1	1	1	1	1	0	1	0	0	0	0	0	0	1	0	0	0	0	0	0	0	0	0	0	0	3.21491e-05	8.61014e-07		Over-represented
5571	PF08512.3_Rtt106 90.9% No_PFAM 9.1%	2	1	0	1	1	1	1	1	2	1	1	1	1	1	1	1	1	1	1	0	0	0	0	0	0	0	1	1	0	0	0	0	0	0	0	0	0	0	0	3.21491e-05	8.61014e-07		Over-represented
5236	PF00271.22_Helicase_C 95.8% PF00176.14_SNF2_N 87.5%	1	1	1	1	1	1	1	1	1	1	1	1	1	1	1	2	1	1	1	0	0	0	0	0	0	0	0	1	0	0	0	0	0	1	1	0	1	0	0	6.04245e-05	8.63616e-07		Over-represented
5242	PF00018.19_SH3_1 87.5% PF00097.16_zf-C3HC4 70.8% PF00569.8_ZZ 16.7% No_PFAM 4.2%	1	1	1	1	1	1	1	2	1	1	1	1	1	1	1	1	1	1	1	0	1	0	0	0	0	1	0	0	1	1	0	0	0	0	0	0	0	0	0	6.04245e-05	8.63616e-07		Over-represented
5277	PF08614.2_ATG16 95.8% No_PFAM 4.2%	1	1	1	1	1	1	1	2	1	1	1	1	1	1	1	1	1	1	1	1	0	0	0	1	0	0	1	1	0	0	0	0	0	0	0	0	0	0	0	6.04245e-05	8.63616e-07		Over-represented
5721	No_PFAM 100.0%	0	1	1	1	1	1	1	1	1	1	1	1	1	1	1	1	1	1	1	1	0	0	0	0	0	1	0	1	0	0	0	0	0	0	0	0	0	0	0	8.97008e-05	9.9503e-07		Over-represented
5729	No_PFAM 100.0%	1	1	1	1	1	1	1	0	1	1	1	1	1	1	1	1	1	1	1	0	1	0	0	1	0	0	0	0	1	0	0	0	0	0	0	0	0	0	0	8.97008e-05	9.9503e-07		Over-represented
5742	No_PFAM 100.0%	1	1	1	1	1	1	1	1	1	1	1	1	1	0	1	1	1	1	0	1	0	0	0	0	0	0	0	1	0	0	0	1	0	0	0	0	0	1	0	8.97008e-05	9.9503e-07		Over-represented
5754	No_PFAM 100.0%	1	1	0	1	1	1	1	1	1	1	1	1	1	1	1	1	1	1	1	1	0	0	0	0	0	0	0	1	0	0	0	0	0	1	0	0	0	0	0	8.97008e-05	9.9503e-07		Over-represented
5755	PF08643.1_DUF1776 100.0%	0	1	1	1	1	1	1	1	1	1	1	1	1	1	1	1	1	1	1	1	0	0	0	0	0	0	1	1	0	0	0	0	0	0	0	0	0	0	0	8.97008e-05	9.9503e-07		Over-represented
5759	No_PFAM 100.0%	1	1	1	1	1	1	1	1	1	1	1	1	0	1	1	1	1	1	1	1	0	0	0	0	0	0	0	1	1	0	0	0	0	0	0	0	0	0	0	8.97008e-05	9.9503e-07		Over-represented
5763	No_PFAM 81.0% PF01336.16_tRNA_anti 19.0%	1	1	1	1	1	1	1	1	1	1	1	1	1	1	1	1	1	0	0	1	0	0	0	0	0	1	0	1	0	1	0	0	0	0	0	0	0	0	0	8.97008e-05	9.9503e-07		Over-represented
5767	PF01476.11_LysM 90.5% No_PFAM 9.5%	1	1	1	1	1	1	1	1	1	0	1	1	1	1	1	1	1	1	1	1	0	0	0	0	0	0	0	1	0	0	0	0	0	0	0	0	0	0	1	8.97008e-05	9.9503e-07		Over-represented
6691	No_PFAM 62.5% PF00561.11_Abhydrolase_1 37.5%	1	1	1	1	1	1	1	1	0	0	1	1	1	1	1	0	1	1	1	0	0	0	0	0	0	0	0	0	0	0	0	0	0	0	0	0	0	0	0	3.21491e-05	1.34783e-06		Over-represented
6698	No_PFAM 100.0%	1	0	1	1	1	1	1	1	0	1	1	1	1	0	1	1	1	1	1	0	0	0	0	0	0	0	0	0	0	0	0	0	0	0	0	0	0	0	0	3.21491e-05	1.34783e-06		Over-represented
6724	No_PFAM 100.0%	0	1	1	1	1	1	1	0	1	1	0	1	1	1	1	1	1	1	1	0	0	0	0	0	0	0	0	0	0	0	0	0	0	0	0	0	0	0	0	3.21491e-05	1.34783e-06		Over-represented
6731	PF01753.9_zf-MYND 93.8% No_PFAM 6.3%	1	0	1	1	1	1	1	0	1	1	1	1	1	0	1	1	1	1	0	0	0	0	0	0	0	0	0	0	0	0	1	0	0	0	0	0	0	0	0	3.21491e-05	1.34783e-06		Over-represented
6738	No_PFAM 100.0%	1	0	1	1	1	1	1	1	1	1	0	1	0	1	1	1	1	1	1	0	0	0	0	0	0	0	0	0	0	0	0	0	0	0	0	0	0	0	0	3.21491e-05	1.34783e-06		Over-represented
6766	No_PFAM 100.0%	1	1	0	1	1	1	1	1	1	1	1	1	1	1	0	0	1	1	1	0	0	0	0	0	0	0	0	0	0	0	0	0	0	0	0	0	0	0	0	3.21491e-05	1.34783e-06		Over-represented
6797	No_PFAM 100.0%	1	1	1	1	1	1	0	1	1	1	1	1	1	1	0	0	1	1	1	0	0	0	0	0	0	0	0	0	0	0	0	0	0	0	0	0	0	0	0	3.21491e-05	1.34783e-06		Over-represented
6804	No_PFAM 100.0%	1	0	1	1	1	1	1	1	1	1	1	1	1	1	0	0	1	1	1	0	0	0	0	0	0	0	0	0	0	0	0	0	0	0	0	0	0	0	0	3.21491e-05	1.34783e-06		Over-represented
6806	PF00612.18_IQ 81.3% No_PFAM 12.5% PF08659.1_KR 6.3% PF07690.7_MFS_1 6.3% PF02798.11_GST_N 6.3% PF01243.11_Pyridox_oxidase 6.3% PF00106.16_adh_short 6.3%	1	1	1	1	1	1	1	1	1	1	0	1	1	1	0	0	1	1	1	0	0	0	0	0	0	0	0	0	0	0	0	0	0	0	0	0	0	0	0	3.21491e-05	1.34783e-06		Over-represented
6080	No_PFAM 100.0%	1	1	0	1	1	1	1	0	1	2	1	1	1	1	1	1	1	1	1	1	0	0	0	0	0	0	0	0	0	0	0	0	0	0	0	0	0	0	0	3.58653e-05	1.71838e-06		Over-represented
6059	PF00857.11_Isochorismatase 89.5% No_PFAM 10.5%	1	1	1	1	1	1	1	1	0	0	1	1	1	1	1	1	1	1	0	0	0	0	1	1	1	0	0	0	0	0	0	0	0	0	0	0	0	0	0	0.000111127	1.71838e-06		Over-represented
6081	PF05160.4_DSS1_SEM1 100.0%	1	0	1	1	1	1	1	1	1	1	0	1	1	1	1	1	1	1	0	1	1	0	0	0	0	0	0	1	0	0	0	0	0	0	0	0	0	0	0	0.000111127	1.71838e-06		Over-represented
6083	No_PFAM 100.0%	1	1	1	1	1	1	1	1	1	1	0	1	0	1	1	1	1	1	1	1	0	0	0	0	0	0	0	1	0	0	0	0	0	0	0	0	0	0	0	0.000111127	1.71838e-06		Over-represented
6091	No_PFAM 100.0%	1	1	0	1	1	1	1	1	1	1	1	1	1	0	1	1	1	1	1	0	0	0	0	1	0	0	1	0	0	0	0	0	0	0	0	0	0	0	0	0.000111127	1.71838e-06		Over-represented
6094	PF01171.11_ATP_bind_3 94.7% No_PFAM 5.3%	1	1	1	1	1	1	1	1	1	1	0	1	1	0	1	1	1	1	1	1	0	0	0	0	0	0	0	1	0	0	0	0	0	0	0	0	0	0	0	0.000111127	1.71838e-06		Over-represented
6100	PF09073.1_BUD22 94.7% No_PFAM 5.3%	0	1	1	1	1	1	1	1	1	0	1	1	1	1	1	1	1	1	1	0	0	0	0	0	0	0	1	0	0	1	0	0	0	0	0	0	0	0	0	0.000111127	1.71838e-06		Over-represented
6135	PF00646.24_F-box 94.7% PF07719.8_TPR_2 68.4% PF00515.19_TPR_1 52.6% No_PFAM 5.3%	1	1	1	1	1	1	1	1	1	1	1	1	1	1	0	0	1	1	1	1	0	0	0	0	0	0	0	1	0	0	0	0	0	0	0	0	0	0	0	0.000111127	1.71838e-06		Over-represented
6140	No_PFAM 100.0%	1	1	1	1	1	1	1	1	1	1	1	1	1	1	0	0	1	1	1	1	0	0	0	0	0	0	0	1	0	0	0	0	0	0	0	0	0	0	0	0.000111127	1.71838e-06		Over-represented
6166	No_PFAM 57.9% PF01195.10_Pept_tRNA_hydro 42.1%	1	1	1	1	1	1	1	1	1	1	0	1	1	1	1	0	1	1	1	0	0	0	0	0	0	0	1	1	0	0	0	0	0	0	0	0	0	0	0	0.000111127	1.71838e-06		Over-represented
5533	PF04055.12_Radical_SAM 86.4% No_PFAM 13.6%	1	0	2	1	1	1	1	1	1	1	1	1	1	1	1	1	1	1	0	1	1	0	0	0	0	1	0	1	0	0	0	0	0	0	0	0	0	0	0	8.97008e-05	1.90447e-06		Over-represented
5558	No_PFAM 100.0%	1	1	1	2	1	1	1	0	1	1	1	1	1	1	1	1	1	1	1	0	0	0	1	0	0	1	0	0	0	1	0	0	0	0	0	0	0	0	0	8.97008e-05	1.90447e-06		Over-represented
135	PF00072.15_Response_reg 87.4% PF02518.17_HATPase_c 85.7% PF00512.16_HisKA 82.4% PF08447.2_PAS_3 34.5% PF08448.1_PAS_4 21.0% PF00989.15_PAS 15.1% No_PFAM 7.6% PF06985.2_HET 0.8% PF05141.3_DIT1_PvcA 0.8% PF02885.8_Glycos_trans_3N 0.8%	8	2	5	4	4	4	7	3	5	5	6	5	6	3	5	5	5	6	0	7	1	2	2	2	1	1	0	5	1	2	0	2	0	1	0	0	1	2	1	0.000119059	2.30634e-06		Over-represented
5249	PF01853.9_MOZ_SAS 83.3% PF00651.22_BTB 12.5% No_PFAM 4.2%	2	1	1	1	1	1	1	1	2	1	1	2	1	0	1	1	2	1	1	1	0	0	0	0	0	0	0	1	0	0	0	0	0	0	0	0	0	0	0	3.21491e-05	2.47341e-06		Over-represented
5694	No_PFAM 95.2% PF00153.18_Mito_carr 4.8%	1	1	1	1	1	1	1	1	1	1	1	1	1	1	1	1	1	1	0	2	0	0	0	0	0	0	0	1	0	0	0	0	0	0	0	0	0	0	0	9.97138e-06	2.61665e-06		Over-represented
4378	PF00106.16_adh_short 96.6% PF08659.1_KR 3.4% No_PFAM 3.4%	1	2	2	1	1	1	3	1	1	2	1	1	1	1	2	2	1	1	0	0	0	0	0	0	0	0	0	0	0	1	1	0	0	0	0	0	0	1	1	2.01823e-05	2.68465e-06		Over-represented
5400	No_PFAM 100.0%	1	1	1	1	1	1	1	1	1	1	1	1	1	1	1	1	1	1	1	1	1	0	0	0	0	0	1	1	0	0	0	0	0	0	0	0	0	0	0	6.04245e-05	3.85523e-06		Over-represented
5401	No_PFAM 100.0%	1	1	1	1	1	1	1	1	1	1	1	1	1	1	1	1	1	1	1	1	0	0	0	0	0	0	0	1	1	1	0	0	0	0	0	0	0	0	0	6.04245e-05	3.85523e-06		Over-represented
5408	PF03908.4_Sec20 95.7% No_PFAM 4.3%	1	1	1	1	1	1	1	1	1	1	1	1	1	1	1	1	1	1	1	1	0	0	0	1	0	1	0	1	0	0	0	0	0	0	0	0	0	0	0	6.04245e-05	3.85523e-06		Over-represented
5413	No_PFAM 82.6% PF00169.20_PH 13.0% PF00226.22_DnaJ 4.3%	1	1	1	1	1	1	1	1	1	1	1	1	1	1	1	1	1	1	1	0	0	0	0	0	0	0	1	0	0	0	0	1	0	0	0	0	1	0	1	6.04245e-05	3.85523e-06		Over-represented
5363	PF00096.17_zf-C2H2 87.0% No_PFAM 13.0%	1	1	1	1	1	1	1	1	1	1	1	1	1	2	1	1	1	1	1	2	0	0	0	0	0	0	0	1	0	0	0	0	0	0	0	0	0	0	0	3.21491e-05	4.13885e-06		Over-represented
5399	No_PFAM 100.0%	1	1	1	1	1	1	2	2	1	1	1	1	1	0	1	1	1	1	1	1	0	0	0	0	0	0	0	1	0	0	0	0	0	0	0	0	0	0	1	8.97008e-05	4.13885e-06		Over-represented
4924	PF02205.11_WH2 88.5% PF00568.14_WH1 88.5% PF06346.3_Drf_FH1 3.8% No_PFAM 3.8%	1	2	1	1	1	1	1	1	1	1	1	1	1	2	1	1	1	1	1	0	1	0	0	0	1	1	1	0	1	0	0	0	0	0	0	0	0	0	0	0.000130235	4.77504e-06		Over-represented
5700	PF05378.4_Hydant_A_N 95.2% PF01968.9_Hydantoinase_A 95.2% PF02538.5_Hydantoinase_B 90.5% PF01965.15_DJ-1_PfpI 4.8%	2	1	1	1	1	1	1	1	1	1	1	1	1	0	1	1	1	1	2	1	0	0	0	0	0	0	0	0	0	0	0	0	0	0	0	0	0	0	0	3.6163e-05	4.98156e-06		Over-represented
5905	PF00999.12_Na_H_Exchanger 100.0% PF04061.5_ORMDL 20.0%	1	1	1	1	1	1	1	1	1	1	1	1	1	0	1	1	1	1	0	2	0	0	0	0	0	0	0	1	0	0	0	0	0	0	0	0	0	0	0	3.42498e-05	5.10721e-06		Over-represented
6444	PF00732.10_GMC_oxred_N 100.0% PF05199.4_GMC_oxred_C 70.6% PF01266.15_DAO 41.2%	1	0	1	1	1	1	1	0	1	1	1	1	1	0	1	1	1	1	0	1	0	0	0	0	0	0	0	1	0	0	0	0	0	0	0	0	0	0	0	0.000114969	5.95855e-06		Over-represented
6473	No_PFAM 100.0%	1	1	0	1	1	1	1	0	1	1	1	1	1	1	1	1	1	0	0	0	1	0	0	0	0	1	0	0	0	0	0	0	0	0	0	0	0	0	0	0.000114969	5.95855e-06		Over-represented
6539	PF07544.4_CSE2 94.1% No_PFAM 5.9%	1	1	1	1	1	1	1	1	1	1	0	1	1	1	0	0	1	1	1	0	0	0	0	0	0	0	1	0	0	0	0	0	0	0	0	0	0	0	0	0.000114969	5.95855e-06		Over-represented
6554	No_PFAM 100.0%	1	1	1	1	1	1	1	1	1	0	1	1	1	1	0	0	1	1	1	0	0	0	0	0	0	0	0	1	0	0	0	0	0	0	0	0	0	0	0	0.000114969	5.95855e-06		Over-represented
5077	PF04082.9_Fungal_trans 100.0% PF00172.9_Zn_clus 100.0%	1	1	2	1	1	1	1	1	1	1	1	1	1	1	1	1	1	1	1	1	0	0	0	1	0	1	0	1	1	0	0	0	0	0	0	0	0	0	0	0.000142864	6.07388e-06		Over-represented
5081	PF00857.11_Isochorismatase 72.0% No_PFAM 20.0% PF03171.11_2OG-FeII_Oxy 8.0%	1	1	1	1	1	1	2	1	1	1	1	1	1	1	1	1	1	1	1	0	1	0	0	0	0	0	0	0	0	0	1	0	1	0	1	0	0	1	0	0.000142864	6.07388e-06		Over-represented
5947	No_PFAM 60.0% PF00172.9_Zn_clus 40.0%	1	2	2	1	1	1	1	1	1	2	1	1	1	1	0	0	1	1	0	0	0	0	1	0	0	0	0	0	0	0	0	0	0	0	0	0	0	0	0	1.30702e-05	6.73408e-06		Over-represented
528	PF07971.3_Glyco_hydro_92 94.8% No_PFAM 5.2% PF08149.2_BING4CT 1.7% PF00400.23_WD40 1.7%	2	2	3	5	3	2	2	3	4	2	2	4	3	2	1	1	2	4	2	1	0	0	0	2	0	0	0	2	2	2	0	0	0	0	0	0	0	0	0	8.19301e-05	7.17532e-06		Over-represented
4954	No_PFAM 100.0%	1	0	2	1	1	1	2	1	1	2	1	1	1	1	2	2	1	1	0	1	0	0	0	0	0	0	0	1	0	0	1	0	0	0	0	0	1	0	0	7.29745e-05	7.24354e-06		Over-represented
5082	PF01425.12_Amidase 100.0%	1	0	2	1	1	1	2	1	1	1	1	1	1	1	2	2	1	1	0	0	1	0	0	1	1	1	0	0	0	0	0	0	0	0	0	0	0	0	0	7.99903e-05	7.52581e-06		Over-represented
5926	No_PFAM 100.0%	2	1	1	1	1	1	1	1	1	1	0	1	1	1	1	1	1	0	1	0	0	0	0	1	0	0	0	0	1	0	0	0	0	0	0	0	0	0	0	0.000111921	8.53377e-06		Over-represented
480	No_PFAM 98.3% PF07690.7_MFS_1 1.7%	3	1	2	2	2	2	2	2	2	2	2	2	2	2	2	2	2	3	2	2	1	1	1	1	1	1	1	2	1	1	1	1	1	1	1	0	2	1	0	0.000106871	8.67234e-06		Over-represented
3154	PF07690.7_MFS_1 85.7% No_PFAM 14.3%	2	2	2	2	2	2	2	1	1	1	2	2	3	1	1	1	1	1	0	0	0	0	2	0	2	0	0	0	2	0	0	0	0	0	0	0	0	0	0	0.000111127	8.91331e-06		Over-represented
1119	PF03446.6_NAD_binding_2 100.0%	1	1	2	3	3	2	2	3	3	2	1	2	2	2	3	0	3	2	0	0	0	0	1	0	4	0	0	0	0	0	0	1	0	0	0	0	0	0	0	6.57732e-05	1.03197e-05		Over-represented
5502	PF00097.16_zf-C3HC4 90.9% PF00628.20_PHD 68.2% No_PFAM 4.5%	1	1	1	1	1	1	1	1	1	1	0	1	1	1	1	1	1	1	1	1	0	0	0	1	0	1	0	1	0	0	0	0	0	0	0	0	0	0	0	0.000238741	1.03197e-05		Over-represented
5503	PF04438.7_zf-HIT 90.9% No_PFAM 9.1%	1	1	1	1	1	1	1	1	1	1	1	1	1	0	1	1	1	1	1	1	0	0	0	0	0	0	0	1	0	0	0	0	0	1	0	0	1	0	0	0.000238741	1.03197e-05		Over-represented
5525	PF03372.14_Exo_endo_phos 90.9% No_PFAM 9.1%	1	1	1	1	1	1	1	1	1	1	1	1	0	1	1	1	1	1	1	1	0	0	0	0	0	0	1	1	0	0	0	0	0	0	0	0	1	0	0	0.000238741	1.03197e-05		Over-represented
5528	PF00378.11_ECH 100.0%	1	1	1	1	1	1	1	1	1	1	1	1	1	1	1	0	1	1	1	0	0	1	1	0	0	0	0	0	0	0	0	0	0	1	0	0	0	0	1	0.000238741	1.03197e-05		Over-represented
5550	PF01084.11_Ribosomal_S18 86.4% No_PFAM 13.6%	1	1	1	1	1	1	1	0	1	1	1	1	1	1	1	1	1	1	1	1	1	0	0	0	0	0	1	1	0	0	0	0	0	0	0	0	0	0	0	0.000238741	1.03197e-05		Over-represented
5559	PF01661.12_Macro 90.9% No_PFAM 9.1%	0	1	1	1	1	1	1	1	1	1	1	1	1	1	1	1	1	1	1	0	1	0	0	0	0	1	1	0	0	0	0	0	1	0	0	0	0	0	0	0.000238741	1.03197e-05		Over-represented
5560	No_PFAM 100.0%	1	1	1	1	1	1	1	1	1	1	0	1	1	1	1	1	1	1	1	1	1	0	0	0	0	1	0	1	0	0	0	0	0	0	0	0	0	0	0	0.000238741	1.03197e-05		Over-represented
5567	PF00646.24_F-box 100.0%	1	1	1	1	1	1	1	1	1	1	1	1	1	1	1	1	1	0	0	0	1	0	0	1	1	1	0	0	0	1	0	0	0	0	0	0	0	0	0	0.000238741	1.03197e-05		Over-represented
5570	PF00782.11_DSPc 86.4% No_PFAM 13.6%	0	1	1	1	1	1	1	1	1	1	1	1	1	1	1	1	1	1	1	0	1	0	0	0	0	1	0	0	0	1	0	0	0	0	0	0	1	0	0	0.000238741	1.03197e-05		Over-represented
5576	No_PFAM 77.3% PF00400.23_WD40 22.7%	1	1	1	1	1	1	0	1	1	1	1	1	1	1	1	1	1	1	1	0	0	0	0	0	0	0	1	1	0	0	0	0	0	0	0	1	0	0	1	0.000238741	1.03197e-05		Over-represented
5618	No_PFAM 100.0%	1	1	1	1	1	1	1	1	1	1	1	1	1	1	1	0	1	1	1	1	0	0	0	0	0	0	0	1	0	0	1	0	0	0	0	0	0	1	0	0.000238741	1.03197e-05		Over-represented
4955	PF01979.11_Amidohydro_1 96.2% PF07969.2_Amidohydro_3 69.2% No_PFAM 3.8%	1	1	1	2	2	1	1	2	0	2	0	1	1	1	2	2	2	2	2	0	0	0	0	0	0	0	0	0	0	0	0	0	0	0	0	0	0	0	0	3.48153e-05	1.06554e-05		Over-represented
6454	PF00857.11_Isochorismatase 94.1% No_PFAM 5.9%	1	1	1	1	1	1	1	2	0	1	1	1	1	0	1	0	1	1	0	0	0	0	0	0	0	0	0	1	0	0	0	0	0	0	0	0	0	0	0	3.45478e-05	1.16739e-05		Over-represented
6538	No_PFAM 100.0%	1	1	2	1	1	1	1	0	1	0	1	1	1	1	1	0	1	1	0	1	0	0	0	0	0	0	0	0	0	0	0	0	0	0	0	0	0	0	0	3.45478e-05	1.16739e-05		Over-represented
6553	No_PFAM 58.8% PF06041.2_DUF924 41.2%	1	1	1	1	1	1	1	0	1	1	1	1	1	2	0	0	1	1	0	0	0	0	0	0	0	0	0	0	0	0	0	0	0	0	0	0	0	0	1	3.45478e-05	1.16739e-05		Over-represented
2716	No_PFAM 89.2% PF00026.14_Asp 10.8%	1	3	3	2	2	1	2	2	2	4	2	1	1	3	1	1	1	1	0	2	0	0	0	0	0	0	0	1	1	0	0	0	0	0	0	0	0	0	0	1.52121e-05	1.21224e-05		Over-represented
5396	PF04828.5_GFA 100.0%	1	0	1	1	1	1	1	1	1	1	1	1	1	1	1	1	2	1	1	0	0	1	1	0	1	0	0	0	0	1	0	0	0	0	0	0	0	0	0	0.000235457	1.32524e-05		Over-represented
5510	PF00004.20_AAA 95.5% PF07728.5_AAA_5 22.7% No_PFAM 4.5%	1	1	1	1	1	1	1	1	1	1	1	1	1	1	1	1	1	1	1	1	0	0	0	2	0	0	0	0	0	0	0	0	0	0	0	0	0	0	0	3.21491e-05	1.43565e-05		Over-represented
5584	No_PFAM 95.5% PF03644.4_Glyco_hydro_85 4.5%	1	1	1	1	1	1	1	1	1	1	1	1	1	1	1	1	1	1	1	1	0	0	0	0	0	0	0	2	0	0	0	0	0	0	0	0	0	0	0	3.21491e-05	1.43565e-05		Over-represented
3400	PF00596.12_Aldolase_II 88.2% No_PFAM 11.8%	1	1	2	3	3	3	1	2	1	1	1	1	1	3	1	1	3	2	0	1	0	0	0	0	0	0	0	0	1	0	0	0	0	0	0	0	0	0	1	8.13505e-06	1.44973e-05		Over-represented
5906	PF07690.7_MFS_1 75.0% No_PFAM 25.0%	1	1	1	1	1	1	1	1	1	1	1	0	0	1	1	1	1	1	0	1	0	0	0	1	0	0	0	1	0	0	0	0	0	1	0	0	0	0	0	0.000312275	1.63183e-05		Over-represented
5920	No_PFAM 100.0%	1	1	1	1	1	1	1	1	0	1	1	1	1	0	1	1	1	1	0	0	0	1	1	1	0	0	0	0	0	0	0	0	0	0	0	0	0	0	1	0.000312275	1.63183e-05		Over-represented
5923	No_PFAM 95.0% PF02178.10_AT_hook 5.0%	1	1	1	1	1	1	1	1	1	1	1	0	1	0	1	1	1	1	1	0	1	0	0	1	0	1	0	0	0	0	0	0	0	0	0	0	0	0	0	0.000312275	1.63183e-05		Over-represented
5929	No_PFAM 90.0% PF01281.10_Ribosomal_L9_N 10.0%	1	1	1	1	1	1	1	1	0	1	1	1	1	0	1	1	1	1	0	1	0	0	0	1	0	1	0	1	0	0	0	0	0	0	0	0	0	0	0	0.000312275	1.63183e-05		Over-represented
5952	PF04082.9_Fungal_trans 100.0% PF00172.9_Zn_clus 90.0% PF08617.1_CGI-121 5.0%	1	1	1	1	1	1	1	1	1	1	1	1	1	1	0	0	1	1	0	1	1	0	0	1	0	0	0	1	0	0	0	0	0	0	0	0	0	0	0	0.000312275	1.63183e-05		Over-represented
5957	No_PFAM 100.0%	1	1	1	1	1	1	1	1	1	1	1	1	1	1	0	0	1	1	1	1	0	0	0	0	0	0	0	1	1	0	0	0	0	0	0	0	0	0	0	0.000312275	1.63183e-05		Over-represented
5980	No_PFAM 100.0%	1	1	1	1	1	1	1	1	1	1	1	1	1	1	0	0	1	1	1	0	0	0	0	1	0	0	0	0	0	0	0	0	0	0	1	0	0	1	0	0.000312275	1.63183e-05		Over-represented
4797	No_PFAM 100.0%	3	1	1	2	2	1	1	1	1	1	1	1	1	1	1	1	3	1	1	0	0	0	0	0	0	0	0	0	1	1	0	0	0	0	0	0	0	0	0	9.58242e-06	1.66618e-05		Over-represented
5701	PF00106.16_adh_short 90.5% PF01522.12_Polysacc_deac_1 57.1% PF08659.1_KR 28.6% No_PFAM 4.8%	0	1	2	1	1	1	1	2	1	1	1	1	1	0	1	1	1	1	0	0	0	0	0	0	0	0	0	0	0	0	0	0	0	0	1	1	0	0	1	0.000111127	1.88688e-05		Over-represented
5234	PF00549.10_Ligase_CoA 100.0% PF02629.10_CoA_binding 91.7%	1	1	1	1	1	1	1	1	1	1	1	1	1	1	1	1	1	1	1	1	1	0	0	1	0	1	0	1	0	0	0	0	0	0	0	0	0	0	0	0.000148569	1.88688e-05		Over-represented
5244	PF00400.23_WD40 95.8% No_PFAM 4.2%	1	1	1	1	1	1	1	1	1	1	1	1	1	1	1	1	1	1	1	1	0	0	0	1	0	1	0	1	1	0	0	0	0	0	0	0	0	0	0	0.000148569	1.88688e-05		Over-represented
5266	PF01791.10_DeoC 91.7% No_PFAM 8.3%	1	1	1	1	1	1	1	1	1	1	1	1	1	1	1	1	1	1	1	0	0	0	0	0	0	0	0	0	0	0	1	0	1	1	0	0	0	1	1	0.000148569	1.88688e-05		Over-represented
5271	No_PFAM 100.0%	1	1	1	1	1	1	1	1	1	1	1	1	1	1	1	1	1	1	1	0	0	0	0	1	0	1	0	1	1	1	0	0	0	0	0	0	0	0	0	0.000148569	1.88688e-05		Over-represented
5280	No_PFAM 100.0%	1	1	1	1	1	1	1	1	1	1	1	1	1	1	1	1	1	1	1	1	0	0	0	1	0	1	0	1	0	1	0	0	0	0	0	0	0	0	0	0.000148569	1.88688e-05		Over-represented
5281	PF02152.9_FolB 54.2% No_PFAM 45.8% PF00135.19_COesterase 4.2%	1	1	1	1	1	1	1	1	1	1	1	1	1	1	1	1	1	1	1	0	0	0	0	1	0	0	0	0	0	1	1	0	1	0	0	1	0	0	0	0.000148569	1.88688e-05		Over-represented
5284	No_PFAM 66.7% PF08704.1_GCD14 33.3%	1	1	1	1	1	1	1	1	1	1	1	1	1	1	1	1	1	1	1	0	0	1	1	0	1	0	0	0	1	1	0	0	0	0	0	0	0	0	0	0.000148569	1.88688e-05		Over-represented
5245	PF00443.20_UCH 87.5% No_PFAM 12.5% PF00581.11_Rhodanese 8.3%	1	1	1	1	1	1	1	1	1	1	1	1	1	2	1	1	1	1	1	1	0	0	0	0	0	0	2	1	0	0	0	0	0	0	0	0	0	0	0	8.97008e-05	2.04218e-05		Over-represented
5262	PF00172.9_Zn_clus 83.3% PF04082.9_Fungal_trans 12.5% No_PFAM 12.5%	1	1	1	1	1	1	1	2	1	1	1	1	1	1	1	1	1	1	2	1	0	0	0	0	0	0	1	0	1	0	0	0	0	0	0	0	0	0	0	8.97008e-05	2.04218e-05		Over-represented
6951	PF07470.4_Glyco_hydro_88 100.0%	0	0	1	1	1	1	1	1	0	1	1	1	1	0	1	1	1	1	1	0	0	0	0	0	0	0	0	0	0	0	0	0	0	0	0	0	0	0	0	0.000102902	2.04218e-05		Over-represented
6960	No_PFAM 100.0%	1	0	0	1	1	1	0	0	1	1	1	1	1	1	1	1	1	1	1	0	0	0	0	0	0	0	0	0	0	0	0	0	0	0	0	0	0	0	0	0.000102902	2.04218e-05		Over-represented
6962	No_PFAM 100.0%	1	0	0	1	1	1	1	1	1	1	1	0	1	0	1	1	1	1	1	0	0	0	0	0	0	0	0	0	0	0	0	0	0	0	0	0	0	0	0	0.000102902	2.04218e-05		Over-represented
7009	PF00328.13_Acid_phosphat_A 100.0% PF00106.16_adh_short 6.7%	0	0	1	1	1	1	1	1	1	1	1	1	1	1	0	0	1	1	1	0	0	0	0	0	0	0	0	0	0	0	0	0	0	0	0	0	0	0	0	0.000102902	2.04218e-05		Over-represented
7027	No_PFAM 100.0%	1	1	0	1	1	1	1	0	1	1	1	1	1	1	0	0	1	1	1	0	0	0	0	0	0	0	0	0	0	0	0	0	0	0	0	0	0	0	0	0.000102902	2.04218e-05		Over-represented
7033	No_PFAM 100.0%	1	1	0	1	1	1	1	1	1	1	0	1	1	1	0	0	1	1	1	0	0	0	0	0	0	0	0	0	0	0	0	0	0	0	0	0	0	0	0	0.000102902	2.04218e-05		Over-represented
7034	No_PFAM 60.0% PF02178.10_AT_hook 33.3% PF04471.3_Mrr_cat 6.7%	1	1	0	1	1	1	1	1	1	1	0	1	1	1	0	0	1	1	1	0	0	0	0	0	0	0	0	0	0	0	0	0	0	0	0	0	0	0	0	0.000102902	2.04218e-05		Over-represented
4467	No_PFAM 96.6% PF08659.1_KR 3.4% PF00106.16_adh_short 3.4%	2	1	2	1	1	1	2	2	2	0	1	1	1	2	1	1	1	2	0	2	1	0	0	0	0	1	0	1	0	0	0	0	0	0	0	0	0	0	0	0.000151976	2.04218e-05		Over-represented
934	PF01425.12_Amidase 97.8% No_PFAM 2.2%	1	2	1	3	3	2	2	3	1	2	0	2	2	2	2	2	2	2	2	0	0	1	1	1	2	0	0	0	0	1	0	0	0	0	1	1	0	1	0	0.000289359	2.82352e-05		Over-represented
4929	No_PFAM 100.0%	1	1	1	1	1	1	1	2	1	1	1	1	1	1	1	1	1	1	1	0	1	0	0	1	0	1	0	1	1	1	0	0	0	0	0	0	0	0	0	0.000312275	2.82352e-05		Over-represented
4948	PF08982.2_DUF1857 92.3% No_PFAM 7.7%	1	1	1	1	1	1	1	1	1	1	1	1	1	1	2	1	1	1	0	0	1	1	1	1	0	0	0	0	0	0	1	0	1	0	1	0	0	0	0	0.000312275	2.82352e-05		Over-represented
4994	No_PFAM 96.2% PF07859.4_Abhydrolase_3 3.8%	1	1	1	2	1	1	1	1	1	1	1	1	1	1	1	1	1	1	1	1	1	0	0	1	0	1	0	1	0	1	0	0	0	0	0	0	0	0	0	0.000312275	2.82352e-05		Over-represented
5005	PF00096.17_zf-C2H2 96.2% No_PFAM 3.8%	2	1	1	1	1	1	1	1	1	1	1	1	1	1	1	1	1	1	1	1	0	1	0	0	0	0	0	1	1	1	0	0	0	0	0	0	0	0	1	0.000312275	2.82352e-05		Over-represented
5008	No_PFAM 100.0%	2	1	1	1	1	1	1	1	1	1	1	1	1	1	1	1	1	1	1	1	0	0	0	0	0	0	0	1	0	0	0	1	0	1	0	0	1	0	1	0.000312275	2.82352e-05		Over-represented
6254	PF07885.7_Ion_trans_2 100.0%	1	1	1	1	1	1	0	2	1	0	0	1	1	1	1	1	1	1	0	0	0	0	0	0	0	0	0	1	0	0	0	0	0	0	0	0	1	0	0	0.000119201	2.88356e-05		Over-represented
245	PF00332.9_Glyco_hydro_17 58.6% No_PFAM 40.2% PF07745.4_Glyco_hydro_53 2.3%	4	2	4	4	4	4	4	3	3	3	3	3	3	3	3	3	3	4	1	2	2	3	3	4	3	2	0	2	2	3	0	0	0	0	0	0	0	0	0	0.000282303	2.88356e-05		Over-represented
2267	No_PFAM 78.9% PF00399.10_PIR 21.1%	1	2	2	1	1	1	3	2	2	2	3	1	1	3	2	1	1	1	0	1	1	0	0	1	1	1	0	1	1	1	0	0	0	0	0	0	0	0	0	0.000105683	3.16746e-05		Over-represented
5370	No_PFAM 100.0%	2	0	2	1	1	1	2	1	0	2	1	1	1	1	1	1	1	1	1	0	0	0	0	0	0	1	0	1	0	0	0	0	0	0	0	0	0	0	0	0.000104145	3.40332e-05		Over-represented
6248	PF01070.9_FMN_dh 100.0%	0	0	1	1	1	1	1	1	1	1	1	1	1	1	1	1	0	1	0	0	0	1	1	0	1	0	0	0	0	0	0	0	0	0	0	0	0	0	0	0.000347067	3.48432e-05		Over-represented
6257	PF00069.16_Pkinase 94.4% No_PFAM 5.6%	1	1	0	1	1	1	0	1	1	1	1	1	1	1	0	1	1	1	0	0	0	0	0	0	0	0	0	0	0	0	1	0	1	1	0	0	0	0	0	0.000347067	3.48432e-05		Over-represented
6294	No_PFAM 100.0%	1	1	1	1	1	1	1	0	0	1	1	1	1	0	1	1	1	1	1	0	0	0	0	0	0	0	1	0	0	0	0	1	0	0	0	0	0	0	0	0.000347067	3.48432e-05		Over-represented
5688	PF04082.9_Fungal_trans 95.2% PF00172.9_Zn_clus 71.4% No_PFAM 4.8%	1	1	1	1	1	1	1	1	0	1	1	1	1	0	1	1	2	1	1	1	0	0	0	0	0	0	0	1	1	0	0	0	0	0	0	0	0	0	0	0.000308608	3.855e-05		Over-represented
5361	PF00172.9_Zn_clus 78.3% No_PFAM 21.7% PF02178.10_AT_hook 8.7%	1	1	1	1	1	1	1	1	1	1	2	1	1	1	1	1	1	1	2	2	0	0	0	0	0	0	0	0	0	0	0	0	0	0	0	0	0	0	0	4.07819e-05	4.22401e-05		Over-represented
3710	PF00465.10_Fe-ADH 100.0%	2	1	1	2	1	1	1	2	1	1	1	2	2	3	1	0	2	3	0	0	0	0	0	0	1	0	0	0	0	0	1	0	1	0	0	0	0	1	1	9.11522e-05	5.17467e-05		Over-represented
6139	PF00144.15_Beta-lactamase 89.5% No_PFAM 10.5%	1	1	1	1	1	1	2	2	1	1	2	1	1	1	0	0	0	1	0	0	0	0	1	0	0	0	0	0	0	0	0	0	0	0	0	0	0	0	0	3.93415e-05	5.18888e-05		Over-represented
5412	No_PFAM 100.0%	1	1	1	1	1	1	1	1	1	1	1	1	1	1	1	1	1	1	1	2	0	1	1	0	0	0	0	0	0	0	0	0	0	0	0	0	0	0	0	8.97008e-05	5.89169e-05		Over-represented
3711	PF03403.4_PAF-AH_p_II 93.8% No_PFAM 6.3%	1	2	2	1	1	1	2	1	1	2	1	1	1	1	2	2	1	1	2	0	0	1	1	0	1	0	0	0	1	0	0	0	0	1	0	0	1	0	0	0.000357687	6.11184e-05		Over-represented
74	PF00854.12_PTR2 92.3% PF07690.7_MFS_1 45.0% No_PFAM 7.7% PF07859.4_Abhydrolase_3 0.6%	9	1	6	8	8	8	3	5	5	5	5	8	8	5	6	6	7	8	4	3	3	4	6	4	5	2	1	5	3	2	2	1	4	1	1	1	1	4	1	0.000317672	6.35292e-05		Over-represented
5575	PF02574.7_S-methyl_trans 95.5% No_PFAM 4.5%	1	1	1	1	1	1	1	1	1	1	2	1	1	1	1	1	1	1	0	0	0	0	0	0	0	0	3	0	0	0	0	0	0	0	0	0	0	0	0	3.99052e-06	6.39325e-05		Over-represented
5398	No_PFAM 100.0%	0	1	1	1	1	1	1	1	1	1	1	1	1	1	1	1	1	1	1	1	0	0	0	1	0	1	0	1	0	1	0	0	0	0	0	0	0	0	0	0.000401561	6.46979e-05		Over-represented
5231	PF00097.16_zf-C3HC4 95.8% No_PFAM 4.2%	1	1	1	1	1	1	1	1	1	2	1	1	1	0	1	1	1	1	1	1	1	0	0	1	0	1	0	1	0	0	0	0	0	0	0	0	0	0	0	0.000373329	6.59024e-05		Over-represented
5292	No_PFAM 100.0%	2	1	1	1	1	1	1	0	1	1	1	1	1	1	1	1	1	1	1	1	1	0	0	1	0	1	0	1	0	0	0	0	0	0	0	0	0	0	0	0.000373329	6.59024e-05		Over-represented
3686	PF00106.16_adh_short 100.0% PF08659.1_KR 59.4% PF01370.12_Epimerase 3.1%	1	1	1	2	2	2	1	2	1	1	1	2	2	0	1	1	2	3	0	0	1	1	1	0	2	0	0	0	0	1	0	0	0	0	0	0	0	0	0	0.000235457	7.06805e-05		Over-represented
5078	PF00097.16_zf-C3HC4 92.0% No_PFAM 8.0%	1	1	1	1	1	1	1	1	1	1	1	1	1	1	1	1	1	1	1	0	0	0	0	0	0	0	0	0	0	0	1	1	1	0	1	0	0	1	1	0.000336546	7.5179e-05		Over-represented
5079	PF07653.8_SH3_2 96.0% PF00018.19_SH3_1 96.0% PF03114.9_BAR 52.0% No_PFAM 4.0%	1	1	1	1	1	1	1	1	1	1	1	1	1	1	1	1	1	1	1	1	1	0	0	1	0	1	0	1	0	1	0	0	0	0	0	0	0	0	0	0.000336546	7.5179e-05		Over-represented
5080	PF00400.23_WD40 76.0% No_PFAM 24.0%	1	1	1	1	1	1	1	1	1	1	1	1	1	1	1	1	1	1	0	1	1	0	0	1	1	1	0	1	0	1	0	0	0	0	0	0	0	0	0	0.000336546	7.5179e-05		Over-represented
5109	No_PFAM 100.0%	1	1	1	1	1	1	1	1	1	1	1	1	1	1	1	1	1	1	0	1	1	1	1	1	1	0	0	1	0	0	0	0	0	0	0	0	0	0	0	0.000336546	7.5179e-05		Over-represented
5133	No_PFAM 100.0%	1	1	1	1	1	1	1	1	1	1	1	1	1	1	1	1	1	1	0	1	0	1	1	0	1	1	0	1	0	1	0	0	0	0	0	0	0	0	0	0.000336546	7.5179e-05		Over-represented
5134	No_PFAM 76.0% PF07281.3_INSIG 24.0%	1	1	1	1	1	1	1	1	1	1	1	1	1	1	1	1	1	1	1	1	0	0	0	1	0	1	0	1	1	1	0	0	0	0	0	0	0	0	0	0.000336546	7.5179e-05		Over-represented
5140	PF05147.4_LANC_like 100.0%	1	1	1	1	1	1	1	1	1	1	1	1	1	1	1	1	1	1	1	0	0	1	1	0	1	1	0	0	1	1	0	0	0	0	0	0	0	0	0	0.000336546	7.5179e-05		Over-represented
5144	PF05004.4_IFRD 84.0% PF02985.13_HEAT 12.0% No_PFAM 12.0%	1	1	1	1	1	1	1	1	1	1	1	1	1	1	1	1	1	1	1	1	1	0	0	1	0	1	0	1	0	1	0	0	0	0	0	0	0	0	0	0.000336546	7.5179e-05		Over-represented
5148	No_PFAM 100.0%	1	1	1	1	1	1	1	1	1	1	1	1	1	1	1	1	1	1	1	1	1	0	0	1	0	1	0	1	0	1	0	0	0	0	0	0	0	0	0	0.000336546	7.5179e-05		Over-represented
6690	No_PFAM 62.5% PF00106.16_adh_short 37.5%	1	1	1	0	0	0	1	1	1	1	1	1	1	1	1	1	0	1	0	0	0	0	1	0	0	0	0	0	0	1	0	0	0	0	0	0	0	0	0	0.000340266	7.5179e-05		Over-represented
6722	No_PFAM 100.0%	1	0	1	1	1	1	1	0	1	1	1	1	0	0	1	1	1	1	1	0	0	0	0	0	0	0	0	1	0	0	0	0	0	0	0	0	0	0	0	0.000340266	7.5179e-05		Over-represented
6725	No_PFAM 100.0%	0	1	1	1	1	1	1	0	1	1	1	1	1	0	1	1	1	0	1	0	0	0	0	0	0	0	0	1	0	0	0	0	0	0	0	0	0	0	0	0.000340266	7.5179e-05		Over-represented
6751	No_PFAM 68.8% PF00350.14_Dynamin_N 25.0% PF02212.9_GED 6.3%	1	1	1	1	1	1	0	1	1	1	0	1	1	1	0	0	1	1	1	1	0	0	0	0	0	0	0	0	0	0	0	0	0	0	0	0	0	0	0	0.000340266	7.5179e-05		Over-represented
6752	No_PFAM 100.0%	1	1	1	1	1	1	1	1	1	0	0	1	1	1	0	0	1	1	1	0	0	0	0	0	0	0	0	0	0	0	0	0	0	0	0	0	0	0	1	0.000340266	7.5179e-05		Over-represented
6755	PF00046.20_Homeobox 93.8% No_PFAM 6.3%	1	1	1	1	1	1	1	1	1	0	0	1	1	1	0	0	1	1	1	1	0	0	0	0	0	0	0	0	0	0	0	0	0	0	0	0	0	0	0	0.000340266	7.5179e-05		Over-represented
6795	No_PFAM 100.0%	0	0	1	1	1	1	1	1	1	1	0	1	1	1	1	0	1	1	1	0	0	0	0	0	0	0	0	1	0	0	0	0	0	0	0	0	0	0	0	0.000340266	7.5179e-05		Over-represented
6799	PF04130.4_Spc97_Spc98 62.5% No_PFAM 37.5%	1	1	1	1	1	1	0	1	1	1	1	1	1	0	0	0	1	1	1	1	0	0	0	0	0	0	0	0	0	0	0	0	0	0	0	0	0	0	0	0.000340266	7.5179e-05		Over-represented
3174	No_PFAM 100.0%	2	1	2	2	2	2	2	1	1	1	1	2	2	1	1	1	2	0	1	1	0	1	0	1	1	0	0	1	1	1	0	1	0	0	0	0	0	0	0	0.000357687	7.5179e-05		Over-represented
4694	No_PFAM 100.0%	1	1	1	1	1	1	1	1	1	1	2	2	1	1	1	1	1	1	1	1	1	0	0	1	0	1	0	1	1	1	0	0	0	0	0	0	0	0	0	0.000393305	7.52445e-05		Over-represented
5382	No_PFAM 100.0%	1	1	1	1	1	1	1	1	3	1	1	1	1	0	1	1	1	1	1	0	0	0	0	1	0	1	0	0	0	1	0	0	0	0	0	0	0	0	0	8.97008e-05	7.98388e-05		Over-represented
5151	No_PFAM 100.0%	2	1	1	1	1	1	1	1	1	1	1	1	1	1	1	1	1	1	1	1	0	0	0	0	0	0	1	1	0	0	0	0	0	0	0	0	0	2	0	0.000230291	8.17293e-05		Over-represented
5243	PF00962.13_A_deaminase 95.8% No_PFAM 4.2%	1	0	1	2	2	1	1	1	1	1	0	1	1	1	1	1	2	2	0	0	1	0	0	1	0	1	0	0	0	1	0	0	0	0	0	0	0	0	0	0.000245008	8.17293e-05		Over-represented
6721	PF04059.3_RRM_2 93.8% No_PFAM 6.3%	1	0	0	1	1	1	2	1	1	1	0	1	1	1	1	1	1	0	0	0	0	0	0	0	0	0	0	0	0	0	0	1	0	0	0	0	0	0	0	0.000110469	8.66102e-05		Over-represented
5879	PF07989.2_Microtub_assoc 75.0% No_PFAM 25.0%	1	1	2	0	1	0	1	1	1	1	2	1	1	2	1	1	0	1	1	0	0	0	0	0	0	0	0	0	0	0	0	0	0	0	0	0	0	0	1	0.000120079	9.28486e-05		Over-represented
310	PF00067.13_p450 90.9% No_PFAM 9.1%	3	1	4	4	4	3	2	5	2	3	3	3	3	5	2	2	4	3	3	1	0	2	3	2	5	0	0	1	1	1	0	0	0	0	0	0	0	0	2	0.000363896	9.28486e-05		Over-represented
409	PF07690.7_MFS_1 90.8% No_PFAM 9.2% PF06609.4_TRI12 1.5%	2	2	3	4	4	2	5	2	2	6	6	1	1	1	3	3	3	3	2	2	1	0	2	0	2	1	0	2	0	0	0	0	0	0	0	0	0	0	0	9.89347e-05	9.32426e-05		Over-represented
5369	PF00583.15_Acetyltransf_1 60.9% No_PFAM 39.1%	1	0	3	1	1	1	2	2	0	1	2	1	1	1	1	1	1	1	1	0	0	0	0	0	0	1	0	0	0	0	0	0	0	0	0	0	0	0	0	3.87077e-05	9.57299e-05		Over-represented
5715	PF00190.13_Cupin_1 95.2% PF07883.2_Cupin_2 4.8% No_PFAM 4.8%	1	1	1	1	1	1	1	1	1	0	1	1	1	0	1	1	1	1	0	1	0	1	1	0	0	0	0	1	0	1	0	0	0	0	0	0	0	0	0	0.00055983	0.00010158		Over-represented
5737	No_PFAM 100.0%	1	1	0	1	1	1	1	1	1	1	0	1	1	1	1	1	1	1	0	1	1	0	0	1	0	0	0	1	0	1	0	0	0	0	0	0	0	0	0	0.00055983	0.00010158		Over-represented
5741	PF00573.13_Ribosomal_L4 100.0%	1	1	1	1	1	1	0	1	1	1	0	1	1	1	1	1	1	1	0	1	0	0	0	0	1	0	1	1	0	0	0	0	0	0	1	0	0	0	0	0.00055983	0.00010158		Over-represented
5747	PF03746.7_LamB_YcsF 100.0%	1	1	1	1	1	1	1	1	0	1	0	1	1	1	1	1	1	1	1	0	0	0	1	0	1	0	0	0	0	0	0	1	0	0	1	0	0	0	0	0.00055983	0.00010158		Over-represented
5748	No_PFAM 100.0%	1	1	0	1	1	1	1	1	1	1	1	1	1	1	1	1	0	1	1	1	1	0	0	0	0	0	1	1	0	0	0	0	0	0	0	0	0	0	0	0.00055983	0.00010158		Over-represented
4777	No_PFAM 100.0%	1	1	1	1	1	1	1	1	1	2	1	1	1	1	1	1	1	1	0	1	0	1	1	1	1	0	0	1	0	0	0	0	0	0	1	0	0	1	0	0.000474657	0.000106134		Over-represented
4790	No_PFAM 100.0%	1	1	1	1	1	2	1	1	1	1	1	1	1	1	1	1	1	1	0	0	1	1	1	1	1	1	0	0	1	1	0	0	0	0	0	0	0	0	0	0.000474657	0.000106134		Over-represented
5375	PF05390.2_KRE9 91.3% No_PFAM 8.7%	1	1	0	1	1	1	2	1	1	1	1	1	1	1	1	1	1	1	1	1	0	0	0	0	0	0	2	1	0	0	0	0	0	0	0	0	0	0	0	0.000290548	0.000116367		Over-represented
5171	PF04389.8_Peptidase_M28 96.0% PF00041.12_fn3 20.0% PF01546.19_Peptidase_M20 12.0% No_PFAM 4.0%	1	1	1	2	2	2	0	1	2	1	1	2	2	1	0	0	2	1	0	0	0	0	0	1	0	0	0	0	0	1	0	0	0	0	1	0	0	0	0	0.000231034	0.000141128		Over-represented
2939	No_PFAM 100.0%	1	1	3	1	1	1	2	1	1	2	2	2	1	1	2	2	1	1	1	1	1	1	1	1	0	1	0	1	1	1	0	0	0	0	0	0	0	0	0	0.000357687	0.000148198		Over-represented
7214	PF01494.10_FAD_binding_3 100.0% PF01266.15_DAO 21.4%	1	0	1	1	1	1	1	0	1	1	1	0	0	0	1	1	1	1	0	0	0	0	0	1	0	0	0	0	0	0	0	0	0	0	0	0	0	0	0	0.000290548	0.000148349		Over-represented
7215	PF00004.20_AAA 100.0% PF07728.5_AAA_5 78.6%	1	0	0	1	1	1	0	1	1	0	0	1	1	1	1	1	1	1	0	0	0	0	0	1	0	0	0	0	0	0	0	0	0	0	0	0	0	0	0	0.000290548	0.000148349		Over-represented
7237	No_PFAM 100.0%	1	1	0	1	1	1	0	1	1	0	0	1	1	1	1	0	1	1	1	0	0	0	0	0	0	0	0	0	0	0	0	0	0	0	0	0	0	0	0	0.000290548	0.000148349		Over-represented
7244	No_PFAM 100.0%	0	0	1	1	1	1	1	0	0	1	1	1	1	0	1	1	1	1	0	0	0	0	0	0	0	0	0	0	0	0	0	0	0	1	0	0	0	0	0	0.000290548	0.000148349		Over-represented
7252	No_PFAM 100.0%	1	0	0	1	1	1	0	1	1	1	0	1	1	1	1	0	1	1	1	0	0	0	0	0	0	0	0	0	0	0	0	0	0	0	0	0	0	0	0	0.000290548	0.000148349		Over-represented
7261	PF08632.1_Zds1_C 100.0%	1	1	0	1	1	1	0	1	1	0	0	1	1	1	1	0	1	1	1	0	0	0	0	0	0	0	0	0	0	0	0	0	0	0	0	0	0	0	0	0.000290548	0.000148349		Over-represented
7276	PF00069.16_Pkinase 100.0%	1	1	0	1	1	1	0	1	1	1	0	1	1	1	0	0	1	1	1	0	0	0	0	0	0	0	0	0	0	0	0	0	0	0	0	0	0	0	0	0.000290548	0.000148349		Over-represented
7312	No_PFAM 100.0%	1	1	0	1	1	1	0	1	1	1	0	1	1	1	0	0	1	1	1	0	0	0	0	0	0	0	0	0	0	0	0	0	0	0	0	0	0	0	0	0.000290548	0.000148349		Over-represented
7320	No_PFAM 92.9% PF07985.3_SRR1 7.1%	1	1	1	1	1	1	0	0	1	0	1	1	1	1	0	0	1	1	1	0	0	0	0	0	0	0	0	0	0	0	0	0	0	0	0	0	0	0	0	0.000290548	0.000148349		Over-represented
7327	No_PFAM 100.0%	1	1	0	1	1	1	0	1	1	1	0	1	1	1	0	0	1	1	1	0	0	0	0	0	0	0	0	0	0	0	0	0	0	0	0	0	0	0	0	0.000290548	0.000148349		Over-represented
7330	PF02265.7_S1-P1_nuclease 92.9% No_PFAM 7.1%	1	0	1	1	1	1	1	1	1	1	0	1	1	0	0	0	1	1	0	0	0	0	0	0	0	0	0	0	0	1	0	0	0	0	0	0	0	0	0	0.000290548	0.000148349		Over-represented
7331	No_PFAM 57.1% PF00076.13_RRM_1 42.9%	1	0	0	1	1	1	0	1	1	1	1	1	1	1	0	0	1	1	0	0	0	0	0	0	0	0	1	0	0	0	0	0	0	0	0	0	0	0	0	0.000290548	0.000148349		Over-represented
7337	No_PFAM 100.0%	1	1	0	1	1	1	0	1	1	0	1	1	1	1	0	0	1	1	1	0	0	0	0	0	0	0	0	0	0	0	0	0	0	0	0	0	0	0	0	0.000290548	0.000148349		Over-represented
7338	No_PFAM 100.0%	1	1	1	1	1	1	0	1	1	0	0	1	1	1	0	0	1	1	0	0	0	0	0	0	0	1	0	0	0	0	0	0	0	0	0	0	0	0	0	0.000290548	0.000148349		Over-represented
7339	PF00328.13_Acid_phosphat_A 92.9% No_PFAM 7.1%	1	1	0	1	1	1	0	1	0	1	1	1	1	1	0	0	1	1	0	0	0	0	0	0	0	0	0	1	0	0	0	0	0	0	0	0	0	0	0	0.000290548	0.000148349		Over-represented
5513	No_PFAM 72.7% PF07992.5_Pyr_redox_2 27.3% PF00743.10_FMO-like 4.5%	1	1	1	1	1	1	1	1	0	1	1	1	1	1	1	1	1	1	1	2	0	0	0	0	0	0	0	1	0	0	0	0	1	0	0	0	0	0	0	0.000302384	0.000152565		Over-represented
2700	PF00153.18_Mito_carr 94.6% No_PFAM 5.4%	2	1	2	1	1	2	2	1	1	2	2	1	1	1	2	2	1	1	1	1	1	1	2	0	1	1	0	1	1	1	0	0	0	0	0	0	0	0	0	0.000651012	0.000154468		Over-represented
5984	PF00561.11_Abhydrolase_1 90.0% No_PFAM 10.0%	1	1	2	1	1	2	1	1	1	1	1	1	1	0	0	0	1	1	0	1	0	0	1	0	0	0	0	1	0	0	0	0	0	0	0	0	0	0	0	0.000336546	0.000169063		Over-represented
6466	PF01329.10_Pterin_4a 88.2% No_PFAM 11.8%	1	1	0	1	1	1	0	1	1	1	0	1	1	0	2	2	1	1	1	0	0	0	0	0	0	0	0	0	0	0	0	0	0	0	0	0	0	0	0	0.000111921	0.000173172		Over-represented
6555	No_PFAM 100.0%	2	1	0	1	1	1	0	1	1	1	1	2	1	1	0	0	1	1	1	0	0	0	0	0	0	0	0	0	0	0	0	0	0	0	0	0	0	0	0	0.000111921	0.000173172		Over-represented
2283	No_PFAM 100.0%	1	1	2	1	1	1	2	1	1	2	2	2	1	1	3	3	1	3	0	1	0	1	1	0	1	0	0	1	1	1	0	2	0	0	0	0	0	0	0	0.000346039	0.000175438		Over-represented
5233	PF00271.22_Helicase_C 100.0% PF00176.14_SNF2_N 100.0% PF00097.16_zf-C3HC4 16.7%	1	1	1	1	1	1	1	1	1	1	1	1	1	1	1	1	1	1	0	0	1	0	0	1	0	1	0	0	2	1	0	0	0	0	0	0	0	0	0	0.000238083	0.000184435		Over-represented
5237	No_PFAM 100.0%	1	1	1	1	1	1	1	1	1	1	1	1	1	1	1	1	1	1	0	0	0	0	0	0	0	0	1	0	0	0	1	0	1	0	0	2	0	1	0	0.000238083	0.000184435		Over-represented
5286	No_PFAM 79.2% PF07719.8_TPR_2 16.7% PF00515.19_TPR_1 4.2%	1	1	1	1	1	1	1	1	1	1	1	1	1	1	1	1	1	1	1	1	2	0	0	0	0	0	0	1	0	0	0	0	0	1	0	0	0	0	0	0.000238083	0.000184435		Over-represented
5290	No_PFAM 100.0%	1	1	1	1	1	1	1	1	1	1	1	1	1	1	1	1	1	1	1	1	0	0	0	0	0	0	2	1	0	0	0	0	0	1	0	0	0	0	0	0.000238083	0.000184435		Over-represented
5916	PF00011.12_HSP20 90.0% No_PFAM 10.0%	1	1	1	1	1	1	1	1	1	1	1	0	0	1	1	1	1	1	0	0	0	0	0	1	0	0	2	0	0	1	0	0	0	0	0	0	0	0	0	0.000333879	0.000184435		Over-represented
6047	PF01425.12_Amidase 100.0% PF00857.11_Isochorismatase 84.2%	1	0	1	1	1	1	1	1	0	1	1	1	1	0	1	1	1	1	0	1	0	0	0	0	0	0	0	1	1	1	0	0	0	0	0	0	0	0	0	0.000693412	0.000186772		Over-represented
6063	PF00795.13_CN_hydrolase 100.0%	1	0	1	1	1	1	1	0	0	1	1	1	1	1	1	1	1	1	1	0	0	0	1	0	1	0	0	0	0	1	0	0	0	0	0	0	0	0	0	0.000693412	0.000186772		Over-represented
6078	PF04119.3_HSP9_HSP12 100.0%	1	0	1	1	1	1	1	1	1	1	0	1	1	1	1	0	1	1	0	0	0	0	0	0	0	0	1	1	0	0	0	1	0	0	0	0	0	1	0	0.000693412	0.000186772		Over-represented
6147	PF00106.16_adh_short 84.2% PF08659.1_KR 52.6% No_PFAM 15.8%	1	0	1	1	1	1	1	1	1	1	1	1	1	1	0	0	1	1	0	1	0	1	1	0	0	0	0	1	0	0	0	0	0	0	0	0	0	0	0	0.000693412	0.000186772		Over-represented
6156	PF00636.17_Ribonuclease_3 100.0% PF00035.16_dsrm 10.5%	1	1	1	1	1	1	1	1	1	0	1	1	1	1	0	0	1	1	1	0	0	0	0	0	0	0	1	0	0	1	0	1	0	0	0	0	0	0	0	0.000693412	0.000186772		Over-represented
6163	PF08241.3_Methyltransf_11 68.4% PF08242.3_Methyltransf_12 47.4% No_PFAM 31.6%	1	1	1	1	1	1	1	1	1	1	0	1	1	1	0	0	1	1	1	1	0	0	0	0	0	0	1	1	0	0	0	0	0	0	0	0	0	0	0	0.000693412	0.000186772		Over-represented
4379	PF01734.13_Patatin 86.2% No_PFAM 13.8%	1	1	4	1	1	1	1	3	1	3	1	1	1	3	1	1	1	1	0	0	0	0	1	0	0	0	0	1	0	0	0	0	0	0	0	0	0	0	0	3.80418e-06	0.000199393		Over-represented
888	PF00106.16_adh_short 95.7% No_PFAM 4.3% PF01370.12_Epimerase 2.2%	1	2	2	3	3	2	3	4	1	3	0	2	2	2	2	2	1	1	1	0	1	2	2	0	3	0	0	0	0	1	0	0	0	0	0	0	0	0	0	0.000383985	0.000200448		Over-represented
5364	No_PFAM 100.0%	1	1	1	1	1	1	1	1	0	1	0	1	1	1	2	2	1	1	1	0	1	0	0	1	0	1	0	0	1	0	0	0	0	0	0	0	0	0	0	0.00048806	0.000200448		Over-represented
4861	No_PFAM 100.0%	1	0	2	1	1	1	2	1	1	2	1	1	1	1	1	1	1	1	1	1	0	1	0	1	1	0	0	1	0	1	0	0	0	0	0	0	0	0	0	0.000581739	0.000201484		Over-represented
5379	No_PFAM 100.0%	0	1	2	1	1	1	2	0	1	2	2	1	1	0	2	1	1	1	0	1	0	0	0	0	0	0	0	1	0	0	0	0	0	0	0	0	0	0	1	0.000285983	0.000203733		Over-represented
5609	No_PFAM 95.5% PF00023.21_Ank 4.5%	1	1	1	1	1	1	1	2	1	1	1	1	1	2	0	0	1	1	2	0	1	0	0	0	0	0	0	0	1	0	0	0	0	0	0	0	0	0	0	0.000312275	0.000205487		Over-represented
5501	PF09118.2_DUF1929 86.4% PF00187.10_Chitin_bind_1 86.4% PF07250.2_Glyoxal_oxid_N 81.8% PF02798.11_GST_N 4.5% PF00043.16_GST_C 4.5% No_PFAM 4.5%	2	1	3	1	1	1	1	1	1	0	0	1	1	1	1	1	1	1	0	1	0	0	0	1	0	0	0	1	0	0	0	0	0	0	0	0	0	0	0	0.000111127	0.000220994		Over-represented
4545	No_PFAM 96.6% PF00266.10_Aminotran_5 3.4%	2	1	1	1	1	1	1	1	1	1	1	1	1	1	1	1	2	1	0	1	1	1	1	1	1	1	0	1	1	0	0	0	0	0	0	0	0	0	0	0.000719085	0.000227754		Over-represented
4923	PF00096.17_zf-C2H2 96.2% No_PFAM 3.8%	1	1	1	1	1	1	1	1	1	1	1	1	1	1	1	1	1	1	1	1	1	0	0	0	0	1	0	1	1	0	0	1	0	0	0	0	0	0	1	0.000521773	0.000229708		Over-represented
4926	No_PFAM 84.6% PF03992.7_ABM 15.4%	1	1	1	1	1	1	1	1	1	1	1	1	1	1	1	1	1	1	1	1	0	1	1	0	0	0	0	1	0	1	0	1	0	0	0	0	0	1	0	0.000521773	0.000229708		Over-represented
4932	PF03171.11_2OG-FeII_Oxy 88.5% No_PFAM 11.5%	1	1	1	1	1	1	1	1	1	1	1	1	1	1	1	1	1	1	1	1	0	1	0	1	1	0	0	1	1	0	0	0	0	0	0	0	0	0	1	0.000521773	0.000229708		Over-represented
4952	PF00149.19_Metallophos 100.0%	1	1	1	1	1	1	1	1	1	1	1	1	1	1	1	1	1	1	0	1	0	1	1	1	1	1	0	1	0	1	0	0	0	0	0	0	0	0	0	0.000521773	0.000229708		Over-represented
4953	PF00121.9_TIM 100.0%	1	1	1	1	1	1	1	1	1	1	1	1	1	1	1	1	1	1	1	0	1	0	0	1	1	1	0	0	1	1	0	0	0	0	0	0	0	0	1	0.000521773	0.000229708		Over-represented
4974	No_PFAM 100.0%	1	1	1	1	1	1	1	1	1	1	1	1	1	1	1	1	1	1	1	1	1	0	1	1	0	1	0	1	0	1	0	0	0	0	0	0	0	0	0	0.000521773	0.000229708		Over-represented
4982	PF08695.1_DUF1783 92.3% No_PFAM 7.7%	1	1	1	1	1	1	1	1	1	1	1	1	1	1	1	1	1	1	1	0	0	0	0	0	0	0	1	1	0	0	0	1	1	1	0	0	1	1	0	0.000521773	0.000229708		Over-represented
4986	No_PFAM 96.2% PF00397.17_WW 3.8%	1	1	1	1	1	1	1	1	1	1	1	1	1	1	1	1	1	1	0	1	0	0	0	0	0	1	0	1	0	0	1	1	0	0	1	0	0	1	1	0.000521773	0.000229708		Over-represented
4989	No_PFAM 100.0%	1	1	1	1	1	1	1	1	1	1	1	1	1	1	1	1	1	1	0	1	0	1	1	1	0	1	0	1	1	1	0	0	0	0	0	0	0	0	0	0.000521773	0.000229708		Over-represented
4991	No_PFAM 100.0%	1	1	1	1	1	1	1	1	1	1	1	1	1	1	1	1	1	1	1	1	0	0	0	1	0	1	1	1	1	1	0	0	0	0	0	0	0	0	0	0.000521773	0.000229708		Over-represented
4995	PF08551.1_DUF1751 100.0%	1	1	1	1	1	1	1	1	1	1	1	1	1	1	1	1	1	1	1	0	0	0	0	0	0	0	1	0	0	0	0	1	0	1	1	0	1	1	1	0.000521773	0.000229708		Over-represented
5001	No_PFAM 100.0%	1	1	1	1	1	1	1	1	1	1	1	1	1	1	1	1	1	1	1	1	1	0	0	1	0	1	1	1	0	1	0	0	0	0	0	0	0	0	0	0.000521773	0.000229708		Over-represented
5006	PF02985.13_HEAT 84.6% PF00514.14_Arm 69.2% No_PFAM 7.7%	1	1	1	1	1	1	1	1	1	1	1	1	1	1	1	1	1	1	1	1	1	0	0	1	0	1	0	1	1	1	0	0	0	0	0	0	0	0	0	0.000521773	0.000229708		Over-represented
5009	PF03055.6_RPE65 100.0%	1	1	1	1	1	1	1	1	1	1	1	1	1	1	1	1	1	1	0	1	0	1	1	0	1	0	0	1	0	1	0	0	0	1	0	0	0	0	1	0.000521773	0.000229708		Over-represented
5010	PF00076.13_RRM_1 92.3% No_PFAM 7.7%	1	2	1	1	1	1	1	1	1	1	1	1	1	1	1	2	1	0	1	1	0	0	1	1	0	1	1	1	0	0	0	0	0	0	0	0	0	0	0	0.000702737	0.000229708		Over-represented
1693	PF00561.11_Abhydrolase_1 85.0% No_PFAM 15.0%	1	2	3	1	1	2	2	1	1	1	2	2	2	1	2	1	2	2	1	0	0	1	1	1	3	0	0	1	1	1	0	0	0	1	0	0	0	0	0	0.000360029	0.000231064		Over-represented
478	PF00578.12_AhpC-TSA 98.3% PF08534.1_Redoxin 95.0% No_PFAM 1.7%	2	2	2	2	2	2	2	2	2	1	2	2	2	2	2	2	2	2	2	2	1	1	2	1	1	1	1	2	0	1	1	1	1	1	2	0	1	2	1	0.000453995	0.000233064		Over-represented
5101	PF00445.9_Ribonuclease_T2 100.0%	1	1	0	2	1	1	1	1	1	1	1	1	1	1	1	1	1	1	0	1	0	0	0	1	0	0	0	1	1	0	0	0	1	0	1	0	0	1	0	0.000737158	0.000233064		Over-represented
4921	PF01734.13_Patatin 96.2% No_PFAM 3.8%	1	1	1	1	1	1	1	1	1	2	1	1	1	1	1	1	1	1	1	1	1	0	0	1	0	0	2	1	0	0	0	0	0	0	0	0	0	0	0	0.000360029	0.000246711		Over-represented
5228	PF00069.16_Pkinase 100.0% PF01728.10_FtsJ 4.2%	1	1	1	1	1	1	1	0	1	1	1	1	1	1	1	1	1	1	1	0	0	0	0	0	0	1	1	1	0	0	0	1	0	0	0	0	1	0	1	0.000823007	0.000261412		Over-represented
5272	PF01336.16_tRNA_anti 83.3% No_PFAM 16.7%	1	1	1	1	1	1	1	1	1	0	1	1	1	1	1	1	1	1	1	1	1	0	0	1	0	1	0	1	0	1	0	0	0	0	0	0	0	0	0	0.000823007	0.000261412		Over-represented
5323	No_PFAM 100.0%	1	1	1	1	1	1	1	1	1	1	1	1	1	1	1	0	1	1	1	1	1	0	0	1	0	1	0	1	0	1	0	0	0	0	0	0	0	0	0	0.000823007	0.000261412		Over-represented
354	PF00326.12_Peptidase_S9 94.4% PF07676.3_PD40 5.6% No_PFAM 5.6% PF00069.16_Pkinase 1.4%	3	1	2	3	3	3	2	2	3	2	2	3	3	2	2	2	3	3	2	4	1	1	1	2	1	1	0	2	2	1	1	1	1	1	1	1	1	2	0	0.000380183	0.000288803		Over-represented
778	PF01546.19_Peptidase_M20 91.8% PF07687.5_M20_dimer 44.9% No_PFAM 8.2%	1	1	1	2	2	2	2	3	1	2	1	2	4	2	2	2	2	2	2	1	0	1	2	1	2	0	0	1	1	1	0	1	0	0	1	0	0	0	1	0.000544107	0.000296279		Over-represented
6707	PF00076.13_RRM_1 100.0%	1	1	0	1	1	1	0	1	1	1	1	1	1	0	0	1	1	1	0	0	0	0	0	0	0	0	0	0	0	0	0	0	0	0	0	0	2	0	0	0.000271416	0.000299405		Over-represented
6484	PF02566.10_OsmC 88.2% No_PFAM 11.8%	1	1	1	1	1	1	1	0	0	1	0	1	1	0	1	1	1	1	0	0	0	1	1	0	0	0	0	0	0	0	0	0	0	0	0	0	0	1	0	0.000719085	0.000303975		Over-represented
6496	PF01535.11_PPR 82.4% No_PFAM 17.6%	1	1	1	0	0	1	1	1	1	1	1	1	1	1	1	1	0	0	1	0	1	0	0	0	0	1	0	0	0	0	0	0	0	0	0	0	0	0	0	0.000719085	0.000303975		Over-represented
6529	PF00808.14_CBFD_NFYB_HMF 82.4% No_PFAM 17.6%	1	0	1	1	1	1	1	1	1	1	0	1	1	1	0	0	1	1	1	1	0	0	0	0	0	0	0	1	0	0	0	0	0	0	0	0	0	0	0	0.000719085	0.000303975		Over-represented
648	PF01699.15_Na_Ca_ex 96.2% PF00833.9_Ribosomal_S17e 3.8% No_PFAM 3.8% PF05390.2_KRE9 1.9%	3	1	2	3	2	2	2	1	2	2	2	2	2	1	2	2	2	2	1	2	2	2	2	1	2	1	0	2	1	1	0	0	0	0	0	0	0	0	0	0.00102905	0.000303975		Over-represented
4604	PF00702.17_Hydrolase 96.4% PF00690.17_Cation_ATPase_N 96.4% PF00122.11_E1-E2_ATPase 96.4% PF00689.12_Cation_ATPase_C 92.9%	2	1	1	1	1	1	1	1	1	1	1	1	1	1	1	1	1	1	1	0	1	1	0	1	1	1	0	1	1	1	0	0	0	0	0	0	0	0	0	0.000831002	0.000315432		Over-represented
4611	PF00249.22_Myb_DNA-binding 96.4% No_PFAM 3.6%	1	1	1	1	1	1	1	1	2	1	1	1	1	1	1	1	1	1	1	1	1	0	0	1	0	1	0	1	1	0	0	0	0	1	0	0	1	0	0	0.000831002	0.000315432		Over-represented
4637	No_PFAM 100.0%	1	1	1	2	1	1	1	1	1	1	1	1	1	1	1	1	1	1	1	0	1	1	1	1	1	1	0	0	1	1	0	0	0	0	0	0	0	0	0	0.000831002	0.000315432		Over-represented
1271	PF02982.5_Scytalone_dh 95.2% No_PFAM 4.8%	1	1	2	2	2	3	1	1	1	1	2	2	2	1	2	2	4	1	1	2	1	1	2	1	0	1	0	1	0	1	0	0	0	0	0	0	0	0	0	0.000473859	0.000375301		Over-represented
3540	No_PFAM 60.6% PF03022.7_MRJP 39.4%	2	2	3	1	1	1	2	0	1	1	3	1	2	0	2	2	1	2	0	1	0	0	0	0	0	1	0	0	0	0	0	0	0	0	0	2	0	2	0	0.000381078	0.000381173		Over-represented
5232	PF00447.8_HSF_DNA-bind 100.0%	1	1	1	2	1	1	1	0	1	1	1	1	1	1	1	1	1	1	1	1	0	0	0	0	0	0	0	1	0	0	0	0	0	0	0	0	2	0	1	0.000500626	0.00038198		Over-represented
938	No_PFAM 95.6% PF00989.15_PAS 4.4%	1	2	4	1	1	1	3	2	1	4	2	1	2	2	3	4	1	1	0	1	0	1	1	1	3	0	0	1	0	1	0	0	0	0	0	0	0	0	0	0.000176915	0.000382006		Over-represented
6989	No_PFAM 100.0%	2	1	1	1	1	1	0	1	1	1	0	1	1	0	0	0	1	1	1	0	0	0	0	0	0	0	0	0	0	0	0	0	0	0	0	0	0	0	0	0.000302384	0.000399009		Over-represented
7017	PF06058.4_DCP1 93.3% No_PFAM 6.7%	1	2	0	1	1	1	0	1	1	0	1	1	1	1	0	0	1	1	1	0	0	0	0	0	0	0	0	0	0	0	0	0	0	0	0	0	0	0	0	0.000302384	0.000399009		Over-represented
7040	No_PFAM 100.0%	2	1	0	1	1	1	0	1	1	0	1	1	1	1	0	0	1	1	1	0	0	0	0	0	0	0	0	0	0	0	0	0	0	0	0	0	0	0	0	0.000302384	0.000399009		Over-represented
2931	PF02518.17_HATPase_c 100.0% PF00512.16_HisKA 100.0% PF00072.15_Response_reg 100.0% PF00672.16_HAMP 25.0%	1	1	2	1	1	1	2	1	1	2	2	1	1	1	2	2	1	1	1	1	1	1	1	1	1	1	1	1	1	1	0	0	0	0	0	0	0	0	0	0.000991622	0.000408489		Over-represented
2946	PF04146.6_YTH 86.1% PF00076.13_RRM_1 50.0% No_PFAM 8.3%	2	1	2	1	1	1	2	1	1	2	1	1	1	1	2	2	1	1	1	1	1	1	1	1	1	1	0	1	1	1	0	0	0	1	0	0	0	0	0	0.000991622	0.000408489		Over-represented
1474	No_PFAM 100.0%	2	1	1	2	2	2	1	1	2	1	1	1	2	2	1	1	2	2	1	2	1	1	1	1	1	1	0	1	1	1	0	0	0	1	0	0	1	0	0	0.00102905	0.000427704		Over-represented
6159	PF09441.1_Abp2 84.2% No_PFAM 15.8%	2	1	0	1	1	1	0	1	2	1	0	1	1	1	0	1	1	2	1	0	0	0	0	0	0	0	0	1	0	0	0	0	0	0	0	0	0	0	0	0.000336546	0.000431199		Over-represented
2696	PF01522.12_Polysacc_deac_1 97.3% PF07690.7_MFS_1 2.7% No_PFAM 2.7%	0	4	2	2	2	2	3	2	0	1	1	1	2	1	2	1	2	2	2	0	0	0	1	1	0	0	0	0	0	0	0	0	0	0	0	0	0	2	1	0.000392809	0.000433717		Over-represented
4601	PF00172.9_Zn_clus 75.0% PF00096.17_zf-C2H2 53.6% No_PFAM 25.0%	1	1	1	1	1	2	1	2	1	1	1	1	1	4	1	1	1	1	0	0	1	0	0	1	0	0	0	1	0	2	0	0	0	0	0	0	0	0	0	8.03876e-05	0.000445495		Over-represented
6945	No_PFAM 93.3% PF03997.3_VPS28 6.7%	1	1	1	1	1	0	1	0	0	1	1	1	1	1	1	1	0	0	1	0	0	0	0	0	0	0	1	0	0	0	0	0	0	0	0	0	0	0	0	0.000677196	0.000445495		Over-represented
6966	No_PFAM 100.0%	1	0	1	1	1	1	0	0	1	0	1	1	1	0	1	1	1	1	0	0	0	0	0	0	0	0	0	0	0	0	0	0	0	1	0	0	0	0	1	0.000677196	0.000445495		Over-represented
6969	No_PFAM 100.0%	1	0	0	1	1	1	1	0	1	1	0	1	1	0	1	1	1	1	0	0	0	1	0	1	0	0	0	0	0	0	0	0	0	0	0	0	0	0	0	0.000677196	0.000445495		Over-represented
6978	PF00172.9_Zn_clus 86.7% PF04082.9_Fungal_trans 60.0% No_PFAM 6.7%	1	1	0	1	1	1	0	1	1	1	0	1	1	1	0	0	1	1	1	1	0	0	0	0	0	0	0	0	0	0	0	0	0	0	0	0	0	0	0	0.000677196	0.000445495		Over-represented
6983	No_PFAM 100.0%	1	1	0	1	1	1	0	1	1	1	0	1	1	1	0	0	1	1	1	0	0	0	0	0	0	0	0	0	1	0	0	0	0	0	0	0	0	0	0	0.000677196	0.000445495		Over-represented
6992	PF00106.16_adh_short 93.3% No_PFAM 6.7%	1	1	1	1	1	1	1	1	1	0	0	1	0	1	0	0	1	1	1	0	0	0	0	1	0	0	0	0	0	0	0	0	0	0	0	0	0	0	0	0.000677196	0.000445495		Over-represented
7005	PF03372.14_Exo_endo_phos 73.3% No_PFAM 26.7%	1	1	1	0	0	1	1	1	1	1	1	0	0	1	1	0	1	1	0	0	0	0	0	0	0	1	0	0	0	0	0	0	0	0	1	0	0	0	0	0.000677196	0.000445495		Over-represented
7031	No_PFAM 100.0%	0	1	0	1	1	1	1	0	1	1	1	1	1	1	0	0	1	1	0	1	0	0	0	0	0	0	0	1	0	0	0	0	0	0	0	0	0	0	0	0.000677196	0.000445495		Over-represented
5511	PF04825.4_Rad21_Rec8_N 95.5% PF04824.7_Rad21_Rec8 27.3% No_PFAM 4.5%	1	1	1	1	1	1	1	1	1	1	0	1	1	1	1	1	1	0	1	1	0	0	0	1	0	0	0	0	0	1	0	1	0	0	0	0	0	0	1	0.00106797	0.000445495		Over-represented
5541	PF02837.9_Glyco_hydro_2_N 100.0% PF02836.8_Glyco_hydro_2_C 81.8% PF00703.12_Glyco_hydro_2 59.1%	1	1	1	1	1	1	1	0	1	1	1	1	1	0	1	1	1	1	1	0	0	1	1	0	1	0	0	0	1	1	0	0	0	0	0	0	0	0	0	0.00106797	0.000445495		Over-represented
5547	No_PFAM 100.0%	1	1	1	1	1	1	1	1	1	0	1	1	1	0	1	1	1	1	0	0	0	1	0	1	1	1	0	0	1	1	0	0	0	0	0	0	0	0	0	0.00106797	0.000445495		Over-represented
5551	No_PFAM 100.0%	1	1	0	1	1	1	1	1	1	1	0	1	1	1	1	1	1	1	1	1	0	0	0	0	0	0	0	1	0	0	0	0	0	1	0	0	1	0	1	0.00106797	0.000445495		Over-represented
5557	No_PFAM 100.0%	1	1	1	1	1	1	1	1	1	1	1	1	0	0	1	1	1	1	1	1	0	0	0	1	0	1	1	1	0	0	0	0	0	0	0	0	0	0	0	0.00106797	0.000445495		Over-represented
5587	PF00533.17_BRCT 100.0%	1	1	1	1	1	1	1	1	1	1	1	1	1	1	0	0	1	1	1	1	0	0	0	1	1	1	0	1	0	0	0	0	0	0	0	0	0	0	0	0.00106797	0.000445495		Over-represented
5596	PF05207.4_zf-CSL 95.5% PF00226.22_DnaJ 95.5%	1	1	1	1	1	1	1	1	1	1	0	1	1	1	1	0	1	1	1	1	0	0	0	0	0	1	1	1	1	0	0	0	0	0	0	0	0	0	0	0.00106797	0.000445495		Over-represented
2106	PF00141.14_peroxidase 82.1% No_PFAM 15.4% PF01822.10_WSC 2.6%	3	1	3	1	1	1	2	1	3	1	2	2	2	1	1	1	2	2	0	0	0	2	1	2	1	0	0	0	0	3	0	0	0	0	0	0	0	0	0	0.000370128	0.000470124		Over-represented
362	PF00266.10_Aminotran_5 84.3% PF03476.7_MOSC_N 42.9% PF03473.8_MOSC 38.6% No_PFAM 12.9% PF00026.14_Asp 1.4%	2	2	4	2	2	3	3	2	2	3	5	2	2	2	3	3	2	2	2	1	3	2	2	2	1	3	0	2	1	2	0	0	0	1	0	0	1	0	1	0.000933326	0.000472787		Over-represented
733	No_PFAM 100.0%	1	4	3	1	1	1	5	1	1	4	4	1	1	4	4	4	1	2	4	1	0	0	0	1	0	0	0	1	0	0	0	0	0	0	0	0	0	0	0	4.11441e-05	0.00048064		Over-represented
5288	PF08739.1_PalI 91.7% No_PFAM 8.3%	2	1	1	1	1	1	1	1	1	1	1	1	1	1	1	1	1	1	1	1	0	0	0	0	0	0	3	0	0	0	0	0	0	0	0	0	0	0	0	3.37681e-05	0.000481254		Over-represented
605	PF02803.9_Thiolase_C 64.8% No_PFAM 33.3% PF03109.7_ABC1 1.9% PF00108.14_Thiolase_N 1.9%	3	2	4	2	2	2	3	1	2	2	3	2	1	1	1	1	2	2	2	1	1	1	2	1	1	1	0	1	1	1	1	0	1	0	1	0	0	1	1	0.00042235	0.000484555		Over-represented
5093	PF07859.4_Abhydrolase_3 92.0% No_PFAM 8.0% PF00226.22_DnaJ 4.0%	1	1	1	1	1	1	1	1	1	1	1	1	1	1	1	1	1	1	0	1	0	1	1	0	2	0	0	1	0	0	0	0	0	0	0	0	0	1	0	0.000381078	0.000490644		Over-represented
5123	No_PFAM 100.0%	1	1	1	1	1	1	1	1	1	1	1	1	1	1	1	1	1	1	0	0	1	1	1	2	1	1	0	0	0	0	0	0	0	0	0	0	0	0	0	0.000381078	0.000490644		Over-represented
5141	No_PFAM 68.0% PF03911.7_Sec61_beta 32.0%	1	1	1	1	1	1	1	1	1	1	1	1	1	1	1	1	1	1	1	1	1	0	0	1	0	2	0	1	0	0	0	0	0	0	0	0	0	0	0	0.000381078	0.000490644		Over-represented
5143	PF06218.2_NPR2 96.0% No_PFAM 4.0%	1	1	1	1	1	1	1	1	1	1	1	1	1	1	1	1	1	1	1	0	0	0	0	0	0	0	1	0	0	0	0	1	0	2	1	0	1	0	0	0.000381078	0.000490644		Over-represented
4154	PF00172.9_Zn_clus 70.0% PF04082.9_Fungal_trans 43.3% No_PFAM 16.7% PF00106.16_adh_short 3.3%	1	1	2	1	1	1	1	1	1	2	2	1	1	2	1	1	1	1	1	0	0	1	2	0	1	0	0	0	1	0	0	2	0	0	0	0	0	0	0	0.000677196	0.000501868		Over-represented
4715	No_PFAM 100.0%	3	1	1	1	1	1	1	1	1	1	1	1	1	1	1	1	1	1	1	1	1	0	0	1	0	1	1	1	0	1	0	0	0	0	0	0	0	0	0	0.000474657	0.000502468		Over-represented
394	PF08240.3_ADH_N 93.9% PF00107.17_ADH_zinc_N 90.9% No_PFAM 6.1%	2	2	6	3	3	3	4	3	1	5	5	1	2	1	2	1	3	4	4	0	0	2	3	0	2	0	2	0	0	0	0	0	0	0	2	0	0	0	0	0.000415234	0.000515406		Over-represented
5409	No_PFAM 91.3% PF03998.4_Utp11 4.3% PF01425.12_Amidase 4.3% PF00149.19_Metallophos 4.3%	1	1	2	1	1	1	1	1	1	0	1	1	1	1	1	1	1	0	0	0	0	1	1	1	0	1	0	0	1	1	0	0	0	0	0	0	0	0	0	0.00102905	0.00052629		Over-represented
221	PF01565.14_FAD_binding_4 91.2% No_PFAM 8.8% PF00153.18_Mito_carr 1.1%	3	1	5	5	6	3	5	1	3	4	2	3	3	2	4	4	4	5	1	3	4	3	3	3	3	1	0	2	3	2	0	0	0	0	0	0	0	0	0	0.00102905	0.000537741		Over-represented
5230	PF04082.9_Fungal_trans 95.8% PF00172.9_Zn_clus 75.0% No_PFAM 4.2%	1	0	1	1	1	1	1	1	0	2	1	1	1	1	1	1	2	1	0	0	1	1	1	0	1	1	0	0	0	1	0	0	0	0	0	0	0	0	0	0.000951677	0.000558578		Over-represented
4224	No_PFAM 96.7% PF00179.17_UQ_con 3.3%	2	1	1	2	1	1	1	1	1	1	1	1	1	1	1	1	1	1	1	1	1	1	0	1	1	1	0	1	1	1	0	0	0	0	0	0	0	0	0	0.00114374	0.000573609		Over-represented
4288	PF01266.15_DAO 90.0% PF01593.15_Amino_oxidase 86.7% No_PFAM 10.0% PF00494.10_SQS_PSY 6.7% PF00328.13_Acid_phosphat_A 3.3%	1	1	1	1	1	1	1	1	1	1	1	2	2	1	1	1	1	1	0	1	0	1	1	0	1	1	0	1	0	1	0	0	0	1	0	0	1	0	1	0.00114374	0.000573609		Over-represented
5258	No_PFAM 95.8% PF07993.3_NAD_binding_4 4.2%	0	1	3	2	2	2	2	0	0	0	1	1	1	2	1	1	2	1	2	0	0	0	0	0	0	0	0	0	0	0	0	0	0	0	0	0	0	0	0	0.000241229	0.000581563		Over-represented
4088	PF00097.16_zf-C3HC4 83.3% No_PFAM 16.7% PF07719.8_TPR_2 13.3%	2	1	1	1	1	1	1	1	1	3	1	1	1	1	2	1	1	1	1	0	1	0	1	1	0	2	0	0	0	0	0	1	0	0	0	0	0	0	1	0.000521773	0.000581563		Over-represented
7585	PF01266.15_DAO 100.0%	0	0	0	1	1	1	1	0	0	1	1	1	1	0	1	1	1	1	0	0	0	0	0	0	0	0	0	0	0	0	0	1	0	0	0	0	0	0	0	0.000521773	0.000581563		Over-represented
7595	No_PFAM 61.5% PF00754.16_F5_F8_type_C 38.5%	1	1	1	0	0	1	0	0	1	0	1	1	1	0	1	1	1	1	1	0	0	0	0	0	0	0	0	0	0	0	0	0	0	0	0	0	0	0	0	0.000521773	0.000581563		Over-represented
7597	No_PFAM 100.0%	0	0	1	1	1	0	1	0	1	1	0	1	1	0	1	1	1	1	1	0	0	0	0	0	0	0	0	0	0	0	0	0	0	0	0	0	0	0	0	0.000521773	0.000581563		Over-represented
7602	No_PFAM 92.3% PF00008.18_EGF 7.7%	1	0	0	1	1	1	0	1	1	0	0	1	1	1	0	1	1	1	1	0	0	0	0	0	0	0	0	0	0	0	0	0	0	0	0	0	0	0	0	0.000521773	0.000581563		Over-represented
7604	No_PFAM 100.0%	1	0	0	1	1	1	0	0	1	1	0	1	1	0	1	1	1	1	1	0	0	0	0	0	0	0	0	0	0	0	0	0	0	0	0	0	0	0	0	0.000521773	0.000581563		Over-represented
7607	PF00096.17_zf-C2H2 53.8% No_PFAM 46.2%	1	1	0	1	1	1	0	1	1	0	0	1	1	1	0	1	1	0	1	0	0	0	0	0	0	0	0	0	0	0	0	0	0	0	0	0	0	0	0	0.000521773	0.000581563		Over-represented
7615	PF00400.23_WD40 92.3% No_PFAM 7.7%	1	1	0	1	1	1	0	1	1	0	0	1	1	1	0	0	1	1	1	0	0	0	0	0	0	0	0	0	0	0	0	0	0	0	0	0	0	0	0	0.000521773	0.000581563		Over-represented
7621	No_PFAM 84.6% PF00069.16_Pkinase 15.4%	1	0	0	1	1	1	0	1	1	0	1	1	1	1	0	0	1	1	1	0	0	0	0	0	0	0	0	0	0	0	0	0	0	0	0	0	0	0	0	0.000521773	0.000581563		Over-represented
7627	No_PFAM 100.0%	1	1	0	1	1	1	0	1	1	0	0	1	1	1	0	0	1	1	1	0	0	0	0	0	0	0	0	0	0	0	0	0	0	0	0	0	0	0	0	0.000521773	0.000581563		Over-represented
7650	No_PFAM 100.0%	1	1	0	1	1	1	0	1	1	0	0	1	1	1	0	0	1	1	1	0	0	0	0	0	0	0	0	0	0	0	0	0	0	0	0	0	0	0	0	0.000521773	0.000581563		Over-represented
7652	No_PFAM 69.2% PF00717.14_Peptidase_S24 30.8%	1	1	0	1	1	1	0	0	1	0	1	1	1	1	0	0	1	1	1	0	0	0	0	0	0	0	0	0	0	0	0	0	0	0	0	0	0	0	0	0.000521773	0.000581563		Over-represented
7658	No_PFAM 100.0%	1	1	0	1	1	1	0	1	1	0	0	1	1	1	0	0	1	1	0	0	0	0	0	0	0	0	0	0	0	1	0	0	0	0	0	0	0	0	0	0.000521773	0.000581563		Over-represented
7660	No_PFAM 100.0%	1	1	0	1	1	1	0	1	1	0	0	1	1	1	0	0	1	1	1	0	0	0	0	0	0	0	0	0	0	0	0	0	0	0	0	0	0	0	0	0.000521773	0.000581563		Over-represented
7661	No_PFAM 100.0%	1	1	1	1	1	1	1	0	0	0	0	1	1	1	0	0	1	1	1	0	0	0	0	0	0	0	0	0	0	0	0	0	0	0	0	0	0	0	0	0.000521773	0.000581563		Over-represented
7663	No_PFAM 100.0%	1	0	0	1	1	1	0	1	1	1	0	1	1	1	0	0	1	1	1	0	0	0	0	0	0	0	0	0	0	0	0	0	0	0	0	0	0	0	0	0.000521773	0.000581563		Over-represented
7665	No_PFAM 100.0%	1	1	1	1	1	1	1	0	0	1	0	1	1	0	0	0	1	1	0	0	0	0	0	0	0	0	0	0	0	0	0	1	0	0	0	0	0	0	0	0.000521773	0.000581563		Over-represented
7666	PF00888.13_Cullin 92.3% PF08672.2_APC2 84.6% No_PFAM 7.7%	1	0	0	1	1	1	0	1	1	1	0	1	1	1	0	0	1	1	1	0	0	0	0	0	0	0	0	0	0	0	0	0	0	0	0	0	0	0	0	0.000521773	0.000581563		Over-represented
7667	No_PFAM 100.0%	1	0	0	1	1	1	0	1	1	1	0	1	1	1	0	0	1	1	1	0	0	0	0	0	0	0	0	0	0	0	0	0	0	0	0	0	0	0	0	0.000521773	0.000581563		Over-represented
7668	No_PFAM 100.0%	1	0	0	1	1	1	0	1	1	1	0	1	1	1	0	0	1	1	1	0	0	0	0	0	0	0	0	0	0	0	0	0	0	0	0	0	0	0	0	0.000521773	0.000581563		Over-represented
7670	No_PFAM 100.0%	1	1	0	1	1	1	0	1	1	0	0	1	1	1	0	0	1	1	1	0	0	0	0	0	0	0	0	0	0	0	0	0	0	0	0	0	0	0	0	0.000521773	0.000581563		Over-represented
7671	PF02386.7_TrkH 100.0%	1	0	1	1	1	1	1	0	1	0	0	1	1	1	0	0	1	1	0	0	0	0	0	0	0	0	0	0	0	0	0	0	0	0	0	0	0	1	0	0.000521773	0.000581563		Over-represented
7672	No_PFAM 100.0%	1	1	0	1	1	1	0	1	1	0	0	1	1	1	0	0	1	1	1	0	0	0	0	0	0	0	0	0	0	0	0	0	0	0	0	0	0	0	0	0.000521773	0.000581563		Over-represented
7676	No_PFAM 100.0%	1	1	0	1	1	1	0	1	1	0	0	1	1	1	0	0	1	1	1	0	0	0	0	0	0	0	0	0	0	0	0	0	0	0	0	0	0	0	0	0.000521773	0.000581563		Over-represented
7680	PF00583.15_Acetyltransf_1 76.9% No_PFAM 23.1%	1	1	1	1	1	1	0	1	1	0	0	1	1	0	0	0	1	1	0	1	0	0	0	0	0	0	0	0	0	0	0	0	0	0	0	0	0	0	0	0.000521773	0.000581563		Over-represented
7682	No_PFAM 92.3% PF08240.3_ADH_N 7.7% PF00107.17_ADH_zinc_N 7.7%	1	1	0	1	1	1	0	1	1	0	0	1	1	1	0	0	1	1	1	0	0	0	0	0	0	0	0	0	0	0	0	0	0	0	0	0	0	0	0	0.000521773	0.000581563		Over-represented
7683	No_PFAM 100.0%	1	1	0	1	1	1	0	1	1	0	0	1	1	1	0	0	1	1	1	0	0	0	0	0	0	0	0	0	0	0	0	0	0	0	0	0	0	0	0	0.000521773	0.000581563		Over-represented
7719	No_PFAM 100.0%	1	0	0	1	1	1	0	1	1	0	1	1	1	1	0	0	1	1	1	0	0	0	0	0	0	0	0	0	0	0	0	0	0	0	0	0	0	0	0	0.000521773	0.000581563		Over-represented
7906	PF09649.1_CHZ 100.0%	1	1	0	1	1	1	0	1	1	0	0	1	1	1	0	0	1	1	0	0	0	0	0	1	0	0	0	0	0	0	0	0	0	0	0	0	0	0	0	0.000521773	0.000581563		Over-represented
7912	No_PFAM 100.0%	1	0	1	1	1	1	0	1	1	0	0	1	1	1	0	0	1	1	1	0	0	0	0	0	0	0	0	0	0	0	0	0	0	0	0	0	0	0	0	0.000521773	0.000581563		Over-represented
5543	No_PFAM 100.0%	2	0	1	1	1	1	1	1	0	1	1	1	1	1	1	1	1	1	2	0	0	0	1	1	0	0	0	0	0	0	0	0	0	0	0	0	0	0	1	0.000578632	0.000581563		Over-represented
4805	PF01494.10_FAD_binding_3 85.2% No_PFAM 14.8% PF01565.14_FAD_binding_4 3.7% PF01266.15_DAO 3.7%	1	1	1	1	1	1	1	2	0	1	1	1	1	2	1	1	1	2	0	2	0	0	1	0	1	0	0	1	1	1	0	0	0	0	0	0	0	0	0	0.00073526	0.000581563		Over-represented
4763	PF00172.9_Zn_clus 88.9% No_PFAM 11.1% PF01687.8_Flavokinase 3.7%	1	1	1	1	1	1	1	1	1	1	1	1	1	1	1	1	1	1	1	1	1	0	0	1	0	1	1	1	0	1	0	0	0	0	0	0	0	0	1	0.000988401	0.000581563		Over-represented
4769	PF00106.16_adh_short 88.9% No_PFAM 11.1%	1	1	1	1	1	1	1	1	1	1	1	1	1	1	1	1	1	1	1	1	1	1	1	1	0	1	0	1	0	1	0	0	0	0	0	0	0	0	0	0.000988401	0.000581563		Over-represented
4780	PF01504.9_PIP5K 74.1% No_PFAM 25.9%	1	1	1	1	1	1	1	1	1	1	1	1	1	1	1	1	1	1	1	0	1	1	1	1	1	1	0	0	1	1	0	0	0	0	0	0	0	0	0	0.000988401	0.000581563		Over-represented
4785	PF00153.18_Mito_carr 92.6% No_PFAM 7.4%	1	1	1	1	1	1	1	1	1	1	1	1	1	1	1	1	1	1	1	0	1	1	1	1	1	1	0	0	1	1	0	0	0	0	0	0	0	0	0	0.000988401	0.000581563		Over-represented
4792	PF05653.5_DUF803 96.3% No_PFAM 3.7%	1	1	1	1	1	1	1	1	1	1	1	1	1	1	1	1	1	1	1	0	1	1	1	1	1	1	0	0	1	1	0	0	0	0	0	0	0	0	0	0.000988401	0.000581563		Over-represented
4793	PF01490.9_Aa_trans 100.0%	1	1	1	1	1	1	1	1	1	1	1	1	1	1	1	1	1	1	1	0	1	1	1	1	1	1	0	0	1	1	0	0	0	0	0	0	0	0	0	0.000988401	0.000581563		Over-represented
4798	No_PFAM 74.1% PF00614.13_PLDc 25.9%	1	1	1	1	1	1	1	1	1	1	1	1	1	1	1	1	1	1	0	1	1	1	0	1	1	1	0	1	1	1	0	0	0	0	0	0	0	0	0	0.000988401	0.000581563		Over-represented
4807	PF02194.6_PXA 88.9% No_PFAM 11.1%	1	1	1	1	1	1	1	1	1	1	1	1	1	1	1	1	1	1	1	1	1	0	1	1	0	1	1	1	0	1	0	0	0	0	0	0	0	0	0	0.000988401	0.000581563		Over-represented
4817	No_PFAM 63.0% PF02290.6_SRP14 37.0%	1	1	1	1	1	1	1	1	1	1	1	1	1	1	1	1	1	1	1	0	1	1	1	1	1	1	0	0	1	1	0	0	0	0	0	0	0	0	0	0.000988401	0.000581563		Over-represented
4831	PF02037.18_SAP 88.9% No_PFAM 11.1%	1	1	1	1	1	1	1	1	1	1	1	1	1	1	1	1	1	1	1	1	1	0	0	1	0	1	0	1	0	0	0	0	0	1	0	0	1	0	1	0.000988401	0.000581563		Over-represented
4836	PF09341.1_Pcc1 100.0%	1	1	1	1	1	1	1	1	1	1	1	1	1	1	1	1	1	1	1	0	1	1	1	1	0	1	0	1	1	1	0	0	0	0	0	0	0	0	0	0.000988401	0.000581563		Over-represented
4837	No_PFAM 100.0%	1	1	1	1	1	1	1	1	1	1	1	1	1	1	1	1	1	1	1	0	0	1	1	1	1	1	0	1	1	1	0	0	0	0	0	0	0	0	0	0.000988401	0.000581563		Over-represented
4838	No_PFAM 100.0%	1	1	1	1	1	1	1	1	1	1	1	1	1	1	1	1	1	1	1	1	0	0	0	0	0	0	0	1	0	0	1	1	1	0	1	0	0	1	1	0.000988401	0.000581563		Over-represented
4840	PF07524.4_Bromo_TP 96.3% No_PFAM 3.7%	1	1	1	1	1	1	1	1	1	1	1	1	1	1	1	1	1	1	1	1	1	0	0	1	0	1	1	1	1	1	0	0	0	0	0	0	0	0	0	0.000988401	0.000581563		Over-represented
4844	No_PFAM 100.0%	1	1	1	1	1	1	1	1	1	1	1	1	1	1	1	1	1	1	1	0	1	1	1	1	1	1	0	1	0	1	0	0	0	0	0	0	0	0	0	0.000988401	0.000581563		Over-represented
4863	No_PFAM 96.3% PF00097.16_zf-C3HC4 3.7%	1	1	1	1	1	1	1	1	1	1	1	1	1	1	1	1	1	1	1	1	1	1	1	1	1	1	0	0	0	1	0	0	0	0	0	0	0	0	0	0.000988401	0.000581563		Over-represented
4866	No_PFAM 100.0%	1	1	1	1	1	1	1	1	1	1	1	1	1	1	1	1	1	1	1	1	1	1	1	1	0	1	0	1	0	1	0	0	0	0	0	0	0	0	0	0.000988401	0.000581563		Over-represented
814	PF00459.16_Inositol_P 100.0%	2	1	1	2	2	2	1	2	2	1	2	2	2	1	1	1	2	2	0	1	1	1	1	1	1	1	2	1	1	1	1	1	1	0	1	1	0	1	1	0.000897643	0.000584625		Over-represented
4767	No_PFAM 74.1% PF00096.17_zf-C2H2 25.9%	2	1	1	1	1	1	1	1	1	1	1	1	1	1	1	1	1	1	1	1	1	0	0	1	0	1	0	1	2	0	0	0	0	0	0	0	0	0	0	0.000719085	0.000606593		Over-represented
3692	PF00026.14_Asp 90.6% No_PFAM 9.4%	2	2	2	1	1	0	2	1	0	2	2	1	1	1	2	2	1	1	0	1	1	0	2	1	0	1	0	1	1	0	0	0	0	0	0	0	0	0	0	0.00102905	0.00066661		Over-represented
4947	PF06011.3_TRP 96.2% PF04825.4_Rad21_Rec8_N 3.8% No_PFAM 3.8%	1	1	1	1	1	1	1	1	0	2	1	1	1	1	1	1	1	1	0	1	1	1	1	0	1	1	0	1	0	1	0	0	0	0	0	0	0	0	0	0.00128873	0.000677794		Over-represented
4128	No_PFAM 100.0%	2	0	0	1	1	2	2	1	4	1	1	1	1	1	2	2	2	1	0	0	0	1	1	0	1	0	0	1	0	1	0	0	0	0	0	0	0	0	0	0.000318871	0.000681782		Over-represented
6133	PF06741.4_LsmAD 89.5% No_PFAM 10.5%	0	2	0	1	1	1	1	1	1	2	1	1	1	1	0	0	1	1	1	0	0	0	0	0	0	0	1	0	0	0	0	0	0	0	0	0	1	0	0	0.000672443	0.000681782		Over-represented
6699	No_PFAM 81.3% PF01501.11_Glyco_transf_8 12.5% PF06985.2_HET 6.3%	1	0	1	1	1	0	1	0	1	0	2	1	1	0	1	1	1	1	0	1	0	0	0	0	0	0	0	1	0	0	0	0	0	0	0	0	0	0	0	0.000672622	0.000681782		Over-represented
6781	No_PFAM 100.0%	2	1	0	1	1	1	0	1	1	0	0	1	1	1	1	0	1	1	1	0	1	0	0	0	0	0	0	0	0	0	0	0	0	0	0	0	0	0	0	0.000672622	0.000681782		Over-represented
809	PF09423.1_PhoD 95.8% PF08240.3_ADH_N 10.4% PF00107.17_ADH_zinc_N 10.4% No_PFAM 4.2% PF05983.2_MED7 2.1% PF03807.8_F420_oxidored 2.1% PF03446.6_NAD_binding_2 2.1% PF01210.14_NAD_Gly3P_dh_N 2.1%	2	2	2	2	2	2	2	2	2	1	1	2	2	1	1	1	2	4	1	0	2	1	2	1	1	3	0	0	0	0	0	0	1	0	1	0	0	1	1	0.000822404	0.000681782		Over-represented
770	PF02714.6_DUF221 93.9% No_PFAM 6.1%	2	1	1	2	2	2	1	2	2	1	1	2	2	2	1	1	2	2	1	1	1	1	1	1	1	1	0	1	1	1	1	2	1	1	1	0	1	1	1	0.000998362	0.000681782		Over-represented
686	PF00004.20_AAA 100.0%	1	3	2	1	1	1	3	3	1	3	2	2	2	3	3	1	1	2	0	1	1	1	1	2	0	1	0	0	1	1	1	0	1	0	2	2	0	1	0	0.0010793	0.000681782		Over-represented
4091	PF03009.8_GDPD 76.7% No_PFAM 23.3%	2	1	2	1	1	1	1	0	1	2	1	1	1	1	1	1	1	2	1	0	1	1	1	1	1	1	0	0	1	1	0	0	0	0	0	0	0	0	0	0.00128873	0.000681782		Over-represented
4369	PF00433.15_Pkinase_C 96.6% PF00069.16_Pkinase 96.6% No_PFAM 3.4%	2	1	1	1	1	1	1	1	1	1	1	1	1	1	1	1	1	1	1	1	1	1	1	1	1	1	0	0	1	1	0	0	0	0	0	0	0	0	0	0.00128873	0.000681782		Over-represented
4389	PF00722.12_Glyco_hydro_16 93.1% No_PFAM 6.9%	1	1	1	1	1	1	1	1	1	1	1	1	1	1	2	1	1	1	0	1	1	1	1	1	1	1	0	1	1	0	0	1	0	0	0	0	0	0	0	0.00128873	0.000681782		Over-represented
4402	No_PFAM 96.6% PF01965.15_DJ-1_PfpI 3.4%	1	1	1	1	1	1	1	1	1	2	1	1	1	1	1	1	1	1	0	1	1	1	1	1	1	1	0	1	1	1	0	0	0	0	0	0	0	0	0	0.00128873	0.000681782		Over-represented
4445	No_PFAM 100.0%	2	1	1	1	1	1	1	1	1	1	1	1	1	1	1	1	1	1	1	1	1	1	1	1	1	1	0	1	1	0	0	0	0	0	0	0	0	0	0	0.00128873	0.000681782		Over-represented
4474	PF00702.17_Hydrolase 93.1% No_PFAM 6.9%	1	1	1	2	1	1	1	1	1	1	1	1	1	1	1	1	1	1	1	0	1	1	1	0	1	1	1	1	1	1	0	0	0	0	0	0	0	0	0	0.00128873	0.000681782		Over-represented
4485	No_PFAM 93.1% PF01423.13_LSM 6.9%	1	2	1	1	1	1	1	1	1	1	1	1	1	1	1	1	1	1	1	1	0	1	1	1	1	1	0	1	1	1	0	0	0	0	0	0	0	0	0	0.00128873	0.000681782		Over-represented
4495	No_PFAM 100.0%	1	1	1	2	1	1	1	1	1	1	1	1	1	1	1	1	1	1	1	1	1	0	1	1	1	1	0	1	1	1	0	0	0	0	0	0	0	0	0	0.00128873	0.000681782		Over-represented
4514	No_PFAM 75.9% PF02602.6_HEM4 20.7% PF00651.22_BTB 3.4%	1	2	1	1	1	1	1	1	1	1	1	1	1	1	1	1	1	1	1	0	1	1	1	1	1	1	0	1	1	1	0	0	0	0	0	0	0	0	0	0.00128873	0.000681782		Over-represented
4525	PF04124.3_Dor1 93.1% No_PFAM 6.9%	1	1	1	1	1	1	2	1	1	1	1	1	1	1	1	1	1	1	1	1	1	1	0	1	1	1	0	1	1	1	0	0	0	0	0	0	0	0	0	0.00128873	0.000681782		Over-represented
5893	No_PFAM 95.0% PF05730.2_CFEM 5.0%	1	1	1	1	1	1	1	1	1	1	1	0	0	1	1	0	1	1	1	0	1	0	0	1	0	1	0	0	1	0	0	0	0	0	0	0	0	0	0	0.00128873	0.000681782		Over-represented
5964	No_PFAM 100.0%	1	1	1	1	1	1	0	1	1	1	1	1	1	1	0	0	1	1	1	0	0	0	0	1	0	0	0	0	0	1	0	1	0	0	0	0	1	0	0	0.00128873	0.000681782		Over-represented
5976	No_PFAM 95.0% PF02891.11_zf-MIZ 5.0%	1	1	1	1	1	1	1	1	1	1	0	1	1	1	0	0	1	1	1	0	1	0	0	1	0	1	1	0	0	0	0	0	0	0	0	0	0	0	0	0.00128873	0.000681782		Over-represented
5982	No_PFAM 100.0%	1	1	1	1	1	1	1	1	1	1	0	1	1	1	0	0	1	1	1	1	0	0	0	1	0	1	0	1	0	0	0	0	0	0	0	0	0	0	0	0.00128873	0.000681782		Over-represented
3683	PF01344.16_Kelch_1 50.0% No_PFAM 50.0% PF07646.6_Kelch_2 12.5%	1	1	2	1	1	1	1	1	1	1	1	1	1	2	2	1	1	1	0	1	1	1	1	1	1	1	0	1	1	1	0	0	0	1	0	0	0	0	0	0.00136535	0.000681782		Over-represented
5084	PF00970.15_FAD_binding_6 84.0% No_PFAM 16.0% PF00175.12_NAD_binding_1 8.0%	1	1	1	1	1	1	1	1	1	1	1	1	1	1	1	1	1	0	1	1	0	0	0	1	0	1	1	1	0	1	0	0	0	0	0	0	0	0	1	0.00140639	0.000681782		Over-represented
5090	PF08241.3_Methyltransf_11 100.0% PF08242.3_Methyltransf_12 32.0%	1	1	1	1	1	1	1	1	1	1	1	1	1	1	1	1	1	0	1	1	1	0	0	1	0	1	0	1	1	1	0	0	0	0	0	0	0	0	0	0.00140639	0.000681782		Over-represented
5092	PF00023.21_Ank 100.0%	1	1	0	1	1	1	1	1	1	1	1	1	1	1	1	1	1	1	0	1	1	0	0	1	0	1	1	1	0	1	0	0	0	1	0	0	0	0	0	0.00140639	0.000681782		Over-represented
5106	PF09495.1_UPF0390 80.0% No_PFAM 20.0%	0	1	1	1	1	1	1	1	1	1	1	1	1	1	1	1	1	1	1	1	0	0	0	1	0	1	1	1	1	1	0	0	0	0	0	0	0	0	0	0.00140639	0.000681782		Over-represented
5111	PF00411.10_Ribosomal_S11 88.0% No_PFAM 12.0%	1	1	1	1	1	1	1	1	1	1	0	1	1	1	1	1	1	1	0	0	0	0	0	0	0	1	1	0	0	0	1	1	1	0	1	0	0	1	1	0.00140639	0.000681782		Over-represented
5121	PF03932.5_CutC 96.0% No_PFAM 4.0%	0	1	1	1	1	1	1	1	1	1	1	1	1	1	1	1	1	1	1	1	1	0	0	1	0	1	0	1	1	1	0	0	0	0	0	0	0	0	0	0.00140639	0.000681782		Over-represented
5124	No_PFAM 100.0%	1	1	1	1	1	1	1	0	1	1	1	1	1	1	1	1	1	1	1	0	0	1	1	0	1	1	0	1	1	1	0	0	0	0	0	0	0	0	0	0.00140639	0.000681782		Over-represented
5153	No_PFAM 100.0%	1	1	1	1	1	1	1	0	1	1	1	1	1	1	1	1	1	1	1	0	0	0	0	0	0	0	1	0	0	0	0	1	1	0	1	1	0	1	1	0.00140639	0.000681782		Over-represented
4788	PF02626.6_AHS2 88.9% PF02786.8_CPSase_L_D2 85.2% PF02785.10_Biotin_carb_C 85.2% PF00364.13_Biotin_lipoyl 74.1% PF00289.13_CPSase_L_chain 74.1% PF02682.7_AHS1 29.6% No_PFAM 7.4%	1	1	1	2	2	2	1	2	0	1	0	1	1	1	1	1	1	1	1	0	0	0	1	0	1	0	0	0	0	0	0	1	0	0	1	1	0	0	1	0.0011585	0.000718015		Over-represented
92	PF02770.10_Acyl-CoA_dh_M 97.3% PF00441.15_Acyl-CoA_dh_1 96.6% PF00173.19_Cyt-b5 50.7% PF08028.2_Acyl-CoA_dh_2 35.8% PF02771.7_Acyl-CoA_dh_N 18.9% PF01263.11_Aldose_epim 0.7% No_PFAM 0.7%	4	5	9	6	6	4	7	5	4	5	5	4	4	4	4	3	4	5	5	3	3	2	6	3	4	2	0	3	2	4	4	1	3	3	3	0	3	4	2	0.000590515	0.000763073		Over-represented
6508	No_PFAM 100.0%	1	1	1	1	1	1	0	1	1	1	1	1	1	0	0	0	1	1	0	0	0	0	1	0	0	0	0	0	0	2	0	0	0	0	0	0	0	0	0	0.000584995	0.000837269		Over-represented
6262	PF01480.8_PWI 100.0%	1	1	0	1	1	1	1	1	1	0	0	1	1	1	1	0	1	1	1	0	0	0	0	1	0	1	0	0	0	1	0	0	0	0	0	0	0	0	0	0.00136503	0.000850252		Over-represented
6265	No_PFAM 100.0%	1	1	1	1	0	1	1	1	1	1	1	0	1	1	1	1	0	0	1	0	1	0	0	1	0	1	0	0	0	0	0	0	0	0	0	0	0	0	0	0.00136503	0.000850252		Over-represented
6266	No_PFAM 100.0%	0	1	0	1	1	1	1	1	1	1	0	1	1	1	1	0	1	1	1	0	0	0	0	0	0	1	0	1	0	1	0	0	0	0	0	0	0	0	0	0.00136503	0.000850252		Over-represented
6301	PF08601.1_PAP1 100.0% PF00170.12_bZIP_1 94.4% PF07716.6_bZIP_2 83.3%	1	1	0	1	1	1	0	1	1	1	1	1	1	1	0	0	1	1	1	1	0	0	0	0	0	1	0	1	0	0	0	0	0	0	0	0	0	0	0	0.00136503	0.000850252		Over-represented
6313	No_PFAM 100.0%	1	1	1	1	1	1	1	1	1	0	1	1	1	1	0	0	0	1	1	1	0	0	0	0	0	1	0	1	0	0	0	0	0	0	0	0	0	0	0	0.00136503	0.000850252		Over-represented
6338	No_PFAM 100.0%	1	1	1	1	1	1	1	0	1	1	1	1	1	0	0	0	1	1	0	1	1	0	0	0	0	1	0	1	0	0	0	0	0	0	0	0	0	0	0	0.00136503	0.000850252		Over-represented
1211	PF00450.13_Peptidase_S10 97.6% No_PFAM 2.4%	2	0	4	3	3	3	1	3	0	0	1	3	2	2	1	1	3	2	0	2	0	1	2	0	0	0	0	2	0	1	0	0	0	0	0	0	0	0	0	0.000816167	0.000915692		Over-represented
5800	No_PFAM 100.0%	3	0	0	1	1	1	1	2	2	1	0	2	2	1	0	0	1	2	1	0	0	0	0	0	0	0	0	0	0	0	0	0	0	0	0	0	0	0	0	0.000299461	0.000917145		Over-represented
4714	No_PFAM 53.6% PF00646.24_F-box 46.4% PF02463.10_SMC_N 3.6%	1	1	1	1	1	1	1	1	1	1	1	2	1	1	1	1	2	1	1	2	2	0	0	1	0	0	0	1	0	1	0	0	0	0	0	0	0	0	0	0.000831857	0.000997536		Over-represented
7269	PF00250.9_Fork_head 85.7% No_PFAM 14.3%	2	1	0	1	1	1	0	1	1	0	0	1	1	1	0	0	1	1	1	0	0	0	0	0	0	0	0	0	0	0	0	0	0	0	0	0	0	0	0	0.000528816	0.00100918		Over-represented
7292	No_PFAM 100.0%	2	1	0	1	1	1	0	1	1	0	0	1	1	1	0	0	1	1	1	0	0	0	0	0	0	0	0	0	0	0	0	0	0	0	0	0	0	0	0	0.000528816	0.00100918		Over-represented
7299	PF00628.20_PHD 64.3% No_PFAM 35.7%	1	1	0	1	1	1	1	1	2	0	0	1	1	0	0	0	1	1	1	0	0	0	0	0	0	0	0	0	0	0	0	0	0	0	0	0	0	0	0	0.000528816	0.00100918		Over-represented
7314	No_PFAM 100.0%	2	1	0	1	1	1	0	1	1	0	0	1	1	1	0	0	1	1	1	0	0	0	0	0	0	0	0	0	0	0	0	0	0	0	0	0	0	0	0	0.000528816	0.00100918		Over-represented
7316	No_PFAM 100.0%	1	1	0	1	1	1	0	1	1	0	0	1	1	2	0	0	1	1	1	0	0	0	0	0	0	0	0	0	0	0	0	0	0	0	0	0	0	0	0	0.000528816	0.00100918		Over-represented
7332	PF01612.11_3_5_exonuc 85.7% No_PFAM 14.3%	2	0	0	1	1	1	1	1	1	0	0	1	1	1	0	0	1	1	0	0	0	0	0	0	0	0	0	0	0	0	0	1	0	0	0	0	0	0	0	0.000528816	0.00100918		Over-represented
7340	No_PFAM 100.0%	1	0	0	1	1	1	0	1	1	0	1	1	1	1	0	0	2	1	1	0	0	0	0	0	0	0	0	0	0	0	0	0	0	0	0	0	0	0	0	0.000528816	0.00100918		Over-represented
7344	PF08801.2_Nup133_N 92.9% PF04044.5_Nup133 78.6% No_PFAM 7.1%	2	1	0	1	1	1	0	1	1	0	0	1	1	1	0	0	1	1	1	0	0	0	0	0	0	0	0	0	0	0	0	0	0	0	0	0	0	0	0	0.000528816	0.00100918		Over-represented
7363	No_PFAM 100.0%	2	0	1	1	1	1	0	1	1	0	0	1	1	1	0	0	1	1	0	0	0	0	0	0	0	1	0	0	0	0	0	0	0	0	0	0	0	0	0	0.000528816	0.00100918		Over-represented
3842	PF00069.16_Pkinase 77.4% No_PFAM 19.4% PF02464.8_CinA 3.2%	1	1	2	1	1	1	1	1	1	1	1	1	1	1	2	1	1	1	1	1	1	1	1	1	1	1	0	1	1	1	0	0	0	0	0	0	0	0	0	0.00181973	0.00100918		Over-represented
3890	PF03062.10_MBOAT 93.5% No_PFAM 6.5%	2	1	1	1	1	1	1	1	1	1	1	1	1	1	2	1	1	1	1	1	1	1	1	1	1	1	0	1	1	1	0	0	0	0	0	0	0	0	0	0.00181973	0.00100918		Over-represented
3942	No_PFAM 64.5% PF00043.16_GST_C 32.3% PF02798.11_GST_N 12.9%	1	1	1	1	1	1	1	2	1	1	1	1	1	2	1	1	1	1	0	1	1	1	1	1	1	1	0	0	1	1	0	0	0	0	1	0	0	0	1	0.00181973	0.00100918		Over-represented
3968	No_PFAM 100.0%	1	1	2	1	1	1	1	1	1	1	2	1	1	1	1	1	1	1	1	1	1	1	1	1	1	1	0	1	1	1	0	0	0	0	0	0	0	0	0	0.00181973	0.00100918		Over-represented
3972	No_PFAM 100.0%	2	1	1	2	1	1	1	1	1	1	1	1	1	1	1	1	1	1	1	1	1	1	1	1	1	1	0	1	1	1	0	0	0	0	0	0	0	0	0	0.00181973	0.00100918		Over-represented
4030	PF00646.24_F-box 87.1% PF02809.11_UIM 16.1% No_PFAM 9.7% PF00164.16_Ribosomal_S12 3.2%	1	1	1	1	1	1	2	1	1	1	1	1	2	1	1	1	1	1	1	1	1	1	1	1	1	1	0	1	1	1	0	0	0	0	0	0	0	0	0	0.00181973	0.00100918		Over-represented
6348	No_PFAM 72.2% PF01758.7_SBF 27.8%	1	0	2	1	1	1	1	1	1	0	1	1	1	1	0	0	1	1	0	0	0	0	0	0	0	0	2	0	0	0	0	1	0	0	0	0	0	0	0	0.000577338	0.00103774		Over-represented
6112	No_PFAM 100.0%	1	0	1	2	2	0	1	0	1	0	1	2	2	0	1	1	1	1	0	1	0	0	1	0	0	0	0	0	0	0	0	0	0	0	0	0	0	0	0	0.000582196	0.00107392		Over-represented
3426	No_PFAM 100.0%	2	1	1	1	1	1	1	2	2	1	1	2	2	1	1	1	2	1	1	1	0	1	1	0	3	1	0	1	0	1	0	0	0	0	0	0	0	0	0	0.000687275	0.0010776		Over-represented
4199	No_PFAM 93.3% PF07110.2_EthD 6.7%	1	0	2	2	2	2	1	2	1	1	0	1	1	3	1	1	1	1	1	0	1	1	0	1	0	0	0	0	2	1	0	0	0	0	0	0	0	0	0	0.00102905	0.0010776		Over-represented
5239	PF00096.17_zf-C2H2 75.0% No_PFAM 25.0%	1	1	1	1	1	1	2	0	1	2	1	1	1	0	1	1	1	1	1	1	2	1	0	0	0	0	0	0	0	0	0	0	1	0	0	0	0	0	0	0.00102905	0.0010776		Over-represented
5253	PF08242.3_Methyltransf_12 95.8% PF08241.3_Methyltransf_11 95.8% No_PFAM 4.2%	0	1	1	1	1	1	1	1	1	1	1	1	1	1	1	1	1	1	1	0	1	0	0	1	1	1	0	0	0	0	0	0	0	0	0	0	0	0	2	0.00102905	0.0010776		Over-represented
3513	No_PFAM 100.0%	1	1	1	1	1	1	1	3	1	2	2	1	1	2	1	1	1	1	0	1	2	1	0	1	1	0	0	1	0	1	0	1	0	0	0	0	0	0	1	0.00112813	0.0010776		Over-represented
6680	PF00072.15_Response_reg 100.0% PF00512.16_HisKA 93.8% PF02518.17_HATPase_c 68.8%	1	0	0	1	1	1	0	1	1	0	0	1	1	1	1	1	1	1	0	0	0	1	1	0	1	0	0	0	0	0	0	0	0	0	0	0	0	0	0	0.00136535	0.0010776		Over-represented
6746	PF01363.12_FYVE 81.3% PF00097.16_zf-C3HC4 75.0% No_PFAM 12.5%	1	1	0	1	1	1	0	1	1	1	0	1	1	1	0	0	1	1	1	1	0	0	0	1	0	0	0	0	0	0	0	0	0	0	0	0	0	0	0	0.00136535	0.0010776		Over-represented
6777	PF07716.6_bZIP_2 93.8% PF00170.12_bZIP_1 81.3%	1	1	0	1	1	1	0	0	1	1	1	1	1	1	0	0	1	1	0	1	0	0	0	1	0	0	0	1	0	0	0	0	0	0	0	0	0	0	0	0.00136535	0.0010776		Over-represented
6789	PF00036.23_efhand 100.0%	1	1	0	1	1	1	0	1	1	0	1	1	1	1	0	0	1	1	1	0	1	0	0	0	0	1	0	0	0	0	0	0	0	0	0	0	0	0	0	0.00136535	0.0010776		Over-represented
6803	PF04424.4_DUF544 100.0%	1	1	0	1	1	1	0	1	1	0	1	1	1	1	0	0	1	1	1	0	0	0	0	0	0	0	1	0	1	0	0	0	0	0	0	0	0	0	0	0.00136535	0.0010776		Over-represented
4603	PF02518.17_HATPase_c 100.0% PF00512.16_HisKA 100.0% PF00072.15_Response_reg 100.0% PF08447.2_PAS_3 96.4% PF00989.15_PAS 71.4% PF08448.1_PAS_4 46.4% PF08569.2_Mo25 3.6%	1	1	1	1	1	1	1	1	1	1	1	1	1	1	1	1	1	1	1	1	1	1	1	1	0	1	0	1	1	1	0	0	0	0	0	0	0	0	0	0.00153035	0.0010776		Over-represented
4612	PF01425.12_Amidase 96.4% No_PFAM 3.6%	1	1	1	1	1	1	1	1	1	1	1	1	1	1	1	1	1	1	1	1	1	0	1	0	1	1	0	1	0	1	0	0	1	0	0	1	0	0	0	0.00153035	0.0010776		Over-represented
4617	No_PFAM 100.0%	1	1	1	1	1	1	1	1	1	1	1	1	1	1	1	1	1	1	1	0	1	1	1	1	1	1	0	1	1	1	0	0	0	0	0	0	0	0	0	0.00153035	0.0010776		Over-represented
4618	PF05739.10_SNARE 92.9% PF00804.16_Syntaxin 82.1%	1	1	1	1	1	1	1	1	1	1	1	1	1	1	1	1	1	1	0	1	1	1	1	1	1	1	0	1	1	1	0	0	0	0	0	0	0	0	0	0.00153035	0.0010776		Over-represented
4625	PF00071.13_Ras 92.9% PF08477.4_Miro 57.1% No_PFAM 7.1%	1	1	1	1	1	1	1	1	1	1	1	1	1	1	1	1	1	1	1	1	0	1	1	1	1	1	0	1	1	1	0	0	0	0	0	0	0	0	0	0.00153035	0.0010776		Over-represented
4626	PF00850.10_Hist_deacetyl 100.0%	1	1	1	1	1	1	1	1	1	1	1	1	1	1	1	1	1	1	0	1	1	1	1	1	1	1	0	1	1	1	0	0	0	0	0	0	0	0	0	0.00153035	0.0010776		Over-represented
4629	PF04248.3_DUF427 100.0%	1	1	1	1	1	1	1	1	1	1	1	1	1	1	1	1	1	1	0	0	0	1	1	0	1	0	0	0	1	1	1	0	1	0	1	1	0	1	0	0.00153035	0.0010776		Over-represented
4631	PF06966.3_DUF1295 100.0% PF00153.18_Mito_carr 3.6%	1	1	1	1	1	1	1	1	1	1	1	1	1	1	1	1	1	1	0	1	0	0	0	1	1	0	0	1	0	1	1	0	0	1	0	0	1	1	1	0.00153035	0.0010776		Over-represented
4635	PF01738.9_DLH 100.0%	1	1	1	1	1	1	1	1	1	1	1	1	1	1	1	1	1	1	0	1	1	1	1	1	1	1	0	1	1	1	0	0	0	0	0	0	0	0	0	0.00153035	0.0010776		Over-represented
4644	PF08325.1_WLM 92.9% PF01863.8_DUF45 35.7% No_PFAM 7.1% PF00887.10_ACBP 3.6%	1	1	1	1	1	1	1	1	1	1	1	1	1	1	1	1	1	1	0	1	1	1	1	1	1	1	0	1	1	1	0	0	0	0	0	0	0	0	0	0.00153035	0.0010776		Over-represented
4652	No_PFAM 100.0%	1	1	1	1	1	1	1	1	1	1	1	1	1	1	1	1	1	1	1	1	1	1	1	1	1	1	0	1	0	1	0	0	0	0	0	0	0	0	0	0.00153035	0.0010776		Over-represented
4654	PF08584.2_Ribonuc_P_40 89.3% No_PFAM 10.7%	1	1	1	1	1	1	1	1	1	1	1	1	1	1	1	1	1	1	1	1	1	1	1	1	0	1	0	1	1	1	0	0	0	0	0	0	0	0	0	0.00153035	0.0010776		Over-represented
4658	PF03980.5_Nnf1 100.0%	1	1	1	1	1	1	1	1	1	1	1	1	1	1	1	1	1	1	1	0	1	1	1	1	1	0	1	1	1	1	0	0	0	0	0	0	0	0	0	0.00153035	0.0010776		Over-represented
4661	No_PFAM 100.0%	1	1	1	1	1	1	1	1	1	1	1	1	1	1	1	1	1	1	1	1	1	1	1	1	1	1	0	1	0	1	0	0	0	0	0	0	0	0	0	0.00153035	0.0010776		Over-represented
4676	No_PFAM 100.0%	1	1	1	1	1	1	1	1	1	1	1	1	1	1	1	1	1	1	0	1	1	1	1	1	1	1	0	1	1	1	0	0	0	0	0	0	0	0	0	0.00153035	0.0010776		Over-represented
4680	No_PFAM 100.0%	1	1	1	1	1	1	1	1	1	1	1	1	1	1	1	1	1	1	1	1	1	1	1	1	1	1	0	0	1	1	0	0	0	0	0	0	0	0	0	0.00153035	0.0010776		Over-represented
4681	No_PFAM 100.0%	1	1	1	1	1	1	1	1	1	1	1	1	1	1	1	1	1	1	0	0	1	1	1	1	1	1	0	0	1	1	0	0	0	0	1	0	0	1	0	0.00153035	0.0010776		Over-represented
4682	No_PFAM 100.0%	1	1	1	1	1	1	1	1	1	1	1	1	1	1	1	1	1	1	1	0	1	1	1	1	1	1	0	1	1	1	0	0	0	0	0	0	0	0	0	0.00153035	0.0010776		Over-represented
4685	No_PFAM 100.0%	1	1	1	1	1	1	1	1	1	1	1	1	1	1	1	1	1	1	1	1	1	1	1	1	0	1	1	1	0	1	0	0	0	0	0	0	0	0	0	0.00153035	0.0010776		Over-represented
4688	No_PFAM 100.0%	1	1	1	1	1	1	1	1	1	1	1	1	1	1	1	1	1	1	1	0	1	1	1	1	1	1	0	1	1	1	0	0	0	0	0	0	0	0	0	0.00153035	0.0010776		Over-represented
4690	PF04115.3_Ureidogly_hydro 92.9% No_PFAM 7.1%	1	1	1	1	1	1	1	1	1	1	1	1	1	1	1	1	1	1	1	1	1	1	1	1	0	1	1	1	0	1	0	0	0	0	0	0	0	0	0	0.00153035	0.0010776		Over-represented
4691	PF09439.1_SRPRB 100.0% PF01926.14_MMR_HSR1 7.1%	1	1	1	1	1	1	1	1	1	1	1	1	1	1	1	1	1	1	1	0	1	1	1	1	1	1	1	0	1	1	0	0	0	0	0	0	0	0	0	0.00153035	0.0010776		Over-represented
4692	No_PFAM 100.0%	1	1	1	1	1	1	1	1	1	1	1	1	1	1	1	1	1	1	1	1	1	0	1	1	1	1	0	1	1	1	0	0	0	0	0	0	0	0	0	0.00153035	0.0010776		Over-represented
4697	No_PFAM 100.0%	1	1	1	1	1	1	1	1	1	1	1	1	1	1	1	1	1	1	0	1	0	1	1	1	1	1	0	1	1	1	0	1	0	0	0	0	0	0	0	0.00153035	0.0010776		Over-represented
4699	PF00397.17_WW 71.4% PF01846.10_FF 32.1% No_PFAM 25.0%	1	1	1	1	1	1	1	1	1	1	1	1	1	1	1	1	1	1	1	1	1	1	1	1	0	1	0	1	1	1	0	0	0	0	0	0	0	0	0	0.00153035	0.0010776		Over-represented
4705	PF09091.2_CenpB-DNA-bind 100.0% PF04218.4_CENP-B_N 71.4%	1	1	1	1	1	1	1	1	1	1	1	1	1	1	1	1	1	1	1	1	1	0	0	0	0	1	0	1	0	1	0	0	0	0	1	0	1	1	1	0.00153035	0.0010776		Over-represented
4706	PF01713.12_Smr 89.3% PF08590.1_DUF1771 7.1% PF02845.7_CUE 7.1% No_PFAM 3.6%	1	1	1	1	1	1	1	1	1	1	1	1	1	1	1	1	1	1	1	1	0	1	1	1	1	0	1	1	1	1	0	0	0	0	0	0	0	0	0	0.00153035	0.0010776		Over-represented
5254	PF00328.13_Acid_phosphat_A 100.0%	0	0	1	1	1	1	1	2	1	1	1	1	1	1	1	1	1	1	0	1	0	1	1	1	1	0	0	1	0	0	0	0	0	0	0	0	0	1	0	0.00181629	0.0010776		Over-represented
5391	PF04241.6_DUF423 95.7% No_PFAM 4.3%	1	1	1	1	1	1	1	0	1	1	1	1	1	0	1	1	1	1	0	0	0	0	0	1	0	1	0	0	0	0	1	1	1	0	0	0	0	1	1	0.00214105	0.0010776		Over-represented
5394	No_PFAM 78.3% PF00097.16_zf-C3HC4 21.7%	0	1	1	1	1	1	1	0	1	1	1	1	1	1	1	1	1	1	0	0	1	1	1	1	1	1	0	0	0	1	0	0	0	0	0	0	0	0	0	0.00214105	0.0010776		Over-represented
5395	PF01765.10_RRF 95.7% PF01522.12_Polysacc_deac_1 4.3% No_PFAM 4.3%	1	1	1	1	1	1	1	0	1	1	1	1	1	1	1	1	1	0	1	1	0	0	0	0	0	0	1	1	0	0	0	0	0	1	0	0	1	0	1	0.00214105	0.0010776		Over-represented
5402	No_PFAM 100.0%	1	1	1	1	1	1	1	1	0	1	0	1	1	1	1	1	1	1	1	1	1	0	0	1	0	1	0	1	0	1	0	0	0	0	0	0	0	0	0	0.00214105	0.0010776		Over-represented
5407	No_PFAM 87.0% PF01731.11_Arylesterase 13.0%	1	0	1	1	1	1	1	1	0	1	1	1	1	1	1	1	1	1	1	0	0	1	0	1	1	0	0	0	0	0	0	0	0	1	0	0	1	0	1	0.00214105	0.0010776		Over-represented
427	PF01522.12_Polysacc_deac_1 95.3% No_PFAM 4.7%	2	2	2	3	3	3	3	2	3	3	1	2	2	3	2	1	3	3	2	1	0	3	3	1	3	0	0	1	1	1	0	0	0	0	1	4	0	0	0	0.00215493	0.0010776		Over-represented
4605	PF08613.2_Cyclin 89.3% No_PFAM 10.7%	1	1	1	1	1	1	1	1	1	0	1	1	1	2	1	1	2	1	1	1	1	0	0	1	0	0	1	1	0	1	0	0	0	0	0	0	1	0	1	0.00190426	0.00109222		Over-represented
4616	PF00106.16_adh_short 92.9% No_PFAM 7.1%	1	1	2	1	1	1	1	1	1	1	1	1	1	1	1	1	1	1	0	1	1	1	2	0	1	1	0	1	0	1	0	0	0	0	0	0	0	0	0	0.00125391	0.00109869		Over-represented
4660	No_PFAM 100.0%	2	1	1	1	1	1	1	1	1	1	1	1	1	1	1	1	1	1	1	1	0	0	0	2	1	1	0	1	1	1	0	0	0	0	0	0	0	0	0	0.00125391	0.00109869		Over-represented
857	PF00180.11_Iso_dh 97.9% No_PFAM 2.1%	2	2	2	2	2	2	1	1	1	2	2	2	2	3	1	1	1	2	2	1	0	2	2	1	2	0	0	0	1	1	0	2	1	0	0	0	0	0	1	0.00265201	0.00113988		Over-represented
6051	PF03171.11_2OG-FeII_Oxy 89.5% No_PFAM 10.5%	0	2	1	1	1	1	1	1	0	0	0	1	1	1	1	1	1	1	1	0	0	0	0	0	0	0	0	0	0	0	0	1	0	0	0	0	0	1	1	0.00128873	0.0011534		Over-represented
6134	No_PFAM 100.0%	1	1	1	2	1	1	1	1	0	0	1	1	1	1	0	0	1	1	1	1	1	0	0	1	0	0	0	0	0	0	0	0	0	0	0	0	0	0	0	0.00128873	0.0011534		Over-represented
703	PF01636.14_APH 98.0% PF08028.2_Acyl-CoA_dh_2 2.0% PF00441.15_Acyl-CoA_dh_1 2.0% No_PFAM 2.0%	2	1	2	1	2	2	2	2	2	2	2	1	1	2	2	1	2	2	3	1	1	1	2	1	0	1	0	1	0	1	1	1	1	1	1	0	1	1	1	0.000998362	0.00118308		Over-represented
5094	PF00102.18_Y_phosphatase 100.0%	1	1	1	1	1	1	1	1	1	1	1	1	1	1	1	1	1	1	1	2	0	0	0	0	0	0	1	2	0	0	0	0	0	1	0	0	0	0	0	0.000527185	0.00119028		Over-represented
3160	No_PFAM 100.0%	1	2	4	1	1	1	3	1	1	5	5	1	1	0	3	1	0	2	0	1	0	0	0	0	0	0	0	1	0	0	0	0	0	0	0	0	0	0	0	3.49948e-05	0.00124344		Over-represented
855	No_PFAM 72.3% PF01494.10_FAD_binding_3 27.7%	3	3	3	1	1	1	3	6	1	1	1	2	2	4	1	0	4	2	0	4	2	0	0	0	0	0	0	2	0	0	0	0	0	0	0	0	0	0	0	0.000247987	0.00124344		Over-represented
6981	PF08240.3_ADH_N 93.3% PF00107.17_ADH_zinc_N 13.3% No_PFAM 6.7%	1	1	2	1	1	1	2	0	0	0	1	1	1	1	0	0	1	0	0	0	0	0	1	0	0	0	0	0	0	0	0	0	0	0	0	0	0	0	0	0.000531063	0.00124344		Over-represented
7000	No_PFAM 100.0%	1	1	0	1	1	1	0	2	1	0	0	1	1	2	0	0	1	1	0	0	1	0	0	0	0	0	0	0	0	0	0	0	0	0	0	0	0	0	0	0.000531063	0.00124344		Over-represented
7032	No_PFAM 100.0%	0	0	1	2	2	1	1	1	1	0	0	1	1	1	0	0	1	1	1	0	0	0	0	0	0	0	0	0	0	0	0	0	0	0	0	0	0	0	0	0.000531063	0.00124344		Over-represented
8031	PF00106.16_adh_short 75.0% No_PFAM 25.0% PF08659.1_KR 8.3% PF06985.2_HET 8.3%	1	0	0	1	1	1	0	1	1	0	0	1	0	1	1	0	1	1	0	0	0	0	0	0	1	0	0	0	0	0	0	0	0	0	0	0	0	0	0	0.00102905	0.00124344		Over-represented
8033	PF00561.11_Abhydrolase_1 100.0%	1	0	0	1	1	1	0	1	1	0	0	0	1	1	1	0	1	1	0	0	0	0	0	0	1	0	0	0	0	0	0	0	0	0	0	0	0	0	0	0.00102905	0.00124344		Over-represented
8040	No_PFAM 100.0%	0	1	1	1	1	1	1	0	1	0	1	0	1	0	1	0	1	0	0	1	0	0	0	0	0	0	0	0	0	0	0	0	0	0	0	0	0	0	0	0.00102905	0.00124344		Over-represented
8050	No_PFAM 91.7% PF00903.16_Glyoxalase 8.3%	0	0	0	1	1	1	0	1	0	0	0	1	1	1	1	1	1	1	0	0	0	0	0	0	0	0	0	0	0	1	0	0	0	0	0	0	0	0	0	0.00102905	0.00124344		Over-represented
8064	PF00172.9_Zn_clus 58.3% No_PFAM 41.7%	1	1	0	1	1	1	0	1	0	0	0	1	1	1	0	0	1	1	0	0	0	0	0	0	0	0	0	0	1	0	0	0	0	0	0	0	0	0	0	0.00102905	0.00124344		Over-represented
8066	PF02518.17_HATPase_c 100.0% PF00512.16_HisKA 100.0% PF00072.15_Response_reg 91.7% PF08447.2_PAS_3 58.3%	1	1	0	1	1	1	1	0	0	0	1	1	1	0	0	0	1	1	0	0	0	0	0	0	0	0	0	1	0	0	0	0	0	0	0	0	0	0	0	0.00102905	0.00124344		Over-represented
8067	PF08659.1_KR 83.3% PF00106.16_adh_short 83.3% PF08242.3_Methyltransf_12 75.0% PF08241.3_Methyltransf_11 75.0% PF07993.3_NAD_binding_4 75.0% PF02801.13_Ketoacyl-synt_C 75.0% PF00698.12_Acyl_transf_1 75.0% PF00109.17_ketoacyl-synt 66.7% PF01370.12_Epimerase 58.3% PF01073.10_3Beta_HSD 25.0% No_PFAM 16.7% PF00550.16_PP-binding 8.3%	1	0	1	1	1	0	1	0	0	1	1	1	1	0	0	0	1	1	0	0	0	0	0	0	0	0	0	1	0	0	0	0	0	0	0	0	0	0	0	0.00102905	0.00124344		Over-represented
8079	PF05383.8_La 91.7% PF00076.13_RRM_1 66.7%	1	1	0	1	1	1	0	1	0	0	0	1	1	1	0	0	1	1	1	0	0	0	0	0	0	0	0	0	0	0	0	0	0	0	0	0	0	0	0	0.00102905	0.00124344		Over-represented
8080	PF00561.11_Abhydrolase_1 58.3% No_PFAM 41.7%	0	0	1	1	1	1	1	1	1	1	0	0	0	1	0	0	1	1	0	0	0	0	0	0	0	0	0	0	0	1	0	0	0	0	0	0	0	0	0	0.00102905	0.00124344		Over-represented
8092	PF08534.1_Redoxin 58.3% PF00578.12_AhpC-TSA 58.3% No_PFAM 41.7%	1	1	1	0	0	0	1	0	1	1	1	1	1	0	1	0	0	1	0	0	0	0	0	0	0	0	0	0	0	0	0	0	0	0	0	0	0	0	1	0.00102905	0.00124344		Over-represented
8105	PF01783.14_Ribosomal_L32p 100.0%	1	1	0	1	1	1	0	1	1	0	0	1	1	0	0	0	1	1	0	1	0	0	0	0	0	0	0	0	0	0	0	0	0	0	0	0	0	0	0	0.00102905	0.00124344		Over-represented
8109	No_PFAM 100.0%	0	1	0	1	1	1	0	1	1	0	0	1	1	1	0	0	1	1	1	0	0	0	0	0	0	0	0	0	0	0	0	0	0	0	0	0	0	0	0	0.00102905	0.00124344		Over-represented
8110	No_PFAM 100.0%	1	0	0	1	1	1	1	1	1	0	0	1	1	0	0	0	1	1	0	0	0	0	0	0	1	0	0	0	0	0	0	0	0	0	0	0	0	0	0	0.00102905	0.00124344		Over-represented
8115	No_PFAM 100.0%	1	1	0	1	1	1	0	1	1	0	0	1	1	1	0	0	1	0	1	0	0	0	0	0	0	0	0	0	0	0	0	0	0	0	0	0	0	0	0	0.00102905	0.00124344		Over-represented
8118	No_PFAM 100.0%	1	0	0	1	1	1	0	1	1	1	0	0	1	1	0	0	1	1	1	0	0	0	0	0	0	0	0	0	0	0	0	0	0	0	0	0	0	0	0	0.00102905	0.00124344		Over-represented
8120	No_PFAM 100.0%	1	1	0	1	1	1	0	1	1	0	0	1	1	0	0	0	1	1	0	0	0	0	0	0	0	0	0	1	0	0	0	0	0	0	0	0	0	0	0	0.00102905	0.00124344		Over-represented
8124	PF04616.5_Glyco_hydro_43 91.7% PF00144.15_Beta-lactamase 8.3% No_PFAM 8.3%	1	0	0	1	1	1	0	1	1	1	0	1	1	0	0	0	1	1	0	0	0	0	0	1	0	0	0	0	0	0	0	0	0	0	0	0	0	0	0	0.00102905	0.00124344		Over-represented
8125	No_PFAM 100.0%	1	1	0	1	1	1	0	1	1	0	0	1	0	1	0	0	1	1	1	0	0	0	0	0	0	0	0	0	0	0	0	0	0	0	0	0	0	0	0	0.00102905	0.00124344		Over-represented
8132	No_PFAM 91.7% PF01565.14_FAD_binding_4 8.3%	1	1	0	1	1	1	0	1	1	0	0	1	1	1	0	0	1	0	1	0	0	0	0	0	0	0	0	0	0	0	0	0	0	0	0	0	0	0	0	0.00102905	0.00124344		Over-represented
8134	No_PFAM 100.0%	1	1	0	1	1	1	0	1	0	0	1	1	1	0	0	0	1	1	1	0	0	0	0	0	0	0	0	0	0	0	0	0	0	0	0	0	0	0	0	0.00102905	0.00124344		Over-represented
8158	No_PFAM 91.7% PF00172.9_Zn_clus 8.3%	1	0	0	1	1	1	0	1	1	0	0	1	1	1	0	0	1	1	0	0	0	0	0	0	0	1	0	0	0	0	0	0	0	0	0	0	0	0	0	0.00102905	0.00124344		Over-represented
8162	PF00226.22_DnaJ 91.7% No_PFAM 8.3%	1	0	0	1	1	1	0	1	1	0	0	1	1	1	0	0	1	1	1	0	0	0	0	0	0	0	0	0	0	0	0	0	0	0	0	0	0	0	0	0.00102905	0.00124344		Over-represented
8166	PF00250.9_Fork_head 100.0% PF00498.17_FHA 8.3%	1	0	0	1	1	1	0	1	1	0	0	1	1	1	0	0	1	1	1	0	0	0	0	0	0	0	0	0	0	0	0	0	0	0	0	0	0	0	0	0.00102905	0.00124344		Over-represented
8168	PF00628.20_PHD 100.0%	1	0	0	1	1	1	0	1	1	0	0	1	1	1	0	0	1	1	1	0	0	0	0	0	0	0	0	0	0	0	0	0	0	0	0	0	0	0	0	0.00102905	0.00124344		Over-represented
8172	No_PFAM 100.0%	1	0	0	1	1	1	0	1	1	0	0	1	1	1	0	0	1	1	1	0	0	0	0	0	0	0	0	0	0	0	0	0	0	0	0	0	0	0	0	0.00102905	0.00124344		Over-represented
8173	No_PFAM 58.3% PF00786.19_PBD 41.7%	1	0	0	1	1	1	0	1	1	0	0	1	1	1	0	0	1	1	1	0	0	0	0	0	0	0	0	0	0	0	0	0	0	0	0	0	0	0	0	0.00102905	0.00124344		Over-represented
8179	No_PFAM 91.7% PF00400.23_WD40 8.3%	1	0	0	1	1	1	0	1	1	0	0	1	1	1	0	0	1	1	1	0	0	0	0	0	0	0	0	0	0	0	0	0	0	0	0	0	0	0	0	0.00102905	0.00124344		Over-represented
8181	PF00400.23_WD40 50.0% No_PFAM 50.0% PF00249.22_Myb_DNA-binding 8.3%	1	0	0	1	1	1	0	1	1	0	0	1	1	1	0	0	1	1	1	0	0	0	0	0	0	0	0	0	0	0	0	0	0	0	0	0	0	0	0	0.00102905	0.00124344		Over-represented
8182	No_PFAM 100.0%	1	0	0	1	1	1	0	1	1	0	0	1	1	1	0	0	1	1	1	0	0	0	0	0	0	0	0	0	0	0	0	0	0	0	0	0	0	0	0	0.00102905	0.00124344		Over-represented
8184	No_PFAM 100.0%	1	0	0	1	1	1	0	1	1	0	0	1	1	1	0	0	1	1	1	0	0	0	0	0	0	0	0	0	0	0	0	0	0	0	0	0	0	0	0	0.00102905	0.00124344		Over-represented
8185	No_PFAM 91.7% PF02913.10_FAD-oxidase_C 8.3% PF01565.14_FAD_binding_4 8.3%	1	0	0	1	1	1	0	1	1	0	0	1	1	1	0	0	1	1	1	0	0	0	0	0	0	0	0	0	0	0	0	0	0	0	0	0	0	0	0	0.00102905	0.00124344		Over-represented
8188	No_PFAM 91.7% PF00561.11_Abhydrolase_1 8.3%	1	0	0	1	1	1	0	1	1	0	0	1	1	1	0	0	1	1	1	0	0	0	0	0	0	0	0	0	0	0	0	0	0	0	0	0	0	0	0	0.00102905	0.00124344		Over-represented
8190	No_PFAM 100.0%	1	0	0	1	1	1	0	1	1	0	0	1	1	1	0	0	1	1	1	0	0	0	0	0	0	0	0	0	0	0	0	0	0	0	0	0	0	0	0	0.00102905	0.00124344		Over-represented
8193	PF05615.4_THOC7 100.0%	1	0	0	1	1	1	0	1	1	0	0	1	1	1	0	0	1	1	1	0	0	0	0	0	0	0	0	0	0	0	0	0	0	0	0	0	0	0	0	0.00102905	0.00124344		Over-represented
8196	PF02178.10_AT_hook 83.3% No_PFAM 16.7%	1	0	0	1	1	1	0	1	1	0	0	1	1	1	0	0	1	1	1	0	0	0	0	0	0	0	0	0	0	0	0	0	0	0	0	0	0	0	0	0.00102905	0.00124344		Over-represented
8198	PF00638.9_Ran_BP1 100.0% PF04893.8_Yip1 8.3%	1	0	0	1	1	1	0	1	1	0	0	1	1	1	0	0	1	1	1	0	0	0	0	0	0	0	0	0	0	0	0	0	0	0	0	0	0	0	0	0.00102905	0.00124344		Over-represented
8200	PF08613.2_Cyclin 100.0%	1	0	0	1	1	1	0	1	1	0	0	1	1	1	0	0	1	1	1	0	0	0	0	0	0	0	0	0	0	0	0	0	0	0	0	0	0	0	0	0.00102905	0.00124344		Over-represented
8202	PF00621.11_RhoGEF 100.0% PF03114.9_BAR 25.0%	1	0	0	1	1	1	0	1	1	0	0	1	1	1	0	0	1	1	1	0	0	0	0	0	0	0	0	0	0	0	0	0	0	0	0	0	0	0	0	0.00102905	0.00124344		Over-represented
8203	PF04082.9_Fungal_trans 100.0% PF08719.2_DUF1768 8.3%	1	0	0	1	1	1	0	1	1	0	0	1	1	1	0	0	1	1	1	0	0	0	0	0	0	0	0	0	0	0	0	0	0	0	0	0	0	0	0	0.00102905	0.00124344		Over-represented
8206	No_PFAM 100.0%	1	0	0	1	1	1	0	1	1	0	0	1	1	1	0	0	1	1	1	0	0	0	0	0	0	0	0	0	0	0	0	0	0	0	0	0	0	0	0	0.00102905	0.00124344		Over-represented
8214	PF00856.19_SET 58.3% No_PFAM 41.7%	1	0	0	1	1	1	0	1	1	0	0	1	1	1	0	0	1	1	1	0	0	0	0	0	0	0	0	0	0	0	0	0	0	0	0	0	0	0	0	0.00102905	0.00124344		Over-represented
8215	No_PFAM 91.7% PF00583.15_Acetyltransf_1 8.3%	1	0	0	1	1	1	0	1	1	0	0	1	1	1	0	0	1	1	1	0	0	0	0	0	0	0	0	0	0	0	0	0	0	0	0	0	0	0	0	0.00102905	0.00124344		Over-represented
8217	No_PFAM 100.0%	1	0	0	1	1	1	0	1	1	0	0	1	1	1	0	0	1	1	1	0	0	0	0	0	0	0	0	0	0	0	0	0	0	0	0	0	0	0	0	0.00102905	0.00124344		Over-represented
8220	PF00170.12_bZIP_1 91.7% PF07716.6_bZIP_2 83.3% No_PFAM 8.3%	1	0	0	1	1	1	0	1	1	0	0	1	1	1	0	0	1	1	1	0	0	0	0	0	0	0	0	0	0	0	0	0	0	0	0	0	0	0	0	0.00102905	0.00124344		Over-represented
8223	No_PFAM 100.0%	1	0	0	1	1	1	0	1	1	0	0	1	1	1	0	0	1	1	1	0	0	0	0	0	0	0	0	0	0	0	0	0	0	0	0	0	0	0	0	0.00102905	0.00124344		Over-represented
8228	No_PFAM 100.0%	1	0	0	1	1	1	0	1	1	0	0	1	1	1	0	0	1	1	1	0	0	0	0	0	0	0	0	0	0	0	0	0	0	0	0	0	0	0	0	0.00102905	0.00124344		Over-represented
8229	No_PFAM 100.0%	1	0	0	1	1	1	0	1	1	0	0	1	1	1	0	0	1	1	1	0	0	0	0	0	0	0	0	0	0	0	0	0	0	0	0	0	0	0	0	0.00102905	0.00124344		Over-represented
8231	PF09415.1_DUF2008 91.7% No_PFAM 8.3%	1	0	0	1	1	1	0	1	1	0	0	1	1	1	0	0	1	1	0	0	0	0	0	0	0	1	0	0	0	0	0	0	0	0	0	0	0	0	0	0.00102905	0.00124344		Over-represented
8232	No_PFAM 100.0%	1	0	0	1	1	1	0	1	1	0	0	1	1	1	0	0	1	1	1	0	0	0	0	0	0	0	0	0	0	0	0	0	0	0	0	0	0	0	0	0.00102905	0.00124344		Over-represented
8233	PF09340.1_NuA4 100.0%	1	0	0	1	1	1	0	1	1	0	0	1	1	1	0	0	1	1	1	0	0	0	0	0	0	0	0	0	0	0	0	0	0	0	0	0	0	0	0	0.00102905	0.00124344		Over-represented
8234	No_PFAM 100.0%	1	0	0	1	1	1	0	1	1	0	0	1	1	1	0	0	1	1	1	0	0	0	0	0	0	0	0	0	0	0	0	0	0	0	0	0	0	0	0	0.00102905	0.00124344		Over-represented
8235	No_PFAM 100.0%	1	0	0	1	1	1	0	1	1	0	0	1	1	1	0	0	1	1	1	0	0	0	0	0	0	0	0	0	0	0	0	0	0	0	0	0	0	0	0	0.00102905	0.00124344		Over-represented
8236	PF07524.4_Bromo_TP 100.0%	1	0	0	1	1	1	0	1	1	0	0	1	1	1	0	0	1	1	1	0	0	0	0	0	0	0	0	0	0	0	0	0	0	0	0	0	0	0	0	0.00102905	0.00124344		Over-represented
8239	PF05859.3_Mis12 100.0%	1	0	0	1	1	1	0	1	1	0	0	1	1	1	0	0	1	1	1	0	0	0	0	0	0	0	0	0	0	0	0	0	0	0	0	0	0	0	0	0.00102905	0.00124344		Over-represented
8243	No_PFAM 100.0%	1	0	0	1	1	1	0	1	1	0	0	1	1	1	0	0	1	1	1	0	0	0	0	0	0	0	0	0	0	0	0	0	0	0	0	0	0	0	0	0.00102905	0.00124344		Over-represented
8244	No_PFAM 100.0%	1	0	0	1	1	1	0	1	1	0	0	1	1	1	0	0	1	1	1	0	0	0	0	0	0	0	0	0	0	0	0	0	0	0	0	0	0	0	0	0.00102905	0.00124344		Over-represented
8245	No_PFAM 100.0%	1	0	0	1	1	1	0	1	1	0	0	1	1	1	0	0	1	1	1	0	0	0	0	0	0	0	0	0	0	0	0	0	0	0	0	0	0	0	0	0.00102905	0.00124344		Over-represented
8248	No_PFAM 100.0%	1	0	0	1	1	1	0	1	1	0	0	1	1	1	0	0	1	1	1	0	0	0	0	0	0	0	0	0	0	0	0	0	0	0	0	0	0	0	0	0.00102905	0.00124344		Over-represented
8253	No_PFAM 91.7% PF01535.11_PPR 8.3%	1	0	0	1	1	1	0	1	1	0	0	1	1	1	0	0	1	1	1	0	0	0	0	0	0	0	0	0	0	0	0	0	0	0	0	0	0	0	0	0.00102905	0.00124344		Over-represented
8254	No_PFAM 91.7% PF08636.1_Pkr1 8.3%	1	0	0	1	1	1	0	1	1	0	0	1	1	1	0	0	1	1	1	0	0	0	0	0	0	0	0	0	0	0	0	0	0	0	0	0	0	0	0	0.00102905	0.00124344		Over-represented
8256	No_PFAM 100.0%	1	0	0	1	1	1	0	1	1	0	0	1	1	1	0	0	1	1	1	0	0	0	0	0	0	0	0	0	0	0	0	0	0	0	0	0	0	0	0	0.00102905	0.00124344		Over-represented
8257	No_PFAM 100.0%	1	0	0	1	1	1	0	1	1	0	0	1	1	1	0	0	1	1	1	0	0	0	0	0	0	0	0	0	0	0	0	0	0	0	0	0	0	0	0	0.00102905	0.00124344		Over-represented
8259	No_PFAM 91.7% PF00628.20_PHD 8.3%	1	0	0	1	1	1	0	1	1	0	0	1	1	1	0	0	1	1	1	0	0	0	0	0	0	0	0	0	0	0	0	0	0	0	0	0	0	0	0	0.00102905	0.00124344		Over-represented
8261	PF09429.1_Wbp11 100.0%	1	0	0	1	1	1	0	1	1	0	0	1	1	1	0	0	1	1	1	0	0	0	0	0	0	0	0	0	0	0	0	0	0	0	0	0	0	0	0	0.00102905	0.00124344		Over-represented
8263	No_PFAM 91.7% PF03061.13_4HBT 8.3%	1	0	0	1	1	1	0	1	1	0	0	1	1	1	0	0	1	1	1	0	0	0	0	0	0	0	0	0	0	0	0	0	0	0	0	0	0	0	0	0.00102905	0.00124344		Over-represented
8265	PF09598.1_Stm1_N 91.7% PF04774.6_HABP4_PAI-RBP1 58.3%	1	0	0	1	1	1	0	1	1	0	0	1	1	1	0	0	1	1	1	0	0	0	0	0	0	0	0	0	0	0	0	0	0	0	0	0	0	0	0	0.00102905	0.00124344		Over-represented
8266	No_PFAM 100.0%	1	0	0	1	1	1	0	1	1	0	0	1	1	1	0	0	1	1	1	0	0	0	0	0	0	0	0	0	0	0	0	0	0	0	0	0	0	0	0	0.00102905	0.00124344		Over-represented
8267	No_PFAM 100.0%	1	0	0	1	1	1	0	1	1	0	0	1	1	1	0	0	1	1	1	0	0	0	0	0	0	0	0	0	0	0	0	0	0	0	0	0	0	0	0	0.00102905	0.00124344		Over-represented
8268	No_PFAM 100.0%	1	0	0	1	1	1	0	1	1	0	0	1	1	1	0	0	1	1	1	0	0	0	0	0	0	0	0	0	0	0	0	0	0	0	0	0	0	0	0	0.00102905	0.00124344		Over-represented
8269	No_PFAM 91.7% PF08242.3_Methyltransf_12 8.3% PF08241.3_Methyltransf_11 8.3%	1	0	0	1	1	1	0	1	1	0	0	1	1	1	0	0	1	1	1	0	0	0	0	0	0	0	0	0	0	0	0	0	0	0	0	0	0	0	0	0.00102905	0.00124344		Over-represented
8270	No_PFAM 75.0% PF09463.1_Opy2 25.0%	1	0	0	1	1	1	0	1	1	0	0	1	1	1	0	0	1	1	1	0	0	0	0	0	0	0	0	0	0	0	0	0	0	0	0	0	0	0	0	0.00102905	0.00124344		Over-represented
8272	No_PFAM 100.0%	1	0	0	1	1	1	0	1	1	0	0	1	1	1	0	0	1	1	1	0	0	0	0	0	0	0	0	0	0	0	0	0	0	0	0	0	0	0	0	0.00102905	0.00124344		Over-represented
8276	No_PFAM 100.0%	1	0	0	1	1	1	0	1	1	0	0	1	1	1	0	0	1	1	1	0	0	0	0	0	0	0	0	0	0	0	0	0	0	0	0	0	0	0	0	0.00102905	0.00124344		Over-represented
8280	PF08598.2_Sds3 58.3% No_PFAM 41.7%	1	0	0	1	1	1	0	1	1	0	0	1	1	1	0	0	1	1	1	0	0	0	0	0	0	0	0	0	0	0	0	0	0	0	0	0	0	0	0	0.00102905	0.00124344		Over-represented
8283	No_PFAM 100.0%	1	0	0	1	1	1	0	1	1	0	0	1	1	1	0	0	1	1	1	0	0	0	0	0	0	0	0	0	0	0	0	0	0	0	0	0	0	0	0	0.00102905	0.00124344		Over-represented
8287	No_PFAM 100.0%	1	0	0	1	1	1	0	1	1	0	0	1	1	1	0	0	1	1	1	0	0	0	0	0	0	0	0	0	0	0	0	0	0	0	0	0	0	0	0	0.00102905	0.00124344		Over-represented
8288	No_PFAM 100.0%	1	0	0	1	1	1	0	1	1	0	0	1	1	1	0	0	1	1	1	0	0	0	0	0	0	0	0	0	0	0	0	0	0	0	0	0	0	0	0	0.00102905	0.00124344		Over-represented
8291	No_PFAM 100.0%	1	0	0	1	1	1	0	1	1	0	0	1	1	1	0	0	1	1	1	0	0	0	0	0	0	0	0	0	0	0	0	0	0	0	0	0	0	0	0	0.00102905	0.00124344		Over-represented
8292	PF01694.13_Rhomboid 100.0%	1	0	0	1	1	1	0	1	1	0	0	1	1	1	0	0	1	1	1	0	0	0	0	0	0	0	0	0	0	0	0	0	0	0	0	0	0	0	0	0.00102905	0.00124344		Over-represented
8295	No_PFAM 100.0%	1	0	0	1	1	1	0	1	1	0	0	1	1	1	0	0	1	1	1	0	0	0	0	0	0	0	0	0	0	0	0	0	0	0	0	0	0	0	0	0.00102905	0.00124344		Over-represented
8298	No_PFAM 100.0%	1	0	0	1	1	1	0	1	1	0	0	1	1	1	0	0	1	1	1	0	0	0	0	0	0	0	0	0	0	0	0	0	0	0	0	0	0	0	0	0.00102905	0.00124344		Over-represented
8302	No_PFAM 100.0%	1	0	0	1	1	1	0	1	1	0	0	1	1	1	0	0	1	1	1	0	0	0	0	0	0	0	0	0	0	0	0	0	0	0	0	0	0	0	0	0.00102905	0.00124344		Over-represented
8308	No_PFAM 91.7% PF02985.13_HEAT 8.3%	1	0	0	1	1	1	0	1	1	0	0	1	1	1	0	0	1	1	1	0	0	0	0	0	0	0	0	0	0	0	0	0	0	0	0	0	0	0	0	0.00102905	0.00124344		Over-represented
8314	PF00023.21_Ank 100.0%	1	0	0	1	1	1	0	1	1	0	0	1	1	1	0	0	1	1	0	0	0	0	0	0	0	0	1	0	0	0	0	0	0	0	0	0	0	0	0	0.00102905	0.00124344		Over-represented
8319	PF02518.17_HATPase_c 91.7% PF00072.15_Response_reg 91.7% PF01590.17_GAF 83.3% PF00512.16_HisKA 83.3% No_PFAM 8.3%	1	0	0	1	1	1	0	1	1	0	0	1	1	1	0	0	1	1	0	1	0	0	0	0	0	0	0	0	0	0	0	0	0	0	0	0	0	0	0	0.00102905	0.00124344		Over-represented
8320	PF00172.9_Zn_clus 91.7% PF04082.9_Fungal_trans 16.7% PF00175.12_NAD_binding_1 8.3% PF00042.13_Globin 8.3% No_PFAM 8.3%	1	0	0	1	1	1	0	1	1	0	0	1	1	1	0	0	1	1	0	0	0	0	0	0	0	0	0	0	0	0	0	0	0	0	0	0	0	1	0	0.00102905	0.00124344		Over-represented
8322	PF04082.9_Fungal_trans 83.3% PF00172.9_Zn_clus 58.3% No_PFAM 16.7%	1	0	0	1	1	1	0	1	1	1	0	1	1	0	0	0	1	1	0	0	0	0	0	0	1	0	0	0	0	0	0	0	0	0	0	0	0	0	0	0.00102905	0.00124344		Over-represented
8329	PF00135.19_COesterase 100.0%	1	0	0	1	1	1	0	1	1	0	0	1	1	1	0	0	1	1	0	0	0	0	0	0	0	0	0	0	0	1	0	0	0	0	0	0	0	0	0	0.00102905	0.00124344		Over-represented
8330	PF00649.9_Copper-fist 83.3% No_PFAM 16.7%	1	0	0	1	1	1	0	1	1	0	0	1	1	1	0	0	1	1	0	0	0	0	0	0	1	0	0	0	0	0	0	0	0	0	0	0	0	0	0	0.00102905	0.00124344		Over-represented
8333	No_PFAM 100.0%	1	0	0	1	1	1	0	1	1	0	0	1	1	1	0	0	1	1	0	0	0	0	0	0	0	0	0	1	0	0	0	0	0	0	0	0	0	0	0	0.00102905	0.00124344		Over-represented
8334	No_PFAM 91.7% PF00096.17_zf-C2H2 8.3%	1	0	0	1	1	1	0	1	1	0	0	1	1	1	0	0	1	1	0	0	0	0	0	1	0	0	0	0	0	0	0	0	0	0	0	0	0	0	0	0.00102905	0.00124344		Over-represented
8344	No_PFAM 100.0%	1	0	0	1	1	1	0	1	1	0	0	1	1	1	0	0	1	1	1	0	0	0	0	0	0	0	0	0	0	0	0	0	0	0	0	0	0	0	0	0.00102905	0.00124344		Over-represented
8345	PF02902.10_Peptidase_C48 100.0%	1	0	0	1	1	1	0	1	1	0	0	1	1	1	0	0	1	1	0	0	0	0	0	0	0	0	0	1	0	0	0	0	0	0	0	0	0	0	0	0.00102905	0.00124344		Over-represented
8351	No_PFAM 83.3% PF06985.2_HET 8.3% PF05368.4_NmrA 8.3%	1	0	0	1	1	1	0	1	1	0	0	1	1	1	0	0	1	1	0	0	1	0	0	0	0	0	0	0	0	0	0	0	0	0	0	0	0	0	0	0.00102905	0.00124344		Over-represented
8356	No_PFAM 66.7% PF00439.16_Bromodomain 33.3%	1	0	0	1	1	1	0	1	1	0	0	1	1	1	0	0	1	1	0	0	0	0	0	0	0	0	0	0	0	0	1	0	0	0	0	0	0	0	0	0.00102905	0.00124344		Over-represented
8358	No_PFAM 100.0%	1	0	0	1	1	1	0	1	1	0	0	1	1	1	0	0	1	1	1	0	0	0	0	0	0	0	0	0	0	0	0	0	0	0	0	0	0	0	0	0.00102905	0.00124344		Over-represented
8359	No_PFAM 100.0%	1	0	0	1	1	1	0	1	1	0	0	1	1	1	0	0	1	1	1	0	0	0	0	0	0	0	0	0	0	0	0	0	0	0	0	0	0	0	0	0.00102905	0.00124344		Over-represented
8361	PF08297.2_U3_snoRNA_assoc 91.7% PF02178.10_AT_hook 25.0% No_PFAM 8.3%	1	0	0	1	1	1	0	1	1	0	0	1	1	1	0	0	1	1	1	0	0	0	0	0	0	0	0	0	0	0	0	0	0	0	0	0	0	0	0	0.00102905	0.00124344		Over-represented
8377	No_PFAM 100.0%	1	0	0	1	1	1	0	1	1	0	0	1	1	1	0	0	1	1	0	1	0	0	0	0	0	0	0	0	0	0	0	0	0	0	0	0	0	0	0	0.00102905	0.00124344		Over-represented
8380	No_PFAM 100.0%	1	0	0	1	1	1	0	1	1	0	0	1	1	1	0	0	1	1	1	0	0	0	0	0	0	0	0	0	0	0	0	0	0	0	0	0	0	0	0	0.00102905	0.00124344		Over-represented
8382	No_PFAM 91.7% PF04140.5_ICMT 8.3%	1	0	0	1	1	1	0	1	1	0	0	1	1	1	0	0	1	1	1	0	0	0	0	0	0	0	0	0	0	0	0	0	0	0	0	0	0	0	0	0.00102905	0.00124344		Over-represented
8383	No_PFAM 100.0%	1	0	0	1	1	1	0	1	1	0	0	1	1	1	0	0	1	1	1	0	0	0	0	0	0	0	0	0	0	0	0	0	0	0	0	0	0	0	0	0.00102905	0.00124344		Over-represented
8384	No_PFAM 100.0%	1	0	0	1	1	1	0	1	1	0	0	1	1	1	0	0	1	1	1	0	0	0	0	0	0	0	0	0	0	0	0	0	0	0	0	0	0	0	0	0.00102905	0.00124344		Over-represented
8385	No_PFAM 100.0%	1	0	0	1	1	1	0	1	1	0	0	1	1	1	0	0	1	1	1	0	0	0	0	0	0	0	0	0	0	0	0	0	0	0	0	0	0	0	0	0.00102905	0.00124344		Over-represented
8393	No_PFAM 100.0%	1	0	0	1	1	1	0	1	1	0	0	1	1	1	0	0	1	1	0	0	0	1	0	0	0	0	0	0	0	0	0	0	0	0	0	0	0	0	0	0.00102905	0.00124344		Over-represented
8394	No_PFAM 100.0%	1	0	0	1	1	1	0	1	1	0	0	1	1	1	0	0	1	1	0	0	0	0	0	0	0	0	1	0	0	0	0	0	0	0	0	0	0	0	0	0.00102905	0.00124344		Over-represented
8397	No_PFAM 91.7% PF04152.5_Mre11_DNA_bind 8.3% PF00149.19_Metallophos 8.3%	1	0	0	1	1	1	0	1	1	0	0	1	1	1	0	0	1	1	0	0	0	0	0	0	0	0	0	1	0	0	0	0	0	0	0	0	0	0	0	0.00102905	0.00124344		Over-represented
8400	No_PFAM 100.0%	1	0	0	1	1	1	0	1	1	0	0	1	1	1	0	0	1	1	0	0	0	0	0	0	0	0	0	0	0	0	0	0	0	1	0	0	0	0	0	0.00102905	0.00124344		Over-represented
8403	No_PFAM 100.0%	1	0	0	1	1	1	0	1	1	0	0	1	1	1	0	0	1	1	1	0	0	0	0	0	0	0	0	0	0	0	0	0	0	0	0	0	0	0	0	0.00102905	0.00124344		Over-represented
8406	No_PFAM 100.0%	1	0	0	1	1	1	0	1	1	0	0	1	1	1	0	0	1	1	1	0	0	0	0	0	0	0	0	0	0	0	0	0	0	0	0	0	0	0	0	0.00102905	0.00124344		Over-represented
8411	PF04434.8_SWIM 58.3% No_PFAM 41.7%	1	0	0	1	1	1	0	1	1	0	0	1	1	1	0	0	1	1	1	0	0	0	0	0	0	0	0	0	0	0	0	0	0	0	0	0	0	0	0	0.00102905	0.00124344		Over-represented
8412	No_PFAM 100.0%	1	0	0	1	1	1	0	1	1	0	0	1	1	1	0	0	1	1	1	0	0	0	0	0	0	0	0	0	0	0	0	0	0	0	0	0	0	0	0	0.00102905	0.00124344		Over-represented
8425	PF08242.3_Methyltransf_12 75.0% PF08241.3_Methyltransf_11 75.0% No_PFAM 25.0%	1	0	0	1	1	1	0	1	1	0	0	1	1	1	0	0	1	1	0	0	0	0	0	1	0	0	0	0	0	0	0	0	0	0	0	0	0	0	0	0.00102905	0.00124344		Over-represented
8426	No_PFAM 100.0%	1	0	0	1	1	1	0	1	1	0	0	1	1	1	0	0	1	1	0	1	0	0	0	0	0	0	0	0	0	0	0	0	0	0	0	0	0	0	0	0.00102905	0.00124344		Over-represented
8430	No_PFAM 100.0%	1	0	0	1	1	1	0	1	1	0	0	1	1	1	0	0	1	1	0	0	0	0	0	0	0	0	0	0	0	0	1	0	0	0	0	0	0	0	0	0.00102905	0.00124344		Over-represented
8431	No_PFAM 100.0%	1	0	0	1	1	1	0	1	1	0	0	1	1	1	0	0	1	1	1	0	0	0	0	0	0	0	0	0	0	0	0	0	0	0	0	0	0	0	0	0.00102905	0.00124344		Over-represented
8434	No_PFAM 100.0%	1	0	0	1	1	1	0	1	1	0	0	1	1	1	0	0	1	1	0	0	0	0	0	0	0	0	0	1	0	0	0	0	0	0	0	0	0	0	0	0.00102905	0.00124344		Over-represented
8439	No_PFAM 100.0%	1	0	0	1	1	1	0	1	1	0	0	1	1	1	0	0	1	1	1	0	0	0	0	0	0	0	0	0	0	0	0	0	0	0	0	0	0	0	0	0.00102905	0.00124344		Over-represented
8440	No_PFAM 100.0%	1	0	0	1	1	1	0	1	1	0	0	1	1	1	0	0	1	1	1	0	0	0	0	0	0	0	0	0	0	0	0	0	0	0	0	0	0	0	0	0.00102905	0.00124344		Over-represented
8441	No_PFAM 100.0%	1	0	0	1	1	1	0	1	1	0	0	1	1	1	0	0	1	1	1	0	0	0	0	0	0	0	0	0	0	0	0	0	0	0	0	0	0	0	0	0.00102905	0.00124344		Over-represented
8443	No_PFAM 100.0%	1	0	0	1	1	1	0	1	1	0	0	1	1	1	0	0	1	1	0	0	0	1	0	0	0	0	0	0	0	0	0	0	0	0	0	0	0	0	0	0.00102905	0.00124344		Over-represented
8448	No_PFAM 91.7% PF01042.12_Ribonuc_L-PSP 8.3%	1	0	0	1	1	1	0	1	1	0	0	1	1	1	0	0	1	1	1	0	0	0	0	0	0	0	0	0	0	0	0	0	0	0	0	0	0	0	0	0.00102905	0.00124344		Over-represented
8454	No_PFAM 100.0%	1	0	0	1	1	1	0	1	1	0	0	1	1	1	0	0	1	1	1	0	0	0	0	0	0	0	0	0	0	0	0	0	0	0	0	0	0	0	0	0.00102905	0.00124344		Over-represented
8459	No_PFAM 91.7% PF02178.10_AT_hook 8.3%	1	0	0	1	1	1	0	1	1	0	0	1	1	1	0	0	1	1	1	0	0	0	0	0	0	0	0	0	0	0	0	0	0	0	0	0	0	0	0	0.00102905	0.00124344		Over-represented
8460	No_PFAM 100.0%	1	0	0	1	1	1	0	1	1	0	0	1	1	1	0	0	1	1	1	0	0	0	0	0	0	0	0	0	0	0	0	0	0	0	0	0	0	0	0	0.00102905	0.00124344		Over-represented
8465	No_PFAM 100.0%	1	0	0	1	1	1	0	1	1	0	0	1	1	1	0	0	1	1	0	0	0	0	0	0	0	1	0	0	0	0	0	0	0	0	0	0	0	0	0	0.00102905	0.00124344		Over-represented
8466	PF01906.8_DUF74 100.0%	1	0	0	1	1	1	0	1	1	0	0	1	1	1	0	0	1	1	0	0	0	0	0	1	0	0	0	0	0	0	0	0	0	0	0	0	0	0	0	0.00102905	0.00124344		Over-represented
8468	No_PFAM 100.0%	1	0	0	1	1	1	0	1	1	0	0	1	1	1	0	0	1	1	0	1	0	0	0	0	0	0	0	0	0	0	0	0	0	0	0	0	0	0	0	0.00102905	0.00124344		Over-represented
8469	PF00646.24_F-box 91.7% No_PFAM 8.3%	1	0	0	1	1	1	0	1	1	0	0	1	1	1	0	0	1	1	1	0	0	0	0	0	0	0	0	0	0	0	0	0	0	0	0	0	0	0	0	0.00102905	0.00124344		Over-represented
8473	PF01426.9_BAH 83.3% No_PFAM 16.7% PF02178.10_AT_hook 8.3%	1	0	0	1	1	1	0	1	1	0	0	1	1	1	0	0	1	1	0	0	0	0	0	0	0	0	0	0	0	0	0	1	0	0	0	0	0	0	0	0.00102905	0.00124344		Over-represented
8476	No_PFAM 100.0%	1	0	0	1	1	1	0	1	1	0	0	1	1	1	0	0	1	1	1	0	0	0	0	0	0	0	0	0	0	0	0	0	0	0	0	0	0	0	0	0.00102905	0.00124344		Over-represented
8478	No_PFAM 100.0%	1	1	0	1	1	1	0	1	1	0	0	1	1	1	0	0	1	0	1	0	0	0	0	0	0	0	0	0	0	0	0	0	0	0	0	0	0	0	0	0.00102905	0.00124344		Over-represented
8482	PF03876.8_RNA_pol_Rpb7_N 91.7% No_PFAM 8.3%	1	0	0	1	1	1	0	1	1	0	0	1	1	1	0	0	1	1	0	0	0	0	0	0	0	0	1	0	0	0	0	0	0	0	0	0	0	0	0	0.00102905	0.00124344		Over-represented
8483	No_PFAM 100.0%	1	0	0	1	1	1	0	1	1	0	0	1	1	1	0	0	1	1	1	0	0	0	0	0	0	0	0	0	0	0	0	0	0	0	0	0	0	0	0	0.00102905	0.00124344		Over-represented
8485	No_PFAM 100.0%	1	0	0	1	1	1	0	1	1	0	0	1	1	1	0	0	1	1	1	0	0	0	0	0	0	0	0	0	0	0	0	0	0	0	0	0	0	0	0	0.00102905	0.00124344		Over-represented
8486	No_PFAM 100.0%	1	0	0	1	1	1	0	1	1	0	0	1	1	1	0	0	1	1	0	0	1	0	0	0	0	0	0	0	0	0	0	0	0	0	0	0	0	0	0	0.00102905	0.00124344		Over-represented
8489	No_PFAM 100.0%	1	0	0	1	1	1	0	1	1	0	0	1	1	1	0	0	1	1	1	0	0	0	0	0	0	0	0	0	0	0	0	0	0	0	0	0	0	0	0	0.00102905	0.00124344		Over-represented
8490	No_PFAM 100.0%	1	0	0	1	1	1	0	1	1	0	0	1	1	1	0	0	1	1	0	0	0	0	0	0	0	0	0	0	0	1	0	0	0	0	0	0	0	0	0	0.00102905	0.00124344		Over-represented
8491	No_PFAM 100.0%	1	0	0	1	1	1	0	1	1	0	0	1	1	1	0	0	1	1	0	0	0	0	0	1	0	0	0	0	0	0	0	0	0	0	0	0	0	0	0	0.00102905	0.00124344		Over-represented
8492	No_PFAM 100.0%	1	0	0	1	1	1	0	1	1	0	0	1	1	1	0	0	1	1	1	0	0	0	0	0	0	0	0	0	0	0	0	0	0	0	0	0	0	0	0	0.00102905	0.00124344		Over-represented
8493	No_PFAM 100.0%	1	0	0	1	1	1	0	1	1	0	0	1	1	1	0	0	1	1	0	0	1	0	0	0	0	0	0	0	0	0	0	0	0	0	0	0	0	0	0	0.00102905	0.00124344		Over-represented
8494	No_PFAM 100.0%	1	0	0	1	1	1	0	1	1	0	0	1	1	1	0	0	1	1	1	0	0	0	0	0	0	0	0	0	0	0	0	0	0	0	0	0	0	0	0	0.00102905	0.00124344		Over-represented
8495	No_PFAM 100.0%	1	0	0	1	1	1	0	1	1	0	0	1	1	1	0	0	1	1	1	0	0	0	0	0	0	0	0	0	0	0	0	0	0	0	0	0	0	0	0	0.00102905	0.00124344		Over-represented
8496	No_PFAM 100.0%	1	0	0	1	1	1	0	1	1	0	0	1	1	1	0	0	1	1	0	0	0	0	0	1	0	0	0	0	0	0	0	0	0	0	0	0	0	0	0	0.00102905	0.00124344		Over-represented
8501	No_PFAM 100.0%	1	0	0	1	1	1	0	1	1	0	0	1	1	1	0	0	1	1	1	0	0	0	0	0	0	0	0	0	0	0	0	0	0	0	0	0	0	0	0	0.00102905	0.00124344		Over-represented
8504	PF01544.9_CorA 100.0%	1	0	0	1	1	1	0	1	1	0	0	1	1	1	0	0	1	1	0	0	0	0	0	0	0	0	0	0	0	0	0	1	0	0	0	0	0	0	0	0.00102905	0.00124344		Over-represented
8505	No_PFAM 100.0%	1	0	0	1	1	1	0	1	1	0	0	1	1	1	0	0	1	1	0	0	0	0	0	0	0	0	1	0	0	0	0	0	0	0	0	0	0	0	0	0.00102905	0.00124344		Over-represented
8507	No_PFAM 100.0%	1	0	0	1	1	1	0	1	1	0	0	1	1	1	0	0	1	1	1	0	0	0	0	0	0	0	0	0	0	0	0	0	0	0	0	0	0	0	0	0.00102905	0.00124344		Over-represented
502	PF00441.15_Acyl-CoA_dh_1 98.3% PF08028.2_Acyl-CoA_dh_2 96.6% PF02770.10_Acyl-CoA_dh_M 78.0%	3	1	2	2	2	2	2	2	1	3	2	2	2	2	2	1	2	2	3	1	1	1	2	1	2	1	0	1	1	2	1	1	1	1	1	0	1	1	1	0.00107267	0.00124344		Over-represented
5518	PF08022.3_FAD_binding_8 90.9% PF01794.10_Ferric_reduct 90.9% PF08030.3_NAD_binding_6 50.0% PF00175.12_NAD_binding_1 22.7% No_PFAM 9.1%	1	1	1	1	1	1	0	1	0	1	1	1	1	1	1	1	1	1	0	2	0	0	0	1	0	1	0	1	0	1	0	0	0	0	0	0	0	0	0	0.00122591	0.00124344		Over-represented
5882	PF07719.8_TPR_2 70.0% PF00515.19_TPR_1 35.0% No_PFAM 25.0%	1	0	0	1	1	1	0	0	1	2	2	1	1	1	1	1	1	1	0	0	1	1	1	0	1	0	0	0	0	0	0	0	0	0	0	0	0	0	0	0.00128873	0.00124344		Over-represented
5900	PF05368.4_NmrA 65.0% No_PFAM 35.0%	1	2	0	1	1	1	1	1	1	1	2	0	1	0	1	1	0	1	1	1	0	0	0	0	0	0	0	1	0	0	0	0	0	0	1	0	0	0	0	0.00128873	0.00124344		Over-represented
7219	No_PFAM 57.1% PF00753.18_Lactamase_B 42.9%	1	0	0	1	1	1	0	1	1	0	0	1	1	1	1	0	1	1	1	0	0	0	0	0	1	0	0	0	0	0	0	0	0	0	0	0	0	0	0	0.00128873	0.00124344		Over-represented
7248	No_PFAM 100.0%	1	1	1	0	0	1	1	1	0	1	1	0	0	0	1	1	1	1	0	0	0	0	0	1	0	0	0	0	0	1	0	0	0	0	0	0	0	0	0	0.00128873	0.00124344		Over-represented
7251	No_PFAM 100.0%	1	1	0	1	1	1	1	1	1	0	0	0	0	1	1	1	1	0	1	0	0	0	0	1	0	0	0	0	0	0	0	0	0	0	0	0	0	0	0	0.00128873	0.00124344		Over-represented
7253	No_PFAM 100.0%	1	0	1	1	1	1	1	0	0	1	1	1	0	0	1	1	1	0	0	0	0	0	1	0	0	0	0	0	0	0	0	0	0	0	0	0	0	0	1	0.00128873	0.00124344		Over-represented
7258	No_PFAM 100.0%	1	0	1	1	1	1	1	1	0	1	1	0	0	0	1	1	0	1	0	0	0	0	0	0	0	0	0	0	1	1	0	0	0	0	0	0	0	0	0	0.00128873	0.00124344		Over-represented
7266	PF00172.9_Zn_clus 100.0%	1	0	0	1	1	1	0	1	1	0	1	1	1	1	0	0	1	1	1	0	0	0	0	0	0	0	0	0	0	0	1	0	0	0	0	0	0	0	0	0.00128873	0.00124344		Over-represented
7281	PF00632.16_HECT 92.9% No_PFAM 7.1%	1	0	0	1	1	1	0	1	1	0	1	1	1	1	0	0	1	1	1	0	0	0	0	1	0	0	0	0	0	0	0	0	0	0	0	0	0	0	0	0.00128873	0.00124344		Over-represented
7287	No_PFAM 85.7% PF01424.13_R3H 14.3%	1	1	0	1	1	1	0	1	1	0	0	1	1	1	0	0	1	1	1	0	0	0	0	0	0	0	1	0	0	0	0	0	0	0	0	0	0	0	0	0.00128873	0.00124344		Over-represented
7294	No_PFAM 100.0%	1	1	0	1	1	1	0	1	1	0	0	1	1	1	0	1	1	0	0	0	0	0	0	1	0	1	0	0	0	0	0	0	0	0	0	0	0	0	0	0.00128873	0.00124344		Over-represented
7295	No_PFAM 100.0%	1	1	0	1	1	1	0	1	1	0	0	1	1	1	0	0	1	1	1	0	0	0	0	0	0	0	0	0	0	0	0	0	0	0	0	0	0	0	1	0.00128873	0.00124344		Over-represented
7311	No_PFAM 100.0%	0	1	1	1	1	0	1	1	1	0	0	1	1	1	0	0	1	1	0	1	0	0	0	0	0	0	0	1	0	0	0	0	0	0	0	0	0	0	0	0.00128873	0.00124344		Over-represented
7313	PF00096.17_zf-C2H2 64.3% No_PFAM 35.7%	1	1	1	1	1	1	0	0	1	0	1	1	1	0	0	0	1	1	1	0	0	0	0	0	0	0	0	1	0	0	0	0	0	0	0	0	0	0	0	0.00128873	0.00124344		Over-represented
7334	PF07904.4_CT20 92.9% No_PFAM 7.1%	1	1	0	1	1	1	0	1	1	0	0	1	1	1	0	0	1	1	1	0	0	0	0	0	0	0	1	0	0	0	0	0	0	0	0	0	0	0	0	0.00128873	0.00124344		Over-represented
7341	No_PFAM 78.6% PF00646.24_F-box 21.4%	1	1	0	1	1	1	0	1	1	1	1	1	1	1	0	0	0	0	0	1	0	0	0	0	0	0	0	1	0	0	0	0	0	0	0	0	0	0	0	0.00128873	0.00124344		Over-represented
7343	PF04931.4_DNA_pol_phi 50.0% PF02148.10_zf-UBP 35.7% PF00627.22_UBA 35.7% PF00443.20_UCH 35.7% No_PFAM 28.6% PF01592.7_NifU_N 7.1%	1	1	0	1	1	1	0	1	1	0	0	1	1	1	0	0	1	1	1	0	0	0	0	0	0	0	1	0	0	0	0	0	0	0	0	0	0	0	0	0.00128873	0.00124344		Over-represented
2953	PF00172.9_Zn_clus 58.3% No_PFAM 41.7%	2	1	2	2	2	2	1	0	0	1	1	2	2	3	1	1	2	2	2	0	0	1	2	2	2	0	0	0	0	0	0	0	0	0	0	0	0	0	0	0.00152794	0.00124344		Over-represented
244	PF01088.12_Peptidase_C12 96.6% No_PFAM 3.4%	3	2	2	4	4	3	2	3	4	2	2	2	3	3	2	2	4	3	2	2	2	2	3	2	1	1	1	2	2	3	2	1	3	1	2	1	1	2	1	0.00209259	0.00124344		Over-represented
3505	PF00850.10_Hist_deacetyl 90.9% No_PFAM 9.1%	1	1	1	1	1	1	1	1	1	1	1	2	1	1	2	1	1	2	1	1	1	1	1	1	1	1	1	1	1	1	0	0	0	0	0	0	0	0	0	0.00232651	0.00124344		Over-represented
4082	PF00172.9_Zn_clus 80.0% No_PFAM 20.0% PF04082.9_Fungal_trans 3.3%	1	1	1	2	1	1	1	1	1	1	1	1	1	1	1	1	1	1	1	1	1	1	1	1	1	1	0	1	1	1	0	0	0	0	0	0	0	0	0	0.00235951	0.00124344		Over-represented
4090	PF00397.17_WW 93.3% PF07798.2_DUF1640 6.7% No_PFAM 6.7%	2	1	1	1	1	1	1	1	1	1	1	1	1	1	1	1	1	1	1	1	1	1	1	1	1	1	0	1	1	1	0	0	0	0	0	0	0	0	0	0.00235951	0.00124344		Over-represented
4093	PF01529.11_zf-DHHC 76.7% No_PFAM 23.3%	1	1	1	1	1	1	1	1	2	1	1	1	1	1	1	1	1	1	1	1	0	1	1	1	1	1	1	1	1	1	0	0	0	0	0	0	0	0	0	0.00235951	0.00124344		Over-represented
4094	PF00271.22_Helicase_C 96.7% PF00270.20_DEAD 93.3%	1	1	1	1	1	1	1	1	1	1	1	1	1	1	1	1	1	2	1	1	1	1	1	1	1	1	0	1	1	1	0	0	0	0	0	0	0	0	0	0.00235951	0.00124344		Over-represented
4102	PF00271.22_Helicase_C 96.7% PF00176.14_SNF2_N 93.3% PF07690.7_MFS_1 3.3% No_PFAM 3.3%	1	1	1	1	1	1	1	1	1	1	2	1	1	1	1	1	1	1	1	1	1	1	1	1	1	1	0	1	1	1	0	0	0	0	0	0	0	0	0	0.00235951	0.00124344		Over-represented
4104	PF07646.6_Kelch_2 96.7% PF01344.16_Kelch_1 96.7% PF00651.22_BTB 93.3% No_PFAM 3.3%	1	1	1	1	1	1	1	1	1	1	2	1	1	1	1	1	1	1	1	1	1	1	1	1	1	1	0	1	1	1	0	0	0	0	0	0	0	0	0	0.00235951	0.00124344		Over-represented
4107	PF07690.7_MFS_1 76.7% No_PFAM 23.3%	2	1	1	1	1	1	1	1	1	1	1	1	1	1	1	1	1	1	1	1	1	1	1	1	1	1	0	1	1	1	0	0	0	0	0	0	0	0	0	0.00235951	0.00124344		Over-represented
4114	PF00106.16_adh_short 96.7% PF01370.12_Epimerase 63.3% PF08659.1_KR 46.7% No_PFAM 3.3%	1	1	1	1	1	1	1	1	1	1	1	2	1	1	1	1	1	1	1	1	1	1	1	1	1	1	0	1	1	1	0	0	0	0	0	0	0	0	0	0.00235951	0.00124344		Over-represented
4115	No_PFAM 50.0% PF05794.4_Tcp11 40.0% PF00612.18_IQ 20.0%	1	1	2	1	1	1	1	1	1	1	1	1	1	1	1	1	1	1	1	1	1	1	1	1	1	1	0	1	1	1	0	0	0	0	0	0	0	0	0	0.00235951	0.00124344		Over-represented
4118	PF01535.11_PPR 100.0%	2	1	1	1	1	1	1	1	1	1	1	1	1	1	1	1	1	1	1	1	1	1	1	1	1	1	0	1	1	1	0	0	0	0	0	0	0	0	0	0.00235951	0.00124344		Over-represented
4138	PF00667.11_FAD_binding_1 90.0% PF00175.12_NAD_binding_1 90.0% No_PFAM 10.0%	2	1	1	1	1	1	1	1	1	1	1	1	1	1	1	1	1	1	1	1	1	1	1	1	1	1	0	1	1	1	0	0	0	0	0	0	0	0	0	0.00235951	0.00124344		Over-represented
4147	No_PFAM 96.7% PF03232.4_COQ7 3.3%	1	1	1	2	1	1	1	1	1	1	1	1	1	1	1	1	1	1	1	1	0	1	1	1	1	1	0	1	1	1	1	0	0	0	0	0	0	0	0	0.00235951	0.00124344		Over-represented
4175	No_PFAM 100.0%	1	1	1	1	1	1	1	1	1	1	2	1	1	1	1	1	1	1	1	1	0	0	0	0	0	0	1	0	0	1	1	1	1	1	1	0	0	1	1	0.00235951	0.00124344		Over-represented
4187	No_PFAM 100.0%	1	1	1	1	1	1	1	1	1	1	1	1	1	1	1	1	1	2	1	1	1	1	1	1	0	1	1	1	1	1	0	0	0	0	0	0	0	0	0	0.00235951	0.00124344		Over-represented
4207	No_PFAM 93.3% PF00096.17_zf-C2H2 6.7%	2	1	1	1	1	1	1	1	1	1	1	1	1	1	1	1	1	1	1	0	0	0	0	0	0	0	1	0	0	0	1	1	1	1	1	1	1	1	1	0.00235951	0.00124344		Over-represented
4216	PF02114.7_Phosducin 86.7% No_PFAM 13.3%	1	1	1	1	1	1	1	1	1	1	1	1	1	1	1	1	2	1	1	1	1	1	1	1	1	1	0	1	1	1	0	0	0	0	0	0	0	0	0	0.00235951	0.00124344		Over-represented
4217	PF08585.3_DUF1767 83.3% No_PFAM 16.7%	1	1	1	2	1	1	1	1	1	1	1	1	1	1	1	1	1	1	1	0	1	1	1	1	1	1	1	1	1	1	0	0	0	0	0	0	0	0	0	0.00235951	0.00124344		Over-represented
4227	No_PFAM 100.0%	1	1	1	1	1	1	1	1	1	1	2	1	1	1	1	1	1	1	1	1	0	1	1	1	1	1	1	1	1	1	0	0	0	0	0	0	0	0	0	0.00235951	0.00124344		Over-represented
4238	No_PFAM 100.0%	1	1	1	1	1	1	1	1	1	1	1	1	1	1	1	1	2	1	1	1	1	1	1	1	1	1	0	1	1	1	0	0	0	0	0	0	0	0	0	0.00235951	0.00124344		Over-represented
4243	PF02292.9_APSES 76.7% No_PFAM 23.3%	1	1	1	1	1	1	1	1	1	1	1	1	1	1	1	1	1	2	1	1	1	1	1	1	1	1	0	1	1	1	0	0	0	0	0	0	0	0	0	0.00235951	0.00124344		Over-represented
4248	No_PFAM 100.0%	2	1	1	1	1	1	1	1	1	1	1	1	1	1	1	1	1	1	1	1	1	1	1	1	0	1	1	1	0	1	1	0	0	0	0	0	0	0	0	0.00235951	0.00124344		Over-represented
4259	PF03388.4_Lectin_leg-like 96.7% No_PFAM 3.3%	1	1	1	1	1	1	1	1	2	1	1	1	1	1	1	1	1	1	1	1	1	1	1	1	1	1	0	1	1	1	0	0	0	0	0	0	0	0	0	0.00235951	0.00124344		Over-represented
4269	No_PFAM 100.0%	1	1	1	1	1	1	1	1	2	1	1	1	1	1	1	1	1	1	1	1	1	1	1	1	1	1	0	1	1	1	0	0	0	0	0	0	0	0	0	0.00235951	0.00124344		Over-represented
4277	No_PFAM 93.3% PF01267.8_F-actin_cap_A 6.7%	2	1	1	1	1	1	1	1	1	1	1	1	1	1	1	1	1	1	1	1	1	1	1	1	1	1	0	1	1	1	0	0	0	0	0	0	0	0	0	0.00235951	0.00124344		Over-represented
4282	No_PFAM 83.3% PF01480.8_PWI 16.7%	1	1	1	1	1	1	1	1	2	1	1	1	1	1	1	1	1	1	1	1	1	1	1	1	1	1	0	1	1	1	0	0	0	0	0	0	0	0	0	0.00235951	0.00124344		Over-represented
4284	No_PFAM 96.7% PF02178.10_AT_hook 3.3%	1	1	1	2	1	1	1	1	1	1	1	1	1	1	1	1	1	1	1	1	1	0	0	1	0	1	1	1	1	1	0	1	0	0	0	0	0	1	0	0.00235951	0.00124344		Over-represented
4300	PF00169.20_PH 96.7% PF07647.8_SAM_2 86.7% PF00536.21_SAM_1 60.0% PF02198.7_SAM_PNT 6.7% No_PFAM 3.3%	1	1	1	1	1	1	1	1	1	1	1	1	1	1	1	1	1	2	1	1	1	1	1	1	1	1	0	1	1	1	0	0	0	0	0	0	0	0	0	0.00235951	0.00124344		Over-represented
4301	PF04516.6_CP2 96.7% No_PFAM 3.3%	2	1	1	1	1	1	1	1	1	1	1	1	1	1	1	1	1	1	1	1	1	1	1	1	1	1	0	1	1	1	0	0	0	0	0	0	0	0	0	0.00235951	0.00124344		Over-represented
4302	No_PFAM 100.0%	1	1	1	1	1	1	1	1	2	1	1	1	1	1	1	1	1	1	1	1	1	1	1	1	1	1	0	1	1	1	0	0	0	0	0	0	0	0	0	0.00235951	0.00124344		Over-represented
4305	No_PFAM 100.0%	1	1	1	1	1	1	1	1	1	1	1	2	1	1	1	1	1	1	1	1	1	1	1	1	1	1	0	1	1	1	0	0	0	0	0	0	0	0	0	0.00235951	0.00124344		Over-represented
4306	PF08628.3_Nexin_C 96.7% PF02194.6_PXA 90.0% PF00787.15_PX 56.7% No_PFAM 3.3%	1	1	1	1	1	1	1	1	1	1	1	2	1	1	1	1	1	1	1	1	1	1	1	1	1	1	0	1	1	1	0	0	0	0	0	0	0	0	0	0.00235951	0.00124344		Over-represented
4310	PF02985.13_HEAT 90.0% No_PFAM 10.0%	2	1	1	1	1	1	1	1	1	1	1	1	1	1	1	1	1	1	1	1	1	1	1	1	1	1	0	1	1	1	0	0	0	0	0	0	0	0	0	0.00235951	0.00124344		Over-represented
4771	PF00397.17_WW 96.3% No_PFAM 3.7%	2	1	1	1	1	1	1	1	1	1	1	1	1	0	1	1	1	1	1	1	1	1	1	1	0	1	0	1	1	0	0	0	0	0	0	0	0	0	0	0.00235951	0.00124344		Over-represented
4786	PF04117.3_Mpv17_PMP22 100.0%	1	1	1	2	1	1	1	1	1	1	1	1	1	0	1	1	1	1	0	1	0	1	1	1	1	1	0	1	1	1	0	0	0	0	0	0	0	0	0	0.00235951	0.00124344		Over-represented
4839	No_PFAM 100.0%	1	1	1	1	1	1	1	1	2	1	0	1	1	1	1	1	1	1	1	0	1	1	0	1	1	1	1	0	1	1	0	0	0	0	0	0	0	0	0	0.00235951	0.00124344		Over-represented
4858	PF04910.5_DUF654 96.3% No_PFAM 3.7%	1	1	0	2	1	1	1	1	1	1	1	1	1	1	1	1	1	1	1	1	0	0	0	1	0	0	1	1	0	0	0	1	0	1	0	0	1	0	1	0.00235951	0.00124344		Over-represented
6794	No_PFAM 100.0%	1	0	0	2	2	1	0	1	2	1	0	1	1	1	0	0	1	1	0	0	0	0	0	0	0	0	0	0	0	0	0	0	0	1	0	0	0	0	0	0.000529877	0.00124769		Over-represented
4050	No_PFAM 100.0%	5	0	1	2	1	2	0	2	1	2	0	3	2	2	0	0	3	3	0	0	0	0	0	0	0	1	0	0	0	1	0	0	0	0	0	0	0	0	0	0.000364375	0.00133948		Over-represented
4970	No_PFAM 100.0%	1	1	1	0	0	1	1	1	1	2	2	1	1	1	1	1	3	1	1	0	1	0	0	1	0	1	0	0	0	2	0	0	0	0	0	0	0	0	0	0.000923665	0.00133948		Over-represented
5793	PF03061.13_4HBT 81.0% No_PFAM 19.0%	0	1	2	2	2	2	1	1	1	1	2	0	0	1	0	0	1	1	0	0	0	0	0	1	0	1	0	1	0	0	0	0	0	0	0	0	0	0	0	0.00102905	0.00133948		Over-represented
6504	PF07744.4_SPOC 94.1% PF07500.5_TFIIS_M 94.1% PF00628.20_PHD 82.4%	2	0	1	1	1	1	1	1	1	0	0	1	1	1	0	0	1	1	1	0	0	0	0	0	0	0	1	0	0	0	0	0	0	0	0	0	0	0	1	0.00130825	0.00133948		Over-represented
6515	PF00076.13_RRM_1 76.5% No_PFAM 23.5%	1	1	0	1	1	1	0	2	1	0	1	1	1	1	0	0	1	1	1	0	0	0	0	0	0	0	0	0	0	0	0	1	0	0	0	0	0	0	1	0.00130825	0.00133948		Over-represented
6530	No_PFAM 52.9% PF04032.7_Rpr2 47.1%	1	1	0	2	1	1	1	1	1	1	0	1	1	0	1	0	1	0	1	1	0	0	0	0	0	0	0	1	0	0	0	0	0	0	0	0	0	0	0	0.00130825	0.00133948		Over-represented
6541	No_PFAM 100.0%	1	0	1	2	1	1	1	1	1	0	0	1	1	1	0	0	1	1	0	0	1	0	0	0	0	1	0	0	0	1	0	0	0	0	0	0	0	0	0	0.00130825	0.00133948		Over-represented
6543	No_PFAM 100.0%	1	1	1	1	1	1	0	1	0	1	1	1	1	0	0	0	1	2	0	1	0	0	0	1	0	0	0	0	0	1	0	0	0	0	0	0	0	0	0	0.00130825	0.00133948		Over-represented
55	PF00106.16_adh_short 91.7% PF08659.1_KR 20.8% No_PFAM 7.9% PF01471.9_PG_binding_1 0.5% PF01370.12_Epimerase 0.5% PF01073.10_3Beta_HSD 0.5%	5	8	12	8	8	7	9	6	3	6	9	4	5	7	8	8	6	7	4	5	4	3	3	5	6	5	0	3	3	4	3	6	2	6	8	2	5	9	4	0.00190035	0.00133948		Over-represented
289	PF03198.5_Glyco_hydro_72 95.0% No_PFAM 5.0% PF00150.9_Cellulase 1.3%	2	1	5	4	3	4	4	1	3	4	4	4	2	2	2	2	3	3	2	3	4	1	1	2	1	4	3	2	2	2	0	0	0	0	0	0	0	0	0	0.00276117	0.00133948		Over-represented
4927	PF00474.8_SSF 57.7% No_PFAM 42.3%	1	0	1	1	1	1	1	1	1	1	1	1	1	1	1	1	1	1	0	0	1	1	1	1	1	1	0	0	1	1	0	0	0	0	0	0	0	0	1	0.00286153	0.00133948		Over-represented
4940	No_PFAM 65.4% PF00388.10_PI-PLC-X 34.6%	0	1	1	1	1	1	1	1	1	1	1	1	1	1	1	1	1	1	1	0	0	1	1	1	1	1	0	1	1	1	0	0	0	0	0	0	0	0	0	0.00286153	0.00133948		Over-represented
4950	No_PFAM 100.0%	1	1	1	1	1	1	1	1	1	1	1	1	1	0	1	1	1	1	0	1	0	0	0	1	1	1	0	1	0	1	1	0	1	0	0	0	0	1	0	0.00286153	0.00133948		Over-represented
4973	PF08510.3_PIG-P 92.3% No_PFAM 7.7%	0	1	1	1	1	1	1	1	1	1	1	1	1	1	1	1	1	1	1	1	0	1	1	1	0	1	1	1	0	1	0	0	0	0	0	0	0	0	0	0.00286153	0.00133948		Over-represented
4978	No_PFAM 100.0%	1	1	1	1	1	1	1	1	1	0	1	1	1	1	1	1	1	1	1	1	1	1	1	1	1	1	0	0	0	1	0	0	0	0	0	0	0	0	0	0.00286153	0.00133948		Over-represented
4979	No_PFAM 100.0%	1	0	1	1	1	1	1	1	1	1	1	1	1	1	1	1	1	1	1	1	0	1	1	1	0	1	0	1	1	1	0	0	0	0	0	0	0	0	0	0.00286153	0.00133948		Over-represented
4983	No_PFAM 100.0%	1	1	1	1	1	1	1	0	1	1	1	1	1	1	1	1	1	1	1	1	1	0	0	1	0	1	1	1	1	1	0	0	0	0	0	0	0	0	0	0.00286153	0.00133948		Over-represented
4985	PF04628.4_Sedlin_N 96.2% No_PFAM 3.8%	1	1	0	1	1	1	1	1	1	1	1	1	1	1	1	1	1	1	0	1	0	1	1	1	1	1	0	1	1	1	0	0	0	0	0	0	0	0	0	0.00286153	0.00133948		Over-represented
4996	PF00781.15_DAGK_cat 61.5% No_PFAM 38.5%	1	1	1	1	1	1	1	1	1	1	0	1	1	1	1	1	1	1	1	1	1	1	1	1	0	1	0	1	1	0	0	0	0	0	0	0	0	0	0	0.00286153	0.00133948		Over-represented
5003	PF00916.11_Sulfate_transp 42.3% No_PFAM 42.3% PF00860.11_Xan_ur_permease 15.4% PF03594.4_BenE 7.7%	0	1	1	1	1	1	1	1	1	1	1	1	1	1	1	1	1	1	1	0	0	1	1	1	1	1	0	1	1	1	0	0	0	0	0	0	0	0	0	0.00286153	0.00133948		Over-represented
5004	No_PFAM 100.0%	1	1	1	1	1	1	1	1	1	1	1	0	1	1	1	1	1	1	0	1	0	1	1	1	1	1	0	1	1	1	0	0	0	0	0	0	0	0	0	0.00286153	0.00133948		Over-represented
5016	PF00400.23_WD40 92.3% No_PFAM 7.7%	1	1	1	1	1	1	1	1	1	1	1	1	1	1	1	0	1	1	1	1	1	0	0	1	0	1	1	1	1	1	0	0	0	0	0	0	0	0	0	0.00286153	0.00133948		Over-represented
5048	PF01243.11_Pyridox_oxidase 76.9% PF00970.15_FAD_binding_6 46.2% PF00175.12_NAD_binding_1 15.4% No_PFAM 11.5%	1	1	1	1	1	1	1	1	1	1	1	1	1	1	1	0	1	1	0	1	1	1	1	1	1	0	0	1	1	1	0	0	0	0	0	0	0	0	0	0.00286153	0.00133948		Over-represented
1267	No_PFAM 100.0%	1	2	2	1	1	1	2	2	1	2	4	1	1	2	2	2	1	1	3	1	1	1	1	1	1	1	0	1	1	1	0	0	0	0	0	0	0	0	0	0.000823007	0.00136335		Over-represented
5710	No_PFAM 61.9% PF01368.11_DHH 38.1%	1	0	1	1	1	1	1	0	1	1	1	1	1	0	1	1	1	1	0	0	0	0	0	0	0	0	0	0	0	1	0	1	0	1	1	0	1	0	1	0.00283071	0.00137397		Over-represented
5780	PF08424.1_DUF1740 95.2% No_PFAM 4.8%	1	1	1	1	1	1	1	1	0	1	1	1	1	1	0	0	1	1	1	1	0	0	0	1	0	1	0	1	0	1	0	0	0	0	0	0	0	0	0	0.00283071	0.00137397		Over-represented
5816	PF06792.2_UPF0261 95.2% No_PFAM 4.8%	1	1	1	1	1	1	1	1	1	1	1	0	1	1	0	0	1	1	1	1	0	0	0	0	0	1	0	1	1	0	0	0	0	0	0	0	0	0	1	0.00283071	0.00137397		Over-represented
127	PF00450.13_Peptidase_S10 95.1% No_PFAM 4.9% PF01755.8_Glyco_transf_25 1.6%	2	3	8	4	4	3	10	6	3	9	6	2	3	4	5	3	3	4	2	2	2	2	2	3	5	1	0	2	1	3	0	0	2	4	2	0	4	2	1	0.000706105	0.00141552		Over-represented
64	PF02133.6_Transp_cyt_pur 93.4% No_PFAM 6.6% PF04082.9_Fungal_trans 1.0%	2	4	8	6	6	7	8	7	3	10	5	7	7	6	8	8	6	12	6	4	1	3	5	5	8	1	6	5	2	4	0	5	1	2	3	7	0	6	2	0.00193502	0.00143116		Over-represented
4967	No_PFAM 100.0%	1	1	1	1	1	1	1	1	1	2	1	1	1	0	1	1	1	1	2	1	0	0	0	1	0	1	0	1	1	1	0	0	0	0	0	0	0	0	0	0.00160658	0.00143183		Over-represented
1325	No_PFAM 100.0%	2	2	1	1	1	1	1	3	1	3	2	3	3	5	0	0	1	4	1	2	1	0	0	1	0	1	0	2	0	0	0	0	0	0	0	0	0	0	0	0.000719085	0.00143291		Over-represented
4764	PF01425.12_Amidase 92.6% No_PFAM 7.4%	0	2	1	1	1	1	1	1	1	1	1	1	1	0	2	2	1	1	0	1	0	1	1	0	1	1	0	1	1	1	0	0	0	0	0	0	0	0	0	0.00238606	0.00147005		Over-represented
4773	PF03828.10_PAP_assoc 88.9% PF01909.14_NTP_transf_2 33.3% No_PFAM 7.4%	1	1	1	1	1	1	1	1	1	1	1	1	1	1	1	1	1	1	1	1	1	0	0	1	0	0	2	1	0	1	0	0	0	0	0	0	0	1	0	0.00131622	0.00148967		Over-represented
4781	No_PFAM 100.0%	1	1	1	1	1	1	1	1	1	1	1	1	1	1	1	1	1	1	1	2	1	0	0	1	0	1	0	1	1	1	0	0	0	0	0	0	0	0	0	0.00131622	0.00148967		Over-represented
4800	PF01545.12_Cation_efflux 100.0%	1	1	1	1	1	1	1	1	1	1	1	1	1	1	1	1	1	1	0	1	0	1	1	1	1	1	0	1	0	0	0	0	0	0	0	0	2	0	0	0.00131622	0.00148967		Over-represented
5537	PF03198.5_Glyco_hydro_72 95.5% No_PFAM 4.5%	1	1	1	1	1	1	1	1	1	0	1	0	1	0	1	1	1	2	0	0	0	1	1	1	1	0	0	1	0	1	0	0	0	0	0	0	0	0	0	0.00242445	0.00148967		Over-represented
5873	PF00320.18_GATA 100.0%	1	0	1	1	1	1	0	1	1	1	1	1	1	1	1	0	1	1	1	0	0	0	0	0	0	0	0	0	0	0	0	2	0	0	0	0	0	1	1	0.00128873	0.00150552		Over-represented
501	PF06441.3_EHN 84.7% PF00561.11_Abhydrolase_1 37.3% No_PFAM 13.6% PF05967.2_DUF887 1.7%	2	2	3	2	2	2	3	2	2	3	4	2	2	2	2	1	2	2	1	1	2	2	3	1	5	1	0	0	2	0	0	1	0	0	0	0	0	0	0	0.000805645	0.00151765		Over-represented
2758	PF08588.1_DUF1769 97.3% No_PFAM 2.7%	1	2	2	1	1	1	2	0	1	2	2	1	1	1	2	2	1	1	1	1	1	1	1	1	1	1	0	1	1	0	0	0	0	1	0	0	1	0	1	0.00247294	0.00155997		Over-represented
3662	PF00806.10_PUF 90.6% PF00076.13_RRM_1 87.5% No_PFAM 9.4%	2	1	1	1	1	1	1	1	1	2	1	1	1	1	1	1	1	1	1	1	1	1	1	1	1	1	0	1	1	1	0	0	0	0	1	0	0	0	0	0.00302501	0.00155997		Over-represented
3663	PF00005.18_ABC_tran 84.4% PF00664.14_ABC_membrane 62.5% No_PFAM 15.6%	1	1	1	1	1	1	1	1	1	2	1	1	2	1	1	1	1	1	1	1	1	1	1	1	1	1	0	1	1	1	0	0	1	0	0	0	0	0	0	0.00302501	0.00155997		Over-represented
3664	PF07653.8_SH3_2 96.9% PF00018.19_SH3_1 96.9% PF03983.3_SHD1 90.6% PF08226.2_DUF1720 46.9% PF07690.7_MFS_1 15.6%	1	1	1	1	1	1	1	1	2	1	1	1	1	1	1	1	2	1	1	1	1	1	1	1	1	1	1	1	1	1	0	0	0	0	0	0	0	0	0	0.00302501	0.00155997		Over-represented
3681	PF00319.9_SRF-TF 93.8% No_PFAM 6.3%	1	1	1	1	1	1	1	1	2	1	1	2	1	1	1	1	1	1	1	1	1	1	1	1	1	1	0	1	1	1	0	0	0	0	0	0	0	0	1	0.00302501	0.00155997		Over-represented
3707	PF00928.12_Adap_comp_sub 93.8% No_PFAM 6.3%	1	1	1	1	1	1	1	1	1	1	1	1	1	1	1	1	2	2	1	1	1	1	1	1	1	1	1	1	1	1	0	0	0	0	0	0	0	0	0	0.00302501	0.00155997		Over-represented
3730	PF00300.13_PGAM 87.5% No_PFAM 12.5%	1	1	1	1	1	1	1	1	2	2	1	1	1	1	1	1	1	1	1	1	1	1	1	1	1	1	1	1	1	1	0	0	0	0	0	0	0	0	0	0.00302501	0.00155997		Over-represented
3746	PF02502.9_LacAB_rpiB 93.8% No_PFAM 6.3%	1	1	1	2	1	1	1	1	1	1	1	1	1	2	1	1	1	1	1	0	1	1	1	1	1	1	0	0	1	1	0	1	0	0	0	0	0	1	1	0.00302501	0.00155997		Over-represented
3761	PF09333.2_ATG_C 93.8% No_PFAM 6.3%	1	1	1	1	1	1	1	1	2	1	2	1	1	1	1	1	1	1	1	1	1	1	1	1	1	1	1	1	1	1	0	0	0	0	0	0	0	0	0	0.00302501	0.00155997		Over-represented
3794	No_PFAM 93.8% PF04145.6_Ctr 3.1% PF01585.14_G-patch 3.1%	2	1	1	1	1	1	1	1	2	1	1	1	1	1	1	1	1	1	1	1	1	1	1	1	1	1	1	1	1	1	0	0	0	0	0	0	0	0	0	0.00302501	0.00155997		Over-represented
3806	No_PFAM 78.1% PF01851.13_PC_rep 21.9%	1	1	1	1	1	1	1	1	1	1	1	1	1	2	1	1	1	2	1	1	1	1	1	1	1	1	1	1	1	1	0	0	0	0	0	0	0	0	0	0.00302501	0.00155997		Over-represented
2749	PF04909.5_Amidohydro_2 91.9% No_PFAM 8.1%	1	2	3	1	1	1	3	1	1	3	1	1	2	1	1	1	1	2	2	1	1	0	0	1	3	1	0	1	0	0	0	0	0	0	0	0	0	0	0	0.00073968	0.00156457		Over-represented
4802	No_PFAM 100.0%	1	1	2	1	1	1	3	0	1	1	2	1	1	1	1	0	1	1	0	1	0	1	1	0	0	1	0	1	0	0	0	0	0	1	0	0	0	0	1	0.00128873	0.00159333		Over-represented
5367	PF07859.4_Abhydrolase_3 95.7% No_PFAM 4.3%	1	1	1	2	1	1	2	1	1	1	1	1	1	0	1	0	1	1	0	1	0	0	0	0	3	0	0	1	0	0	0	0	0	0	0	0	0	0	0	0.000341835	0.0015981		Over-represented
132	No_PFAM 92.5% PF01266.15_DAO 7.5%	3	3	10	3	3	3	8	4	4	9	8	3	4	5	5	4	2	5	6	2	0	3	7	2	9	0	0	1	1	2	0	0	0	0	0	0	0	0	1	0.000632784	0.00161572		Over-represented
4628	PF00043.16_GST_C 82.1% PF02798.11_GST_N 71.4% No_PFAM 10.7% PF01545.12_Cation_efflux 3.6%	1	1	1	1	1	1	1	1	2	1	1	1	1	2	1	1	1	1	0	1	0	1	1	0	1	0	0	3	1	0	0	0	0	0	0	0	0	0	0	0.000360029	0.001661		Over-represented
6976	PF00560.24_LRR_1 86.7% No_PFAM 13.3%	1	1	0	1	1	1	0	2	1	0	0	1	1	1	0	0	1	1	1	0	0	0	0	0	0	0	1	0	0	0	0	0	0	0	0	0	0	0	0	0.00128873	0.00166622		Over-represented
7025	No_PFAM 93.3% PF00169.20_PH 6.7%	2	1	0	1	1	1	0	1	1	0	0	1	1	1	0	0	1	1	1	0	0	0	0	1	0	0	0	0	0	0	0	0	0	0	0	0	0	0	0	0.00128873	0.00166622		Over-represented
723	PF00107.17_ADH_zinc_N 98.0% PF08240.3_ADH_N 96.0% PF07992.5_Pyr_redox_2 2.0% PF00097.16_zf-C3HC4 2.0% PF00070.18_Pyr_redox 2.0% No_PFAM 2.0%	1	2	2	2	2	2	2	1	1	2	2	2	2	1	1	1	2	1	1	1	1	1	1	1	1	1	0	2	1	2	1	1	1	1	1	0	1	1	1	0.00230971	0.00168243		Over-represented
138	No_PFAM 100.0%	3	3	3	6	5	5	4	6	1	5	5	4	4	8	2	2	5	6	5	3	1	4	6	3	5	1	0	3	0	4	0	1	1	0	2	0	0	1	1	0.00300887	0.0017351		Over-represented
1427	PF00924.9_MS_channel 92.7% PF00036.23_efhand 46.3% No_PFAM 4.9% PF07976.3_Phe_hydrox_dim 2.4% PF01494.10_FAD_binding_3 2.4%	1	2	3	1	1	1	2	2	1	3	1	1	1	1	2	2	1	1	1	1	1	1	1	2	1	1	0	1	1	1	0	1	0	0	0	0	0	0	1	0.00207688	0.00177199		Over-represented
3328	PF02854.10_MIF4G 85.3% No_PFAM 14.7%	2	1	1	1	1	2	1	2	1	1	2	1	1	1	1	1	1	1	1	2	1	1	1	1	1	1	0	1	1	1	0	0	0	0	0	0	0	0	0	0.00286153	0.00178141		Over-represented
4359	PF08613.2_Cyclin 93.1% No_PFAM 6.9%	1	1	1	1	1	1	1	1	1	2	1	1	1	1	1	1	1	1	1	1	2	0	0	1	0	1	0	1	1	0	0	1	0	0	1	0	0	0	0	0.00214972	0.00179289		Over-represented
4409	PF03033.11_Glyco_transf_28 96.6% PF00201.9_UDPGT 65.5% No_PFAM 3.4%	2	1	1	1	1	1	1	1	1	1	1	1	1	1	1	1	1	1	0	1	1	1	1	1	2	1	0	1	0	1	0	0	0	0	0	0	0	0	0	0.00214972	0.00179289		Over-represented
4421	No_PFAM 100.0%	1	1	1	2	1	1	1	1	1	1	1	1	1	1	1	1	1	1	1	1	1	2	1	1	0	1	0	1	1	0	0	0	0	0	0	0	0	0	0	0.00214972	0.00179289		Over-represented
4503	PF02615.5_Ldh_2 100.0%	1	1	1	1	1	1	1	1	1	1	1	1	1	2	1	1	1	1	2	0	1	1	1	1	1	1	0	0	1	1	0	0	0	0	0	0	0	0	0	0.00214972	0.00179289		Over-represented
304	PF02225.13_PA 97.4% PF04389.8_Peptidase_M28 89.7% PF04253.6_TFR_dimer 76.9% PF04652.7_DUF605 1.3% PF01546.19_Peptidase_M20 1.3%	4	1	2	4	4	4	2	2	3	2	2	4	4	4	1	1	3	2	1	1	1	3	3	3	2	1	1	1	1	2	1	1	1	1	2	0	0	2	1	0.00234344	0.00179289		Over-represented
527	No_PFAM 100.0%	2	2	2	2	2	2	2	2	2	2	2	2	2	2	2	2	2	2	2	2	2	2	2	2	2	2	0	2	2	2	0	0	0	0	0	0	0	0	0	0.00286153	0.00179289		Over-represented
4355	PF00172.9_Zn_clus 89.7% No_PFAM 10.3%	1	1	1	1	1	1	1	1	1	1	1	1	1	1	1	1	1	1	1	1	1	1	1	1	1	1	0	1	1	1	0	0	0	0	0	0	0	0	0	0.00286153	0.00179289		Over-represented
4360	PF03142.6_Chitin_synth_2 96.6% No_PFAM 3.4%	1	1	1	1	1	1	1	1	1	1	1	1	1	1	1	1	1	1	1	1	1	1	1	1	1	1	0	1	1	1	0	0	0	0	0	0	0	0	0	0.00286153	0.00179289		Over-represented
4361	No_PFAM 96.6% PF09445.1_Methyltransf_15 3.4% PF01170.9_UPF0020 3.4%	1	1	1	1	1	1	1	1	1	1	1	1	1	1	1	1	1	1	1	1	1	1	1	1	1	1	0	1	1	1	0	0	0	0	0	0	0	0	0	0.00286153	0.00179289		Over-represented
4363	PF00400.23_WD40 100.0%	1	1	1	1	1	1	1	1	1	1	1	1	1	1	1	1	1	1	1	1	1	1	1	1	1	0	1	1	1	1	0	0	0	0	0	0	0	0	0	0.00286153	0.00179289		Over-represented
4364	PF00271.22_Helicase_C 96.6% PF00270.20_DEAD 96.6%	1	1	1	1	1	1	1	1	1	1	1	1	1	1	1	1	1	1	1	1	1	1	1	1	0	1	1	1	1	1	0	0	0	0	0	0	0	0	0	0.00286153	0.00179289		Over-represented
4366	PF02141.12_DENN 93.1% No_PFAM 6.9% PF03456.9_uDENN 3.4%	1	1	1	1	1	1	1	1	1	1	1	1	1	1	1	1	1	1	1	1	1	1	1	1	1	1	0	1	1	1	0	0	0	0	0	0	0	0	0	0.00286153	0.00179289		Over-represented
4367	PF06201.4_DUF1000 100.0% PF00085.11_Thioredoxin 96.6%	1	1	1	1	1	1	1	1	1	1	1	1	1	1	1	1	1	1	1	0	1	1	0	1	1	1	0	1	1	1	0	1	0	0	0	0	0	0	1	0.00286153	0.00179289		Over-represented
4373	PF00817.11_IMS 89.7% No_PFAM 10.3%	1	1	1	1	1	1	1	1	1	1	1	1	1	1	1	1	1	1	1	0	1	1	1	1	1	1	0	1	1	1	0	0	0	0	0	0	0	0	1	0.00286153	0.00179289		Over-represented
4376	PF00179.17_UQ_con 100.0% PF09288.1_UBA_3 20.7%	1	1	1	1	1	1	1	1	1	1	1	1	1	1	1	1	1	1	1	1	1	1	1	1	1	1	0	1	1	1	0	0	0	0	0	0	0	0	0	0.00286153	0.00179289		Over-represented
4377	PF02629.10_CoA_binding 96.6% PF00549.10_Ligase_CoA 96.6% No_PFAM 3.4%	1	1	1	1	1	1	1	1	1	1	1	1	1	1	1	1	1	1	1	1	1	1	1	1	1	1	0	1	1	1	0	0	0	0	0	0	0	0	0	0.00286153	0.00179289		Over-represented
4382	PF00071.13_Ras 100.0% PF08477.4_Miro 96.6%	1	1	1	1	1	1	1	1	1	1	1	1	1	1	1	1	1	1	1	1	1	1	1	1	1	1	0	1	1	1	0	0	0	0	0	0	0	0	0	0.00286153	0.00179289		Over-represented
4383	PF00153.18_Mito_carr 100.0%	1	1	1	1	1	1	1	1	1	1	1	1	1	1	1	1	1	1	1	1	1	1	1	1	1	1	0	1	1	1	0	0	0	0	0	0	0	0	0	0.00286153	0.00179289		Over-represented
4384	PF01593.15_Amino_oxidase 96.6% PF04433.8_SWIRM 65.5% PF00505.10_HMG_box 51.7% PF02178.10_AT_hook 13.8% PF00443.20_UCH 6.9% PF00995.14_Sec1 3.4% No_PFAM 3.4%	1	1	1	1	1	1	1	1	1	1	1	1	1	1	1	1	1	1	1	1	1	1	1	1	1	1	0	1	1	1	0	0	0	0	0	0	0	0	0	0.00286153	0.00179289		Over-represented
4387	PF07690.7_MFS_1 93.1% PF00083.15_Sugar_tr 6.9% No_PFAM 6.9%	1	1	1	1	1	1	1	1	1	1	1	1	1	1	1	1	1	1	1	1	0	1	1	1	1	1	0	1	1	1	0	0	0	0	0	0	1	0	0	0.00286153	0.00179289		Over-represented
4388	No_PFAM 100.0%	1	1	1	1	1	1	1	1	1	1	1	1	1	1	1	1	1	1	1	1	1	1	1	1	1	1	0	1	1	1	0	0	0	0	0	0	0	0	0	0.00286153	0.00179289		Over-represented
4390	PF00153.18_Mito_carr 100.0%	1	1	1	1	1	1	1	1	1	1	1	1	1	1	1	1	1	1	1	1	0	1	1	1	1	1	1	1	1	1	0	0	0	0	0	0	0	0	0	0.00286153	0.00179289		Over-represented
4391	No_PFAM 86.2% PF01920.11_Prefoldin_2 13.8%	1	1	1	1	1	1	1	1	1	1	1	1	1	1	1	1	1	1	1	1	1	1	1	1	1	1	0	1	1	1	0	0	0	0	0	0	0	0	0	0.00286153	0.00179289		Over-represented
4393	No_PFAM 65.5% PF03663.5_Glyco_hydro_76 34.5%	1	1	1	1	1	1	1	1	1	1	1	1	1	1	1	1	1	1	1	1	1	1	1	1	1	1	0	1	1	1	0	0	0	0	0	0	0	0	0	0.00286153	0.00179289		Over-represented
4397	No_PFAM 96.6% PF00795.13_CN_hydrolase 3.4%	1	1	1	1	1	1	1	1	1	1	1	1	1	1	1	1	1	1	1	1	1	1	1	1	1	1	0	1	1	1	0	0	0	0	0	0	0	0	0	0.00286153	0.00179289		Over-represented
4399	No_PFAM 100.0%	1	1	1	1	1	1	1	1	1	1	1	1	1	1	1	1	1	1	1	1	1	1	1	1	1	1	0	1	1	1	0	0	0	0	0	0	0	0	0	0.00286153	0.00179289		Over-represented
4400	PF00520.22_Ion_trans 55.2% No_PFAM 44.8%	1	1	1	1	1	1	1	1	1	1	1	1	1	1	1	1	1	1	1	1	1	1	1	1	1	1	0	1	1	1	0	0	0	0	0	0	0	0	0	0.00286153	0.00179289		Over-represented
4401	PF00378.11_ECH 100.0% PF08700.2_Vps51 3.4%	1	1	1	1	1	1	1	1	1	1	1	1	1	1	1	1	1	1	1	1	0	1	1	1	1	1	0	1	1	1	0	0	0	0	0	0	1	0	0	0.00286153	0.00179289		Over-represented
4403	PF00027.20_cNMP_binding 96.6% PF00646.24_F-box 89.7% PF00560.24_LRR_1 86.2% No_PFAM 3.4%	1	1	1	1	1	1	1	1	1	1	1	1	1	1	1	1	1	1	1	1	1	1	1	1	1	1	0	1	1	1	0	0	0	0	0	0	0	0	0	0.00286153	0.00179289		Over-represented
4414	PF00010.17_HLH 93.1% No_PFAM 6.9%	1	1	1	1	1	1	1	1	1	1	1	1	1	1	1	1	1	1	1	1	1	1	1	1	0	1	1	1	1	1	0	0	0	0	0	0	0	0	0	0.00286153	0.00179289		Over-represented
4415	PF08546.2_ApbA_C 100.0% PF02558.7_ApbA 96.6%	1	1	1	1	1	1	1	1	1	1	1	1	1	1	1	1	1	1	1	1	1	1	1	1	1	1	0	1	1	1	0	0	0	0	0	0	0	0	0	0.00286153	0.00179289		Over-represented
4418	PF01145.16_Band_7 100.0%	1	1	1	1	1	1	1	1	1	1	1	1	1	1	1	1	1	1	1	1	1	1	1	1	1	1	0	1	1	1	0	0	0	0	0	0	0	0	0	0.00286153	0.00179289		Over-represented
4422	PF02862.8_DDHD 93.1% No_PFAM 6.9% PF01699.15_Na_Ca_ex 3.4%	1	1	1	1	1	1	1	1	1	1	1	1	1	1	1	1	1	1	1	0	1	1	1	1	1	1	0	0	1	1	0	1	0	0	0	0	1	0	0	0.00286153	0.00179289		Over-represented
4426	PF00810.9_ER_lumen_recept 100.0% PF02044.8_Bombesin 3.4%	1	1	1	1	1	1	1	1	1	1	1	1	1	1	1	1	1	1	1	1	1	1	1	1	1	1	0	1	1	1	0	0	0	0	0	0	0	0	0	0.00286153	0.00179289		Over-represented
4429	No_PFAM 100.0%	1	1	1	1	1	1	1	1	1	1	1	1	1	1	1	1	1	1	1	1	1	1	1	1	1	1	0	1	1	1	0	0	0	0	0	0	0	0	0	0.00286153	0.00179289		Over-represented
4430	PF00150.9_Cellulase 75.9% No_PFAM 24.1%	1	1	1	1	1	1	1	1	1	1	1	1	1	1	1	1	1	1	1	1	1	1	1	1	1	1	0	1	1	1	0	0	0	0	0	0	0	0	0	0.00286153	0.00179289		Over-represented
4431	PF03134.10_TB2_DP1_HVA22 93.1% No_PFAM 6.9%	1	1	1	1	1	1	1	1	1	1	1	1	1	1	1	1	1	1	1	1	1	1	1	1	1	1	0	1	1	1	0	0	0	0	0	0	0	0	0	0.00286153	0.00179289		Over-represented
4432	No_PFAM 96.6% PF00856.19_SET 3.4%	1	1	1	1	1	1	1	1	1	1	1	1	1	1	1	1	1	1	1	1	1	1	1	1	1	1	0	1	1	1	0	0	0	0	0	0	0	0	0	0.00286153	0.00179289		Over-represented
4433	PF00400.23_WD40 82.8% No_PFAM 17.2%	1	1	1	1	1	1	1	1	1	1	1	1	1	1	1	1	1	1	1	1	1	1	1	1	1	1	0	1	1	1	0	0	0	0	0	0	0	0	0	0.00286153	0.00179289		Over-represented
4434	No_PFAM 100.0%	1	1	1	1	1	1	1	1	1	1	1	1	1	1	1	1	1	1	1	1	1	1	1	1	1	1	0	1	1	1	0	0	0	0	0	0	0	0	0	0.00286153	0.00179289		Over-represented
4436	No_PFAM 96.6% PF00892.11_DUF6 3.4%	1	1	1	1	1	1	1	1	1	1	1	1	1	1	1	1	1	1	1	1	1	1	1	1	1	1	0	1	1	1	0	0	0	0	0	0	0	0	0	0.00286153	0.00179289		Over-represented
4437	No_PFAM 79.3% PF00533.17_BRCT 20.7%	1	1	1	1	1	1	1	1	1	1	1	1	1	1	1	1	1	1	1	1	1	1	1	1	1	1	0	1	1	1	0	0	0	0	0	0	0	0	0	0.00286153	0.00179289		Over-represented
4442	No_PFAM 100.0%	1	1	1	1	1	1	1	1	1	1	1	1	1	1	1	1	1	1	1	1	1	1	1	1	1	1	0	1	1	1	0	0	0	0	0	0	0	0	0	0.00286153	0.00179289		Over-represented
4443	No_PFAM 100.0%	1	1	1	1	1	1	1	1	1	1	1	1	1	1	1	1	1	1	1	1	1	1	1	1	1	1	0	1	1	1	0	0	0	0	0	0	0	0	0	0.00286153	0.00179289		Over-represented
4447	No_PFAM 100.0%	1	1	1	1	1	1	1	1	1	1	1	1	1	1	1	1	1	1	1	1	1	1	1	1	0	1	1	1	1	1	0	0	0	0	0	0	0	0	0	0.00286153	0.00179289		Over-represented
4450	No_PFAM 100.0%	1	1	1	1	1	1	1	1	1	1	1	1	1	1	1	1	1	1	1	1	1	1	1	1	1	1	0	1	1	1	0	0	0	0	0	0	0	0	0	0.00286153	0.00179289		Over-represented
4451	No_PFAM 100.0%	1	1	1	1	1	1	1	1	1	1	1	1	1	1	1	1	1	1	1	1	1	1	1	1	1	1	0	1	1	1	0	0	0	0	0	0	0	0	0	0.00286153	0.00179289		Over-represented
4455	No_PFAM 100.0%	1	1	1	1	1	1	1	1	1	1	1	1	1	1	1	1	1	1	1	1	1	1	1	1	1	1	0	1	1	1	0	0	0	0	0	0	0	0	0	0.00286153	0.00179289		Over-represented
4456	No_PFAM 100.0%	1	1	1	1	1	1	1	1	1	1	1	1	1	1	1	1	1	1	1	1	1	1	1	1	1	1	0	1	0	1	0	0	0	0	0	0	0	0	1	0.00286153	0.00179289		Over-represented
4457	No_PFAM 100.0%	1	1	1	1	1	1	1	1	1	1	1	1	1	1	1	1	1	1	1	1	1	1	1	1	1	1	0	1	1	1	0	0	0	0	0	0	0	0	0	0.00286153	0.00179289		Over-represented
4458	No_PFAM 100.0%	1	1	1	1	1	1	1	1	1	1	1	1	1	1	1	1	1	1	1	1	1	1	1	1	0	1	1	1	1	1	0	0	0	0	0	0	0	0	0	0.00286153	0.00179289		Over-represented
4460	PF04892.3_VanZ 96.6% No_PFAM 3.4%	1	1	1	1	1	1	1	1	1	1	1	1	1	1	1	1	1	1	1	1	1	1	1	1	1	1	0	1	1	1	0	0	0	0	0	0	0	0	0	0.00286153	0.00179289		Over-represented
4461	No_PFAM 100.0%	1	1	1	1	1	1	1	1	1	1	1	1	1	1	1	1	1	1	1	1	0	1	1	1	0	1	0	1	1	1	0	0	0	1	0	0	0	1	0	0.00286153	0.00179289		Over-represented
4463	No_PFAM 96.6% PF01738.9_DLH 3.4%	1	1	1	1	1	1	1	1	1	1	1	1	1	1	1	1	1	1	1	1	1	1	1	1	1	1	0	1	1	1	0	0	0	0	0	0	0	0	0	0.00286153	0.00179289		Over-represented
4464	PF08286.2_Spc24 96.6% PF06985.2_HET 3.4% No_PFAM 3.4%	1	1	1	1	1	1	1	1	1	1	1	1	1	1	1	1	1	1	1	1	1	0	1	1	1	1	1	1	1	1	0	0	0	0	0	0	0	0	0	0.00286153	0.00179289		Over-represented
4465	PF08589.1_DUF1770 100.0%	1	1	1	1	1	1	1	1	1	1	1	1	1	1	1	1	1	1	1	1	1	1	1	1	1	1	0	1	1	1	0	0	0	0	0	0	0	0	0	0.00286153	0.00179289		Over-represented
4468	No_PFAM 100.0%	1	1	1	1	1	1	1	1	1	1	1	1	1	1	1	1	1	1	0	1	1	1	1	1	1	1	1	1	1	1	0	0	0	0	0	0	0	0	0	0.00286153	0.00179289		Over-represented
4475	No_PFAM 100.0%	1	1	1	1	1	1	1	1	1	1	1	1	1	1	1	1	1	1	1	1	0	1	1	1	1	1	1	1	1	1	0	0	0	0	0	0	0	0	0	0.00286153	0.00179289		Over-represented
4476	PF03937.7_DUF339 96.6% No_PFAM 3.4%	1	1	1	1	1	1	1	1	1	1	1	1	1	1	1	1	1	1	1	1	1	1	1	1	1	1	0	1	1	1	0	0	0	0	0	0	0	0	0	0.00286153	0.00179289		Over-represented
4478	PF00551.10_Formyl_trans_N 100.0% PF01842.16_ACT 93.1% PF08240.3_ADH_N 3.4% PF00743.10_FMO-like 3.4%	1	1	1	1	1	1	1	1	1	1	1	1	1	1	1	1	1	1	1	0	1	1	1	1	1	1	0	1	1	1	0	0	0	0	0	0	0	0	1	0.00286153	0.00179289		Over-represented
4480	No_PFAM 100.0%	1	1	1	1	1	1	1	1	1	1	1	1	1	1	1	1	1	1	1	1	1	1	1	1	0	1	0	1	1	1	0	0	0	0	0	0	0	0	1	0.00286153	0.00179289		Over-represented
4481	PF04716.5_ETC_C1_NDUFA5 96.6% No_PFAM 3.4%	1	1	1	1	1	1	1	1	1	1	1	1	1	1	1	1	1	1	1	1	1	1	1	1	1	1	0	1	1	1	0	0	0	0	0	0	0	0	0	0.00286153	0.00179289		Over-represented
4482	No_PFAM 100.0%	1	1	1	1	1	1	1	1	1	1	1	1	1	1	1	1	1	1	1	1	1	1	1	1	1	1	0	1	1	1	0	0	0	0	0	0	0	0	0	0.00286153	0.00179289		Over-represented
4483	No_PFAM 100.0%	1	1	1	1	1	1	1	1	1	1	1	1	1	1	1	1	1	1	1	1	1	1	1	1	1	1	0	1	1	1	0	0	0	0	0	0	0	0	0	0.00286153	0.00179289		Over-represented
4492	No_PFAM 100.0%	1	1	1	1	1	1	1	1	1	1	1	1	1	1	1	1	1	1	1	1	1	1	1	1	1	1	0	1	1	1	0	0	0	0	0	0	0	0	0	0.00286153	0.00179289		Over-represented
4494	No_PFAM 100.0%	1	1	1	1	1	1	1	1	1	1	1	1	1	1	1	1	1	1	1	1	1	1	1	1	1	1	0	1	1	1	0	0	0	0	0	0	0	0	0	0.00286153	0.00179289		Over-represented
4496	No_PFAM 100.0%	1	1	1	1	1	1	1	1	1	1	1	1	1	1	1	1	1	1	1	1	1	1	1	1	1	1	0	1	1	1	0	0	0	0	0	0	0	0	0	0.00286153	0.00179289		Over-represented
4499	PF08552.2_DUF1753 96.6% No_PFAM 3.4%	1	1	1	1	1	1	1	1	1	1	1	1	1	1	1	1	1	1	1	1	1	1	1	0	1	1	1	1	1	1	0	0	0	0	0	0	0	0	0	0.00286153	0.00179289		Over-represented
4500	PF04921.5_XAP5 96.6% No_PFAM 3.4%	1	1	1	1	1	1	1	1	1	1	1	1	1	1	1	1	1	1	1	1	1	1	1	1	1	1	0	1	1	1	0	0	0	0	0	0	0	0	0	0.00286153	0.00179289		Over-represented
4504	No_PFAM 96.6% PF07690.7_MFS_1 3.4%	1	1	1	1	1	1	1	1	1	1	1	1	1	1	1	1	1	1	1	1	1	1	1	1	1	1	0	1	1	1	0	0	0	0	0	0	0	0	0	0.00286153	0.00179289		Over-represented
4505	PF09468.1_RNase_H2-Ydr279 100.0%	1	1	1	1	1	1	1	1	1	1	1	1	1	1	1	1	1	1	1	1	1	1	1	1	1	1	0	1	1	1	0	0	0	0	0	0	0	0	0	0.00286153	0.00179289		Over-represented
4506	No_PFAM 100.0%	1	1	1	1	1	1	1	1	1	1	1	1	1	1	1	1	1	1	1	1	1	1	1	1	1	1	0	1	1	1	0	0	0	0	0	0	0	0	0	0.00286153	0.00179289		Over-represented
4507	No_PFAM 100.0%	1	1	1	1	1	1	1	1	1	1	1	1	1	1	1	1	1	1	1	1	1	1	1	1	1	1	0	1	1	1	0	0	0	0	0	0	0	0	0	0.00286153	0.00179289		Over-represented
4508	No_PFAM 96.6% PF00324.12_AA_permease 3.4%	1	1	1	1	1	1	1	1	1	1	1	1	1	1	1	1	1	1	1	1	1	1	1	1	1	1	0	1	1	1	0	0	0	0	0	0	0	0	0	0.00286153	0.00179289		Over-represented
4510	No_PFAM 96.6% PF00646.24_F-box 3.4%	1	1	1	1	1	1	1	1	1	1	1	1	1	1	1	1	1	1	1	1	1	1	1	1	1	1	0	1	1	1	0	0	0	0	0	0	0	0	0	0.00286153	0.00179289		Over-represented
4512	PF01467.17_CTP_transf_2 72.4% No_PFAM 27.6%	1	1	1	1	1	1	1	1	1	1	1	1	1	1	1	1	1	1	1	1	1	1	0	1	1	1	1	1	1	1	0	0	0	0	0	0	0	0	0	0.00286153	0.00179289		Over-represented
4515	No_PFAM 100.0%	1	1	1	1	1	1	1	1	1	1	1	1	1	1	1	1	1	1	1	1	1	1	1	1	1	1	0	1	1	1	0	0	0	0	0	0	0	0	0	0.00286153	0.00179289		Over-represented
4517	PF00169.20_PH 100.0%	1	1	1	1	1	1	1	1	1	1	1	1	1	1	1	1	1	1	1	1	1	1	1	1	1	1	0	1	1	1	0	0	0	0	0	0	0	0	0	0.00286153	0.00179289		Over-represented
4519	PF08549.1_DUF1750 93.1% No_PFAM 6.9%	1	1	1	1	1	1	1	1	1	1	1	1	1	1	1	1	1	1	1	1	1	1	1	1	1	1	0	1	1	1	0	0	0	0	0	0	0	0	0	0.00286153	0.00179289		Over-represented
4521	No_PFAM 100.0%	1	1	1	1	1	1	1	1	1	1	1	1	1	1	1	1	1	1	1	1	1	1	1	0	1	1	1	1	1	1	0	0	0	0	0	0	0	0	0	0.00286153	0.00179289		Over-represented
4522	No_PFAM 100.0%	1	1	1	1	1	1	1	1	1	1	1	1	1	1	1	1	1	1	1	1	1	1	1	1	1	1	0	1	1	1	0	0	0	0	0	0	0	0	0	0.00286153	0.00179289		Over-represented
4524	No_PFAM 62.1% PF00789.11_UBX 37.9%	1	1	1	1	1	1	1	1	1	1	1	1	1	1	1	1	1	1	1	1	1	1	1	1	1	1	0	1	1	1	0	0	0	0	0	0	0	0	0	0.00286153	0.00179289		Over-represented
4526	PF08618.1_Opi1 100.0%	1	1	1	1	1	1	1	1	1	1	1	1	1	1	1	1	1	1	1	1	1	1	1	1	1	1	0	1	1	1	0	0	0	0	0	0	0	0	0	0.00286153	0.00179289		Over-represented
4528	No_PFAM 100.0%	1	1	1	1	1	1	1	1	1	1	1	1	1	1	1	1	1	1	1	1	1	1	1	1	1	1	0	1	1	1	0	0	0	0	0	0	0	0	0	0.00286153	0.00179289		Over-represented
4529	PF04791.7_LMBR1 72.4% No_PFAM 27.6%	1	1	1	1	1	1	1	1	1	1	1	1	1	1	1	1	1	1	1	1	1	1	1	1	1	1	0	1	1	1	0	0	0	0	0	0	0	0	0	0.00286153	0.00179289		Over-represented
4530	No_PFAM 100.0%	1	1	1	1	1	1	1	1	1	1	1	1	1	1	1	1	1	1	1	1	1	1	1	1	1	1	0	1	1	1	0	0	0	0	0	0	0	0	0	0.00286153	0.00179289		Over-represented
4531	PF01902.8_ATP_bind_4 100.0% PF01042.12_Ribonuc_L-PSP 86.2%	1	1	1	1	1	1	1	1	1	1	1	1	1	1	1	1	1	1	1	0	0	0	0	0	0	1	1	1	0	0	1	1	0	1	1	1	1	0	1	0.00286153	0.00179289		Over-represented
4532	No_PFAM 82.8% PF08442.1_ATP-grasp_2 17.2%	1	1	1	1	1	1	1	1	1	1	1	1	1	1	1	1	1	1	1	1	1	1	1	1	1	1	0	1	1	1	0	0	0	0	0	0	0	0	0	0.00286153	0.00179289		Over-represented
4533	No_PFAM 79.3% PF00646.24_F-box 20.7%	1	1	1	1	1	1	1	1	1	1	1	1	1	1	1	1	1	1	1	1	1	1	1	1	1	1	0	1	1	1	0	0	0	0	0	0	0	0	0	0.00286153	0.00179289		Over-represented
4535	No_PFAM 96.6% PF02136.11_NTF2 3.4%	1	1	1	1	1	1	1	1	1	1	1	1	1	1	1	1	1	1	1	1	1	1	1	1	1	1	0	1	1	1	0	0	0	0	0	0	0	0	0	0.00286153	0.00179289		Over-represented
4536	No_PFAM 100.0%	1	1	1	1	1	1	1	1	1	1	1	1	1	1	1	1	1	1	1	1	1	1	1	1	1	1	0	1	1	1	0	0	0	0	0	0	0	0	0	0.00286153	0.00179289		Over-represented
4537	PF00651.22_BTB 100.0% PF00023.21_Ank 93.1%	1	1	1	1	1	1	1	1	1	1	1	1	1	1	1	1	1	1	0	1	1	1	1	1	1	1	1	1	1	1	0	0	0	0	0	0	0	0	0	0.00286153	0.00179289		Over-represented
4538	PF02845.7_CUE 96.6% No_PFAM 3.4%	1	1	1	1	1	1	1	1	1	1	1	1	1	1	1	1	1	1	1	1	0	1	1	1	1	1	1	1	1	1	0	0	0	0	0	0	0	0	0	0.00286153	0.00179289		Over-represented
4539	PF05508.2_Ran-binding 100.0%	1	1	1	1	1	1	1	1	1	1	1	1	1	1	1	1	1	1	1	0	1	1	1	1	1	1	1	1	1	1	0	0	0	0	0	0	0	0	0	0.00286153	0.00179289		Over-represented
4541	PF07093.2_SGT1 96.6% No_PFAM 3.4%	1	1	1	1	1	1	1	1	1	1	1	1	1	1	1	1	1	1	1	1	1	1	1	1	1	1	0	1	1	1	0	0	0	0	0	0	0	0	0	0.00286153	0.00179289		Over-represented
4542	No_PFAM 100.0%	1	1	1	1	1	1	1	1	1	1	1	1	1	1	1	1	1	1	1	1	1	1	1	1	1	1	0	1	1	1	0	0	0	0	0	0	0	0	0	0.00286153	0.00179289		Over-represented
4544	No_PFAM 100.0%	1	1	1	1	1	1	1	1	1	1	1	1	1	1	1	1	1	1	1	1	1	1	1	1	1	1	0	1	1	1	0	0	0	0	0	0	0	0	0	0.00286153	0.00179289		Over-represented
4546	PF04791.7_LMBR1 96.6% No_PFAM 3.4%	1	1	1	1	1	1	1	1	1	1	1	1	1	1	1	1	1	1	1	1	1	1	1	1	1	1	0	1	1	1	0	0	0	0	0	0	0	0	0	0.00286153	0.00179289		Over-represented
4549	No_PFAM 96.6% PF06094.3_AIG2 3.4%	1	1	1	1	1	1	1	1	1	1	1	1	1	1	1	1	1	1	1	1	1	1	1	1	1	1	0	1	1	1	0	0	0	0	0	0	0	0	0	0.00286153	0.00179289		Over-represented
4550	PF04130.4_Spc97_Spc98 100.0%	1	1	1	1	1	1	1	1	1	1	1	1	1	1	1	1	1	1	1	1	1	1	1	1	1	1	0	1	1	1	0	0	0	0	0	0	0	0	0	0.00286153	0.00179289		Over-represented
4551	No_PFAM 100.0%	1	1	1	1	1	1	1	1	1	1	1	1	1	1	1	1	1	1	1	1	1	1	1	1	1	1	0	1	1	1	0	0	0	0	0	0	0	0	0	0.00286153	0.00179289		Over-represented
4552	No_PFAM 100.0%	1	1	1	1	1	1	1	1	1	1	1	1	1	1	1	1	1	1	1	1	1	1	1	1	1	1	0	1	1	1	0	0	0	0	0	0	0	0	0	0.00286153	0.00179289		Over-represented
4553	No_PFAM 96.6% PF01535.11_PPR 3.4%	1	1	1	1	1	1	1	1	1	1	1	1	1	1	1	1	1	1	1	1	1	1	1	1	1	1	0	1	1	1	0	0	0	0	0	0	0	0	0	0.00286153	0.00179289		Over-represented
4554	PF00443.20_UCH 89.7% No_PFAM 10.3%	1	1	1	1	1	1	1	1	1	1	1	1	1	1	1	1	1	1	1	1	1	1	1	1	1	1	0	1	1	1	0	0	0	0	0	0	0	0	0	0.00286153	0.00179289		Over-represented
4555	No_PFAM 100.0%	1	1	1	1	1	1	1	1	1	1	1	1	1	1	1	1	1	1	1	1	1	1	1	1	1	1	0	1	1	1	0	0	0	0	0	0	0	0	0	0.00286153	0.00179289		Over-represented
4556	PF00515.19_TPR_1 89.7% PF07719.8_TPR_2 48.3% No_PFAM 10.3%	1	1	1	1	1	1	1	1	1	1	1	1	1	1	1	1	1	1	1	1	1	1	1	1	1	1	0	1	1	1	0	0	0	0	0	0	0	0	0	0.00286153	0.00179289		Over-represented
4558	No_PFAM 96.6% PF00153.18_Mito_carr 3.4%	1	1	1	1	1	1	1	1	1	1	1	1	1	1	1	1	1	1	1	1	1	1	1	1	1	1	0	1	1	1	0	0	0	0	0	0	0	0	0	0.00286153	0.00179289		Over-represented
4559	PF00169.20_PH 96.6% No_PFAM 3.4%	1	1	1	1	1	1	1	1	1	1	1	1	1	1	1	1	1	1	1	1	1	1	1	1	1	1	0	1	1	1	0	0	0	0	0	0	0	0	0	0.00286153	0.00179289		Over-represented
2447	No_PFAM 100.0%	2	1	1	1	1	2	1	2	1	1	1	1	1	2	1	1	2	2	2	1	1	1	1	1	1	1	0	1	1	1	0	1	0	0	0	0	1	0	0	0.00323409	0.00179289		Over-represented
6259	PF00583.15_Acetyltransf_1 94.4% No_PFAM 5.6%	0	1	1	1	1	0	1	1	0	1	1	1	1	1	1	1	1	0	1	0	0	0	0	0	2	0	0	0	1	0	0	0	0	0	0	0	0	0	0	0.00128873	0.00182886		Over-represented
6407	PF00646.24_F-box 61.1% No_PFAM 38.9%	1	0	1	1	1	1	1	3	1	0	0	1	1	2	0	0	1	1	0	1	0	0	0	1	0	0	0	0	0	0	0	0	0	0	0	0	0	0	0	0.000652698	0.00191751		Over-represented
2093	No_PFAM 100.0%	1	1	2	3	2	1	1	2	1	1	1	1	4	1	1	1	2	1	1	1	1	1	1	1	1	1	0	1	1	1	0	0	0	0	0	0	0	1	0	0.00101472	0.00191751		Over-represented
7577	PF00753.18_Lactamase_B 100.0%	0	0	1	1	1	2	0	0	0	1	0	1	1	1	1	1	1	0	1	0	0	0	0	0	0	0	0	0	0	0	0	0	0	0	0	0	0	0	0	0.00102905	0.00191751		Over-represented
7694	No_PFAM 76.9% PF00385.15_Chromo 23.1% PF00642.15_zf-CCCH 15.4%	2	0	0	1	1	1	0	1	1	0	0	1	1	1	0	0	1	1	1	0	0	0	0	0	0	0	0	0	0	0	0	0	0	0	0	0	0	0	0	0.00102905	0.00191751		Over-represented
7709	PF00249.22_Myb_DNA-binding 92.3% No_PFAM 7.7%	2	0	0	1	1	1	0	1	1	0	0	1	1	1	0	0	1	1	1	0	0	0	0	0	0	0	0	0	0	0	0	0	0	0	0	0	0	0	0	0.00102905	0.00191751		Over-represented
7712	No_PFAM 100.0%	1	0	0	2	1	1	0	1	1	0	0	1	1	1	0	0	1	1	1	0	0	0	0	0	0	0	0	0	0	0	0	0	0	0	0	0	0	0	0	0.00102905	0.00191751		Over-represented
7713	PF02752.13_Arrestin_C 92.3% PF00339.20_Arrestin_N 92.3%	1	0	0	1	1	1	0	1	1	0	0	1	1	2	0	0	1	1	1	0	0	0	0	0	0	0	0	0	0	0	0	0	0	0	0	0	0	0	0	0.00102905	0.00191751		Over-represented
7723	No_PFAM 100.0%	1	0	0	1	1	1	0	1	2	0	0	1	1	1	0	0	1	1	1	0	0	0	0	0	0	0	0	0	0	0	0	0	0	0	0	0	0	0	0	0.00102905	0.00191751		Over-represented
7727	PF01545.12_Cation_efflux 76.9% No_PFAM 23.1%	1	0	0	1	1	1	0	1	1	0	0	1	2	1	0	0	1	1	1	0	0	0	0	0	0	0	0	0	0	0	0	0	0	0	0	0	0	0	0	0.00102905	0.00191751		Over-represented
7728	No_PFAM 100.0%	1	0	0	1	1	1	0	1	1	0	0	1	1	1	0	0	1	2	1	0	0	0	0	0	0	0	0	0	0	0	0	0	0	0	0	0	0	0	0	0.00102905	0.00191751		Over-represented
7733	PF04031.4_Las1 76.9% No_PFAM 23.1%	1	0	0	1	1	1	0	1	1	0	0	1	1	1	0	0	1	2	1	0	0	0	0	0	0	0	0	0	0	0	0	0	0	0	0	0	0	0	0	0.00102905	0.00191751		Over-represented
7735	PF00443.20_UCH 92.3% No_PFAM 7.7%	1	0	0	1	1	1	0	1	1	0	0	1	2	1	0	0	1	1	1	0	0	0	0	0	0	0	0	0	0	0	0	0	0	0	0	0	0	0	0	0.00102905	0.00191751		Over-represented
7736	No_PFAM 100.0%	1	0	0	1	1	1	0	1	1	0	0	1	1	1	0	0	2	1	1	0	0	0	0	0	0	0	0	0	0	0	0	0	0	0	0	0	0	0	0	0.00102905	0.00191751		Over-represented
7746	No_PFAM 100.0%	2	0	0	1	1	1	0	1	1	0	0	1	1	1	0	0	1	1	1	0	0	0	0	0	0	0	0	0	0	0	0	0	0	0	0	0	0	0	0	0.00102905	0.00191751		Over-represented
7752	PF00106.16_adh_short 100.0% PF08659.1_KR 69.2% PF01370.12_Epimerase 7.7%	1	0	0	1	1	1	0	1	1	0	0	1	1	2	0	0	1	1	1	0	0	0	0	0	0	0	0	0	0	0	0	0	0	0	0	0	0	0	0	0.00102905	0.00191751		Over-represented
7755	PF01569.12_PAP2 84.6% No_PFAM 15.4%	2	0	0	1	1	1	0	1	1	0	0	1	1	1	0	0	1	1	1	0	0	0	0	0	0	0	0	0	0	0	0	0	0	0	0	0	0	0	0	0.00102905	0.00191751		Over-represented
7757	No_PFAM 100.0%	1	0	0	1	1	1	0	1	2	0	0	1	1	1	0	0	1	1	1	0	0	0	0	0	0	0	0	0	0	0	0	0	0	0	0	0	0	0	0	0.00102905	0.00191751		Over-represented
7762	No_PFAM 100.0%	1	0	0	1	1	1	0	1	1	0	0	1	2	1	0	0	1	1	1	0	0	0	0	0	0	0	0	0	0	0	0	0	0	0	0	0	0	0	0	0.00102905	0.00191751		Over-represented
7763	PF08633.1_Rox3 92.3% No_PFAM 7.7%	1	0	0	1	1	1	0	1	1	0	0	2	1	1	0	0	1	1	1	0	0	0	0	0	0	0	0	0	0	0	0	0	0	0	0	0	0	0	0	0.00102905	0.00191751		Over-represented
7764	No_PFAM 100.0%	1	0	0	1	1	1	0	1	1	0	0	1	1	1	0	0	1	2	1	0	0	0	0	0	0	0	0	0	0	0	0	0	0	0	0	0	0	0	0	0.00102905	0.00191751		Over-represented
7765	No_PFAM 100.0%	2	0	0	1	1	1	0	1	1	0	0	1	1	1	0	0	1	1	1	0	0	0	0	0	0	0	0	0	0	0	0	0	0	0	0	0	0	0	0	0.00102905	0.00191751		Over-represented
7768	PF02493.11_MORN 92.3% PF00097.16_zf-C3HC4 76.9% PF01916.8_DS 7.7% No_PFAM 7.7%	2	0	0	1	1	1	0	1	1	0	0	1	1	1	0	0	1	1	1	0	0	0	0	0	0	0	0	0	0	0	0	0	0	0	0	0	0	0	0	0.00102905	0.00191751		Over-represented
7772	No_PFAM 92.3% PF00787.15_PX 7.7%	1	0	0	1	1	1	0	1	2	0	0	1	1	1	0	0	1	1	1	0	0	0	0	0	0	0	0	0	0	0	0	0	0	0	0	0	0	0	0	0.00102905	0.00191751		Over-represented
7774	No_PFAM 100.0%	1	0	0	1	1	1	0	1	1	0	0	1	1	1	0	0	1	2	1	0	0	0	0	0	0	0	0	0	0	0	0	0	0	0	0	0	0	0	0	0.00102905	0.00191751		Over-represented
7775	No_PFAM 100.0%	1	0	0	1	1	1	0	1	2	0	0	1	1	1	0	0	1	1	1	0	0	0	0	0	0	0	0	0	0	0	0	0	0	0	0	0	0	0	0	0.00102905	0.00191751		Over-represented
7782	No_PFAM 100.0%	2	0	0	1	1	1	0	1	1	0	0	1	1	1	0	0	1	1	1	0	0	0	0	0	0	0	0	0	0	0	0	0	0	0	0	0	0	0	0	0.00102905	0.00191751		Over-represented
7811	PF00172.9_Zn_clus 53.8% No_PFAM 46.2%	2	0	0	1	1	1	0	1	1	0	0	1	1	1	0	0	1	1	0	0	0	1	0	0	0	0	0	0	0	0	0	0	0	0	0	0	0	0	0	0.00102905	0.00191751		Over-represented
7812	PF04082.9_Fungal_trans 100.0% PF00172.9_Zn_clus 92.3%	1	0	0	1	1	1	0	1	1	0	0	1	1	2	0	0	1	1	0	0	0	0	1	0	0	0	0	0	0	0	0	0	0	0	0	0	0	0	0	0.00102905	0.00191751		Over-represented
7813	No_PFAM 100.0%	2	0	0	1	1	1	0	1	1	0	0	1	1	1	0	0	1	1	1	0	0	0	0	0	0	0	0	0	0	0	0	0	0	0	0	0	0	0	0	0.00102905	0.00191751		Over-represented
7814	No_PFAM 100.0%	1	0	0	1	1	1	0	1	2	0	0	1	1	1	0	0	1	1	1	0	0	0	0	0	0	0	0	0	0	0	0	0	0	0	0	0	0	0	0	0.00102905	0.00191751		Over-represented
7817	No_PFAM 100.0%	1	0	0	1	1	1	0	1	1	0	0	2	1	1	0	0	1	1	0	0	0	0	0	0	0	0	0	0	0	0	0	0	0	1	0	0	0	0	0	0.00102905	0.00191751		Over-represented
7823	PF02373.13_JmjC 84.6% PF00628.20_PHD 84.6% No_PFAM 15.4%	1	0	0	1	1	1	0	1	1	0	0	1	2	1	0	0	1	1	0	0	0	0	0	0	0	0	0	0	0	0	0	0	0	0	0	0	1	0	0	0.00102905	0.00191751		Over-represented
7836	PF07716.6_bZIP_2 92.3% PF00170.12_bZIP_1 92.3% PF02178.10_AT_hook 69.2% No_PFAM 7.7%	1	0	0	1	1	1	0	2	1	0	0	1	1	1	0	0	1	1	0	0	1	0	0	0	0	0	0	0	0	0	0	0	0	0	0	0	0	0	0	0.00102905	0.00191751		Over-represented
7846	No_PFAM 100.0%	1	0	0	1	1	1	0	1	1	0	0	1	1	2	0	0	1	1	1	0	0	0	0	0	0	0	0	0	0	0	0	0	0	0	0	0	0	0	0	0.00102905	0.00191751		Over-represented
7851	PF00782.11_DSPc 84.6% No_PFAM 15.4%	2	0	0	1	1	1	0	1	1	0	0	1	1	1	0	0	1	1	0	0	0	0	0	0	0	0	1	0	0	0	0	0	0	0	0	0	0	0	0	0.00102905	0.00191751		Over-represented
7852	No_PFAM 100.0%	1	0	0	1	1	1	0	1	2	0	0	1	1	1	0	0	1	1	0	0	1	0	0	0	0	0	0	0	0	0	0	0	0	0	0	0	0	0	0	0.00102905	0.00191751		Over-represented
7875	No_PFAM 92.3% PF04082.9_Fungal_trans 7.7%	2	0	0	1	1	1	0	1	1	0	0	1	1	1	0	0	1	1	1	0	0	0	0	0	0	0	0	0	0	0	0	0	0	0	0	0	0	0	0	0.00102905	0.00191751		Over-represented
7893	No_PFAM 100.0%	1	0	0	1	1	1	0	1	2	0	0	1	1	1	0	0	1	1	0	0	1	0	0	0	0	0	0	0	0	0	0	0	0	0	0	0	0	0	0	0.00102905	0.00191751		Over-represented
7909	No_PFAM 100.0%	1	0	0	1	1	2	0	1	1	0	0	1	1	1	0	0	1	1	1	0	0	0	0	0	0	0	0	0	0	0	0	0	0	0	0	0	0	0	0	0.00102905	0.00191751		Over-represented
7911	PF09497.1_Med12 92.3% No_PFAM 7.7%	1	0	0	1	1	1	0	1	1	0	0	2	1	1	0	0	1	1	0	0	0	0	0	0	0	0	1	0	0	0	0	0	0	0	0	0	0	0	0	0.00102905	0.00191751		Over-represented
6790	No_PFAM 100.0%	1	1	0	1	1	1	0	1	1	0	0	2	1	1	0	0	2	1	0	0	0	0	0	1	0	0	0	0	0	0	1	0	0	0	0	0	0	0	0	0.00128873	0.00191751		Over-represented
6829	PF06985.2_HET 68.8% No_PFAM 31.3%	2	0	1	1	1	1	0	1	1	0	0	1	1	2	0	0	1	1	0	0	1	0	0	0	0	1	0	0	0	0	0	0	0	0	0	0	0	0	0	0.00128873	0.00191751		Over-represented
5127	No_PFAM 100.0%	1	1	1	1	1	1	1	1	1	1	1	1	1	0	1	1	1	1	1	1	1	0	0	1	0	2	0	1	0	1	0	0	0	0	0	0	0	0	0	0.0019242	0.00191751		Over-represented
6089	No_PFAM 100.0%	1	1	1	1	0	0	1	1	1	1	1	0	1	1	1	1	0	1	1	0	1	0	0	1	0	1	0	0	0	1	0	0	0	0	0	0	0	0	0	0.00316094	0.00191751		Over-represented
6141	No_PFAM 94.7% PF00646.24_F-box 5.3%	1	0	0	1	1	1	1	1	1	1	1	1	1	1	0	0	1	1	0	0	1	1	1	0	1	1	0	0	0	0	0	0	0	0	0	0	0	0	0	0.00316094	0.00191751		Over-represented
6146	No_PFAM 94.7% PF02178.10_AT_hook 5.3%	1	0	1	1	1	1	1	1	1	1	0	1	1	1	0	0	1	1	1	0	0	0	0	0	0	0	1	0	0	0	0	0	0	1	0	0	1	0	1	0.00316094	0.00191751		Over-represented
6168	PF04112.4_Mak10 94.7% No_PFAM 5.3%	1	1	0	1	1	1	1	1	1	1	0	1	1	1	0	0	1	1	1	0	0	0	0	1	0	1	1	0	0	0	0	0	0	0	0	0	0	0	1	0.00316094	0.00191751		Over-represented
6505	PF00172.9_Zn_clus 82.4% PF00132.15_Hexapep 64.7% PF00297.13_Ribosomal_L3 5.9% No_PFAM 5.9%	1	0	0	1	1	2	0	1	1	1	0	2	1	1	0	0	1	2	0	0	0	0	0	0	0	0	0	0	0	0	0	0	1	0	0	0	0	0	1	0.00122265	0.00201355		Over-represented
6532	PF00172.9_Zn_clus 76.5% No_PFAM 23.5% PF04082.9_Fungal_trans 5.9%	2	0	0	2	1	1	0	1	2	1	0	1	1	1	0	0	1	1	1	0	0	0	0	0	0	0	0	0	0	0	0	1	0	0	0	0	0	0	0	0.00122265	0.00201355		Over-represented
6621	No_PFAM 94.1% PF03663.5_Glyco_hydro_76 5.9%	2	0	1	1	1	2	0	1	1	0	0	1	1	1	0	0	1	2	0	0	0	0	0	0	1	0	0	0	0	0	0	0	0	0	0	0	0	1	0	0.00122265	0.00201355		Over-represented
6332	PF01753.9_zf-MYND 50.0% No_PFAM 50.0%	2	0	0	1	1	1	0	2	1	2	0	1	1	1	0	0	1	3	0	0	0	1	0	0	0	0	0	0	0	0	0	0	0	0	0	0	0	0	0	0.00052826	0.00201789		Over-represented
6765	No_PFAM 100.0%	1	1	0	1	1	1	0	1	1	0	1	1	1	1	0	0	1	1	2	0	0	0	0	0	0	0	0	0	0	0	0	0	0	1	0	0	0	0	0	0.00115697	0.0021094		Over-represented
3268	No_PFAM 97.1% PF00642.15_zf-CCCH 2.9%	1	1	1	2	2	2	1	1	1	2	1	1	1	1	1	1	1	2	2	1	0	2	1	1	1	1	0	1	1	1	0	0	0	0	0	0	0	0	0	0.00327905	0.00212832		Over-represented
5600	No_PFAM 77.3% PF00096.17_zf-C2H2 22.7%	1	1	0	2	3	1	0	2	2	0	0	1	1	1	0	0	3	3	1	0	0	0	0	0	0	0	0	0	0	0	0	0	0	0	0	0	0	0	0	0.000521773	0.00214047		Over-represented
1847	No_PFAM 92.5% PF00657.13_Lipase_GDSL 7.5%	2	1	1	2	2	2	0	3	3	2	0	2	2	3	0	0	2	3	2	1	0	1	0	0	2	1	0	0	1	2	0	0	0	0	0	0	0	0	0	0.00291212	0.00218521		Over-represented
5247	PF03330.9_DPBB_1 75.0% No_PFAM 25.0%	1	1	1	1	1	1	3	0	1	0	1	1	1	1	1	1	1	1	0	1	0	0	0	2	0	1	0	1	0	0	0	0	0	0	0	0	1	0	0	0.00102905	0.00220798		Over-represented
5298	No_PFAM 100.0%	2	1	1	1	1	1	1	1	2	1	0	1	1	2	0	0	1	1	1	2	0	0	0	0	0	0	1	1	0	0	0	1	0	0	0	0	0	0	0	0.00189866	0.00220798		Over-represented
5872	No_PFAM 55.0% PF02656.6_DUF202 45.0%	0	1	1	1	1	1	1	0	1	2	1	1	1	0	1	0	1	1	1	1	0	0	0	0	1	0	0	1	0	1	0	0	0	0	0	0	0	0	0	0.00286153	0.00221254		Over-represented
5901	PF02518.17_HATPase_c 85.0% PF01119.10_DNA_mis_repair 20.0% No_PFAM 5.0%	1	1	0	1	1	1	0	0	2	1	1	1	1	0	1	1	1	1	1	0	0	0	0	1	0	1	1	0	1	0	0	0	0	0	0	0	0	0	0	0.00286153	0.00221254		Over-represented
5955	PF00443.20_UCH 95.0% PF00654.11_Voltage_CLC 5.0% No_PFAM 5.0%	1	1	1	1	1	1	0	2	1	1	0	1	1	1	0	0	1	1	1	0	0	0	0	0	0	0	1	1	0	0	0	1	0	0	0	0	0	0	1	0.00286153	0.00221254		Over-represented
5966	No_PFAM 100.0%	1	1	1	2	1	1	1	1	1	1	0	1	1	1	0	0	1	0	1	1	0	0	0	0	0	0	0	1	0	1	0	0	0	0	0	0	0	1	0	0.00286153	0.00221254		Over-represented
7342	No_PFAM 92.9% PF01073.10_3Beta_HSD 7.1%	0	1	0	1	1	1	0	1	1	0	0	1	1	1	1	0	1	1	0	0	0	0	0	0	2	0	0	0	0	0	0	0	0	0	0	0	0	0	0	0.000988401	0.00224091		Over-represented
51	PF03171.11_2OG-FeII_Oxy 93.9% No_PFAM 5.7% PF00808.14_CBFD_NFYB_HMF 0.4% PF00722.12_Glyco_hydro_16 0.4%	4	5	9	8	8	7	7	7	6	12	4	8	9	8	8	6	8	9	11	6	4	4	6	9	7	3	0	5	5	5	4	1	5	3	7	0	3	5	2	0.00258918	0.00224091		Over-represented
3839	PF08226.2_DUF1720 80.6% PF02205.11_WH2 61.3% No_PFAM 9.7% PF00036.23_efhand 3.2%	1	1	2	1	1	1	1	1	1	1	1	1	1	1	1	1	1	1	1	1	1	1	1	1	1	1	1	1	1	1	0	0	0	0	0	0	0	0	0	0.00425674	0.00224091		Over-represented
3855	PF01424.13_R3H 96.8% PF00076.13_RRM_1 96.8%	1	1	1	2	1	1	1	1	1	1	1	1	1	1	1	1	1	1	1	1	1	1	1	1	1	1	1	1	1	1	0	0	0	0	0	0	0	0	0	0.00425674	0.00224091		Over-represented
3864	PF07690.7_MFS_1 51.6% No_PFAM 48.4%	1	1	1	2	1	1	1	1	1	1	1	1	1	1	1	1	1	1	1	1	1	1	1	1	1	1	0	1	1	1	0	1	0	0	0	0	0	0	0	0.00425674	0.00224091		Over-represented
3868	PF00013.20_KH_1 96.8% No_PFAM 3.2%	2	1	1	1	1	1	1	1	1	1	1	1	1	1	1	1	1	1	1	1	1	1	1	1	1	1	1	1	1	1	0	0	0	0	0	0	0	0	0	0.00425674	0.00224091		Over-represented
3875	PF00307.22_CH 90.3% No_PFAM 9.7%	1	1	1	1	1	1	1	1	1	1	1	1	1	1	2	1	1	1	1	1	1	1	1	1	1	1	1	1	1	1	0	0	0	0	0	0	0	0	0	0.00425674	0.00224091		Over-represented
3879	PF08624.1_CRC_subunit 96.8% PF02178.10_AT_hook 3.2% No_PFAM 3.2%	1	1	1	1	1	1	1	1	1	2	1	1	1	1	1	1	1	1	1	1	1	1	1	1	1	1	1	1	1	1	0	0	0	0	0	0	0	0	0	0.00425674	0.00224091		Over-represented
3886	PF00156.18_Pribosyltran 93.5% No_PFAM 6.5%	2	1	1	1	1	1	1	1	1	1	1	1	1	1	1	1	1	1	1	1	1	1	1	1	1	1	1	1	1	1	0	0	0	0	0	0	0	0	0	0.00425674	0.00224091		Over-represented
3888	PF00282.10_Pyridoxal_deC 87.1% No_PFAM 12.9%	1	1	1	1	1	1	1	1	1	1	1	1	1	2	1	1	1	1	1	1	1	1	1	1	1	1	0	1	1	1	0	1	0	0	0	0	0	0	0	0.00425674	0.00224091		Over-represented
3892	PF01467.17_CTP_transf_2 93.5% No_PFAM 6.5%	1	1	1	1	1	1	1	1	1	1	2	1	1	1	1	1	1	1	1	1	1	1	1	1	1	1	1	1	1	1	0	0	0	0	0	0	0	0	0	0.00425674	0.00224091		Over-represented
3909	PF09243.1_Rsm22 96.8% PF00085.11_Thioredoxin 6.5% PF08659.1_KR 3.2% PF00106.16_adh_short 3.2% No_PFAM 3.2%	2	1	1	1	1	1	1	1	1	1	1	1	1	1	1	1	1	1	1	1	1	1	1	1	1	1	1	1	1	1	0	0	0	0	0	0	0	0	0	0.00425674	0.00224091		Over-represented
3927	PF08315.3_cwf18 100.0%	1	1	2	1	1	1	1	1	1	1	1	1	1	1	1	1	1	1	1	1	1	1	1	1	1	1	0	1	1	1	0	0	0	1	0	0	0	0	0	0.00425674	0.00224091		Over-represented
3937	No_PFAM 100.0%	1	1	1	2	1	1	1	1	1	1	1	1	1	1	1	1	1	1	1	1	1	1	1	1	1	1	0	0	1	1	0	1	0	0	0	0	0	0	1	0.00425674	0.00224091		Over-represented
3943	No_PFAM 100.0%	1	1	1	2	1	1	1	1	1	1	1	1	1	1	1	1	1	1	1	1	1	1	1	1	1	1	0	1	1	1	0	0	0	0	0	0	1	0	0	0.00425674	0.00224091		Over-represented
3949	No_PFAM 100.0%	1	1	1	1	1	1	1	1	1	1	1	2	1	1	1	1	1	1	1	1	1	1	1	1	1	1	1	1	1	1	0	0	0	0	0	0	0	0	0	0.00425674	0.00224091		Over-represented
3953	No_PFAM 100.0%	1	1	1	1	1	1	1	1	1	2	1	1	1	1	1	1	1	1	1	1	1	1	1	1	1	1	1	1	1	1	0	0	0	0	0	0	0	0	0	0.00425674	0.00224091		Over-represented
3962	PF00536.21_SAM_1 93.5% PF07647.8_SAM_2 90.3% PF00788.14_RA 90.3%	1	1	1	1	1	1	1	1	1	1	1	2	1	1	1	1	1	1	1	1	1	1	1	1	1	1	0	1	1	1	0	0	0	0	0	0	1	0	0	0.00425674	0.00224091		Over-represented
3966	PF04818.4_DUF618 96.8% No_PFAM 3.2%	1	1	1	1	1	1	1	1	1	1	1	1	1	1	1	1	1	2	1	1	1	1	1	1	1	1	1	1	1	1	0	0	0	0	0	0	0	0	0	0.00425674	0.00224091		Over-represented
3970	No_PFAM 100.0%	1	1	1	1	1	1	1	1	1	1	1	2	1	1	1	1	1	1	1	1	1	1	1	1	1	1	1	1	1	1	0	0	0	0	0	0	0	0	0	0.00425674	0.00224091		Over-represented
3976	PF03909.8_BSD 93.5% No_PFAM 6.5% PF06172.2_Cupin_5 3.2%	1	1	1	1	1	1	1	1	1	1	1	1	1	1	1	1	2	1	1	1	1	1	1	1	1	1	1	1	1	1	0	0	0	0	0	0	0	0	0	0.00425674	0.00224091		Over-represented
3982	PF08640.2_U3_assoc_6 90.3% No_PFAM 9.7% PF08698.2_Fcf2 3.2%	1	1	1	1	1	1	1	1	2	1	1	1	1	1	1	1	1	1	1	1	1	1	1	1	1	1	1	1	1	1	0	0	0	0	0	0	0	0	0	0.00425674	0.00224091		Over-represented
3984	PF06437.2_ISN1 96.8% No_PFAM 3.2%	1	1	1	1	1	1	1	1	1	1	1	2	1	1	1	1	1	1	1	1	1	1	1	1	1	1	1	1	1	1	0	0	0	0	0	0	0	0	0	0.00425674	0.00224091		Over-represented
3989	PF03343.4_SART-1 90.3% No_PFAM 9.7% PF01981.7_PTH2 3.2%	2	1	1	1	1	1	1	1	1	1	1	1	1	1	1	1	1	1	1	1	1	1	1	1	1	1	1	1	1	1	0	0	0	0	0	0	0	0	0	0.00425674	0.00224091		Over-represented
3997	PF04677.6_CwfJ_C_1 96.8% PF04676.5_CwfJ_C_2 93.5%	1	1	1	1	1	1	1	1	2	1	1	1	1	1	1	1	1	1	1	1	1	1	1	1	1	1	1	1	1	1	0	0	0	0	0	0	0	0	0	0.00425674	0.00224091		Over-represented
3999	PF00641.9_zf-RanBP 96.8% PF00076.13_RRM_1 90.3% PF00929.15_Exonuc_X-T 9.7% No_PFAM 3.2%	1	2	1	1	1	1	1	1	1	1	1	1	1	1	1	1	1	1	1	1	1	1	1	1	1	1	1	1	1	1	0	0	0	0	0	0	0	0	0	0.00425674	0.00224091		Over-represented
4000	PF09346.1_SMI1_KNR4 96.8% No_PFAM 3.2%	2	1	1	1	1	1	1	1	1	1	1	1	1	1	1	1	1	1	1	1	1	1	1	1	1	1	1	1	1	1	0	0	0	0	0	0	0	0	0	0.00425674	0.00224091		Over-represented
4001	PF08567.2_TFIIH_BTF_p62_N 93.5% PF03909.8_BSD 93.5% No_PFAM 3.2%	1	1	1	1	1	1	1	1	1	1	1	1	1	2	1	1	1	1	1	1	1	1	1	1	1	1	1	1	1	1	0	0	0	0	0	0	0	0	0	0.00425674	0.00224091		Over-represented
4003	PF04189.4_Gcd10p 96.8% PF00583.15_Acetyltransf_1 3.2% No_PFAM 3.2%	1	1	1	1	1	1	1	1	2	1	1	1	1	1	1	1	1	1	1	1	1	1	1	1	1	1	1	1	1	1	0	0	0	0	0	0	0	0	0	0.00425674	0.00224091		Over-represented
4005	PF00884.14_Sulfatase 93.5% No_PFAM 6.5%	1	1	1	1	1	1	1	1	2	1	1	1	1	1	1	1	1	1	1	1	1	1	1	1	1	1	0	1	1	1	0	0	0	0	0	0	0	0	1	0.00425674	0.00224091		Over-represented
4007	No_PFAM 96.8% PF01207.8_Dus 3.2%	2	1	1	1	1	1	1	1	1	1	1	1	1	1	1	1	1	1	1	1	1	1	1	1	1	1	1	1	1	1	0	0	0	0	0	0	0	0	0	0.00425674	0.00224091		Over-represented
4012	No_PFAM 100.0%	1	1	1	1	1	1	1	1	2	1	1	1	1	1	1	1	1	1	1	1	1	1	1	1	1	1	1	1	1	1	0	0	0	0	0	0	0	0	0	0.00425674	0.00224091		Over-represented
4016	PF00018.19_SH3_1 96.8% No_PFAM 3.2%	1	1	1	1	1	1	1	1	1	1	1	2	1	1	1	1	1	1	1	1	1	1	1	1	1	1	1	1	1	1	0	0	0	0	0	0	0	0	0	0.00425674	0.00224091		Over-represented
4022	No_PFAM 100.0%	1	1	1	1	1	1	1	2	1	1	1	1	1	1	1	1	1	1	1	1	1	1	1	1	1	1	1	1	1	1	0	0	0	0	0	0	0	0	0	0.00425674	0.00224091		Over-represented
4023	PF02985.13_HEAT 58.1% No_PFAM 41.9%	2	1	1	1	1	1	1	1	1	1	1	1	1	1	1	1	1	1	1	1	1	1	1	1	1	1	1	1	1	1	0	0	0	0	0	0	0	0	0	0.00425674	0.00224091		Over-represented
4029	PF08101.2_DUF1708 61.3% No_PFAM 38.7%	1	1	1	1	1	1	1	1	1	1	2	1	1	1	1	1	1	1	1	1	1	1	1	1	1	1	1	1	1	1	0	0	0	0	0	0	0	0	0	0.00425674	0.00224091		Over-represented
4033	No_PFAM 100.0%	2	1	1	1	1	1	1	1	1	1	1	1	1	1	1	1	1	1	1	1	1	1	1	1	1	1	1	1	1	1	0	0	0	0	0	0	0	0	0	0.00425674	0.00224091		Over-represented
4984	PF07883.2_Cupin_2 96.2% PF05899.3_Cupin_3 3.8% PF00190.13_Cupin_1 3.8% No_PFAM 3.8%	1	1	1	1	1	1	1	1	0	1	1	1	1	2	1	1	1	2	0	1	1	0	0	0	3	1	0	0	0	1	0	0	0	0	0	0	0	0	0	0.000503421	0.00224919		Over-represented
5241	No_PFAM 100.0%	1	1	1	1	1	1	1	1	1	1	1	1	1	1	1	1	1	0	1	1	0	0	0	0	0	0	2	0	1	2	0	0	0	0	0	0	0	0	0	0.00117787	0.00224919		Over-represented
5252	No_PFAM 95.8% PF08031.3_BBE 4.2% PF01565.14_FAD_binding_4 4.2%	1	1	1	1	1	1	1	1	0	1	1	1	1	1	1	1	1	1	1	2	1	0	0	0	2	0	0	1	0	0	0	0	0	0	0	0	0	0	0	0.00117787	0.00224919		Over-represented
4600	PF04082.9_Fungal_trans 92.9% PF00172.9_Zn_clus 57.1% No_PFAM 7.1%	1	1	1	1	1	1	1	2	1	1	1	1	1	1	1	1	1	1	1	2	0	1	1	0	0	0	0	1	1	0	0	2	0	0	0	0	0	0	0	0.00155839	0.00224919		Over-represented
3320	PF07690.7_MFS_1 94.1% PF00083.15_Sugar_tr 94.1% No_PFAM 5.9%	1	1	1	1	1	1	1	2	1	1	3	1	1	2	1	1	1	1	1	1	0	1	1	1	1	1	1	1	1	1	0	0	0	0	0	0	1	0	0	0.00232985	0.00224919		Over-represented
3389	No_PFAM 100.0%	3	1	1	1	1	1	1	1	2	1	1	1	1	1	1	2	1	1	1	1	1	1	1	1	1	1	1	1	1	1	0	0	0	0	0	0	0	0	0	0.00232985	0.00224919		Over-represented
5250	PF00249.22_Myb_DNA-binding 75.0% No_PFAM 25.0%	1	1	0	1	1	1	1	1	1	1	0	1	1	1	1	1	1	1	1	0	0	1	1	1	1	1	0	0	1	1	0	0	0	0	0	0	0	0	0	0.00448615	0.00224919		Over-represented
5265	PF08227.2_DASH_Hsk3 100.0%	1	1	1	1	1	1	1	0	1	1	1	1	1	0	1	1	1	1	1	1	0	0	0	1	0	1	0	1	1	1	0	1	0	0	0	0	0	0	0	0.00448615	0.00224919		Over-represented
5282	No_PFAM 66.7% PF01476.11_LysM 33.3%	1	1	1	1	1	1	1	1	1	1	1	1	1	0	1	1	1	0	0	1	1	1	0	1	0	1	0	1	1	1	0	0	0	0	0	0	0	0	0	0.00448615	0.00224919		Over-represented
5289	PF03133.6_TTL 100.0%	1	1	1	1	1	0	1	1	0	1	1	1	1	1	1	1	1	1	0	0	0	0	0	0	0	0	0	0	0	0	1	1	1	1	1	0	1	1	1	0.00448615	0.00224919		Over-represented
2996	No_PFAM 100.0%	1	0	4	1	1	1	3	2	2	3	1	1	1	2	1	1	1	1	2	0	2	1	1	0	1	1	0	1	0	0	0	0	0	0	0	0	0	0	0	0.00123772	0.00225461		Over-represented
5437	No_PFAM 73.9% PF00026.14_Asp 26.1%	1	0	5	1	1	2	2	2	1	1	1	1	1	0	0	0	2	1	0	0	0	0	0	0	1	0	0	0	0	0	0	0	0	0	0	0	0	0	0	0.000115765	0.00225579		Over-represented
5435	No_PFAM 100.0%	1	1	2	1	1	1	0	1	3	3	0	2	0	3	0	0	3	0	0	0	0	0	0	0	0	0	0	1	0	0	0	0	0	0	0	0	0	0	0	0.000521773	0.00225579		Over-represented
6321	PF08241.3_Methyltransf_11 55.6% PF08242.3_Methyltransf_12 50.0% No_PFAM 33.3%	1	0	0	1	1	1	0	2	1	0	1	1	1	2	1	0	1	1	2	0	0	0	0	0	0	0	0	1	0	0	0	0	0	0	0	0	0	0	0	0.00106797	0.00229594		Over-represented
973	PF06127.2_DUF962 97.8% No_PFAM 2.2%	1	1	1	2	2	2	1	1	2	1	1	2	2	1	1	1	2	2	1	1	1	1	1	1	1	1	1	1	1	1	1	1	1	1	1	0	0	1	1	0.00214105	0.0023225		Over-represented
760	PF08240.3_ADH_N 93.9% No_PFAM 6.1%	2	2	3	2	2	2	2	2	1	3	2	1	1	2	2	2	1	1	1	1	1	2	4	1	3	1	0	1	0	1	0	0	0	0	0	0	0	0	0	0.00120808	0.00233061		Over-represented
1372	PF00501.19_AMP-binding 85.4% No_PFAM 14.6%	1	2	4	2	2	1	2	2	2	1	1	1	1	1	1	1	1	1	1	1	1	1	1	1	1	1	1	1	0	1	0	0	0	1	0	0	1	0	1	0.00122591	0.0023697		Over-represented
4667	No_PFAM 100.0%	1	1	1	1	1	1	1	1	2	1	1	1	0	1	1	1	1	1	0	1	1	1	1	1	1	1	0	1	1	1	0	0	0	0	0	0	0	0	0	0.00452389	0.00237578		Over-represented
4686	PF02544.7_Steroid_dh 96.4% No_PFAM 3.6%	1	1	1	1	1	1	1	1	1	1	1	1	2	0	1	1	1	1	1	0	1	1	1	1	1	1	1	0	1	1	0	0	0	0	0	0	0	0	0	0.00452389	0.00237578		Over-represented
7370	No_PFAM 100.0%	2	0	0	1	1	1	0	2	1	0	0	1	1	1	0	0	1	1	1	0	0	0	0	0	0	0	0	0	0	0	0	0	0	0	0	0	0	0	0	0.00102905	0.00238337		Over-represented
7441	PF02178.10_AT_hook 71.4% No_PFAM 28.6%	1	0	0	1	1	1	0	1	1	0	0	1	2	1	0	0	2	1	1	0	0	0	0	0	0	0	0	0	0	0	0	0	0	0	0	0	0	0	0	0.00102905	0.00238337		Over-represented
7442	PF00004.20_AAA 64.3% No_PFAM 35.7% PF08740.2_BCS1_N 7.1%	2	0	0	1	1	1	0	1	1	0	0	1	2	1	0	0	1	1	0	0	0	0	0	0	0	0	0	1	0	0	0	0	0	0	0	0	0	0	0	0.00102905	0.00238337		Over-represented
7473	No_PFAM 92.9% PF00249.22_Myb_DNA-binding 7.1%	2	0	0	1	1	1	0	1	1	0	0	1	1	1	0	0	1	2	1	0	0	0	0	0	0	0	0	0	0	0	0	0	0	0	0	0	0	0	0	0.00102905	0.00238337		Over-represented
5697	No_PFAM 100.0%	0	2	2	1	1	1	3	0	0	1	1	1	2	1	1	1	0	0	0	1	0	0	0	0	0	1	0	0	1	0	0	0	0	0	0	0	0	0	0	0.00114374	0.00238337		Over-represented
5801	No_PFAM 76.2% PF07110.2_EthD 23.8%	2	0	0	1	1	1	1	1	1	2	0	1	1	3	0	0	1	2	1	0	0	0	0	1	1	0	0	0	0	0	0	0	0	0	0	0	0	0	0	0.00114374	0.00238337		Over-represented
6452	PF00172.9_Zn_clus 94.1% PF04082.9_Fungal_trans 11.8% No_PFAM 5.9%	1	1	0	1	1	1	1	0	0	1	1	1	1	0	1	0	1	1	0	0	0	1	1	0	1	0	0	0	0	1	0	0	0	0	0	0	0	0	0	0.00339434	0.00238337		Over-represented
6458	No_PFAM 64.7% PF00561.11_Abhydrolase_1 35.3%	1	1	1	0	0	0	1	1	1	1	1	1	0	1	1	1	0	1	1	1	0	0	0	1	0	1	0	0	0	0	0	0	0	0	0	0	0	0	0	0.00339434	0.00238337		Over-represented
6471	No_PFAM 100.0%	0	1	1	1	1	0	0	0	0	1	1	1	1	1	1	1	1	1	0	0	0	0	1	1	0	1	0	0	0	1	0	0	0	0	0	0	0	0	0	0.00339434	0.00238337		Over-represented
6509	PF07859.4_Abhydrolase_3 58.8% No_PFAM 41.2% PF00271.22_Helicase_C 23.5% PF00270.20_DEAD 23.5%	1	1	0	1	1	1	0	1	1	1	0	1	1	1	0	0	1	1	1	0	0	0	0	0	0	1	0	0	0	0	0	0	0	0	0	0	0	1	1	0.00339434	0.00238337		Over-represented
6522	PF08242.3_Methyltransf_12 100.0% PF08241.3_Methyltransf_11 100.0% PF01209.9_Ubie_methyltran 94.1% PF04828.5_GFA 47.1% PF01170.9_UPF0020 5.9%	1	1	0	1	1	1	0	1	1	1	0	1	1	1	0	0	1	1	0	0	0	1	1	0	1	0	0	1	0	0	0	0	0	0	0	0	0	0	0	0.00339434	0.00238337		Over-represented
6544	PF03577.6_Peptidase_C69 88.2% No_PFAM 11.8%	1	0	1	1	1	1	1	0	0	1	1	1	1	1	0	0	1	1	0	0	0	1	1	1	1	0	0	0	0	0	0	0	0	0	0	0	0	0	0	0.00339434	0.00238337		Over-represented
6556	PF05158.3_RNA_pol_Rpc34 100.0%	1	1	0	1	1	1	0	1	1	0	1	1	1	1	0	0	1	1	1	0	0	0	0	1	0	0	1	0	0	0	0	0	0	0	0	0	0	0	1	0.00339434	0.00238337		Over-represented
6310	No_PFAM 100.0%	2	0	1	1	1	1	0	1	1	2	0	1	1	2	0	0	0	2	0	0	0	0	0	0	0	0	0	0	0	0	0	0	0	0	0	0	0	2	0	0.000949761	0.00243259		Over-represented
781	PF00860.11_Xan_ur_permease 95.9% No_PFAM 4.1% PF03594.4_BenE 2.0%	1	1	2	2	2	2	1	1	1	1	2	2	2	1	3	3	2	1	2	1	1	1	1	1	1	1	0	1	1	1	1	1	1	0	1	0	0	1	2	0.00286153	0.00251949		Over-represented
7077	No_PFAM 100.0%	1	0	0	1	1	1	0	1	1	0	0	1	2	2	0	0	1	2	1	0	0	0	0	0	0	0	0	0	0	0	0	0	0	0	0	0	0	0	0	0.00102905	0.00257694		Over-represented
6478	PF01476.11_LysM 100.0%	0	0	1	1	1	2	1	0	1	2	2	1	0	0	1	1	1	0	0	0	0	0	0	2	0	0	0	0	0	0	0	0	0	0	0	0	0	0	0	0.000985977	0.00259406		Over-represented
6734	No_PFAM 100.0%	1	0	0	1	1	1	0	0	2	1	0	1	1	0	1	1	1	2	0	0	0	0	0	2	0	0	0	0	0	0	0	0	0	0	0	0	0	0	0	0.000988401	0.00259406		Over-represented
5095	No_PFAM 100.0%	1	0	1	1	1	1	1	3	1	1	0	3	2	1	1	0	1	1	1	1	0	0	0	1	0	0	0	0	0	0	0	2	0	0	0	0	0	0	0	0.00102905	0.00259406		Over-represented
5098	No_PFAM 84.0% PF02535.13_Zip 16.0%	1	0	2	1	1	1	1	3	1	1	0	1	1	1	1	1	1	1	2	2	0	0	0	1	0	0	0	1	0	0	0	0	0	0	0	0	0	0	0	0.00102905	0.00259406		Over-represented
738	PF01159.10_Ribosomal_L6e 100.0%	2	1	1	2	2	2	1	2	1	1	1	2	2	2	1	1	2	2	1	1	1	1	1	1	1	1	2	1	1	1	1	1	1	1	1	1	1	1	1	0.00214105	0.00259406		Over-represented
8670	PF00067.13_p450 100.0%	1	0	0	1	1	1	0	0	1	1	0	0	1	0	1	0	1	1	0	0	0	0	0	1	0	0	0	0	0	0	0	0	0	0	0	0	0	0	0	0.00214105	0.00259406		Over-represented
8703	No_PFAM 100.0%	0	1	1	1	1	1	1	0	0	1	0	0	1	0	1	1	0	0	0	0	0	0	0	0	0	0	0	1	0	0	0	0	0	0	0	0	0	0	0	0.00214105	0.00259406		Over-represented
8721	No_PFAM 100.0%	0	0	1	1	1	1	0	0	1	0	1	1	1	0	1	1	0	0	0	0	0	0	0	0	0	0	0	0	0	1	0	0	0	0	0	0	0	0	0	0.00214105	0.00259406		Over-represented
8723	No_PFAM 100.0%	0	1	1	0	0	0	1	1	0	1	1	0	0	1	1	1	0	1	1	0	0	0	0	0	0	0	0	0	0	0	0	0	0	0	0	0	0	0	0	0.00214105	0.00259406		Over-represented
8774	No_PFAM 90.9% PF01217.11_Clat_adaptor_s 9.1%	1	0	0	1	1	1	0	1	1	0	1	0	0	1	0	0	1	1	0	0	0	0	0	1	0	0	0	0	0	0	0	0	0	0	0	0	0	0	0	0.00214105	0.00259406		Over-represented
8795	No_PFAM 90.9% PF08242.3_Methyltransf_12 9.1% PF08241.3_Methyltransf_11 9.1%	1	0	0	1	1	1	1	0	0	1	0	1	1	1	0	0	0	1	0	0	0	0	0	0	0	0	0	0	1	0	0	0	0	0	0	0	0	0	0	0.00214105	0.00259406		Over-represented
8798	No_PFAM 100.0%	0	1	1	1	1	1	0	0	1	0	1	1	0	0	1	0	1	0	0	1	0	0	0	0	0	0	0	0	0	0	0	0	0	0	0	0	0	0	0	0.00214105	0.00259406		Over-represented
8817	No_PFAM 100.0%	1	0	0	1	1	1	0	1	1	0	0	1	1	0	0	0	1	1	1	0	0	0	0	0	0	0	0	0	0	0	0	0	0	0	0	0	0	0	0	0.00214105	0.00259406		Over-represented
8829	No_PFAM 100.0%	0	0	0	1	1	1	0	1	1	0	0	1	1	1	0	0	1	1	1	0	0	0	0	0	0	0	0	0	0	0	0	0	0	0	0	0	0	0	0	0.00214105	0.00259406		Over-represented
8830	No_PFAM 100.0%	1	0	0	1	1	1	0	1	1	0	0	1	1	1	0	0	1	0	1	0	0	0	0	0	0	0	0	0	0	0	0	0	0	0	0	0	0	0	0	0.00214105	0.00259406		Over-represented
8834	No_PFAM 100.0%	1	0	0	1	1	1	0	1	1	0	0	0	1	1	0	0	1	1	1	0	0	0	0	0	0	0	0	0	0	0	0	0	0	0	0	0	0	0	0	0.00214105	0.00259406		Over-represented
8838	No_PFAM 54.5% PF00646.24_F-box 45.5%	0	0	0	1	1	1	0	1	1	0	0	1	1	1	0	0	1	1	1	0	0	0	0	0	0	0	0	0	0	0	0	0	0	0	0	0	0	0	0	0.00214105	0.00259406		Over-represented
8840	No_PFAM 100.0%	0	0	0	1	1	1	0	1	1	0	0	1	1	1	0	0	1	1	1	0	0	0	0	0	0	0	0	0	0	0	0	0	0	0	0	0	0	0	0	0.00214105	0.00259406		Over-represented
8845	No_PFAM 100.0%	1	0	0	1	1	0	0	1	1	0	0	1	1	1	0	0	1	1	1	0	0	0	0	0	0	0	0	0	0	0	0	0	0	0	0	0	0	0	0	0.00214105	0.00259406		Over-represented
8849	PF00179.17_UQ_con 100.0%	1	0	0	1	1	1	0	0	1	0	0	1	1	1	0	0	1	1	1	0	0	0	0	0	0	0	0	0	0	0	0	0	0	0	0	0	0	0	0	0.00214105	0.00259406		Over-represented
8851	No_PFAM 100.0%	1	0	0	1	1	1	0	1	1	0	0	1	1	1	0	0	1	0	1	0	0	0	0	0	0	0	0	0	0	0	0	0	0	0	0	0	0	0	0	0.00214105	0.00259406		Over-represented
8852	No_PFAM 100.0%	1	0	0	1	1	1	0	1	1	0	0	1	1	0	0	0	1	1	0	0	0	0	0	0	0	1	0	0	0	0	0	0	0	0	0	0	0	0	0	0.00214105	0.00259406		Over-represented
8859	PF00172.9_Zn_clus 90.9% No_PFAM 9.1%	1	0	0	1	1	1	0	0	1	0	0	1	1	1	0	0	1	1	1	0	0	0	0	0	0	0	0	0	0	0	0	0	0	0	0	0	0	0	0	0.00214105	0.00259406		Over-represented
8860	PF04438.7_zf-HIT 81.8% No_PFAM 18.2%	1	0	0	1	1	1	0	0	1	0	0	1	1	1	0	0	1	1	1	0	0	0	0	0	0	0	0	0	0	0	0	0	0	0	0	0	0	0	0	0.00214105	0.00259406		Over-represented
8863	No_PFAM 100.0%	1	0	0	1	1	1	0	1	1	0	0	1	1	1	0	0	1	0	1	0	0	0	0	0	0	0	0	0	0	0	0	0	0	0	0	0	0	0	0	0.00214105	0.00259406		Over-represented
8865	No_PFAM 100.0%	0	0	0	1	1	1	0	1	1	0	0	1	1	1	0	0	1	1	1	0	0	0	0	0	0	0	0	0	0	0	0	0	0	0	0	0	0	0	0	0.00214105	0.00259406		Over-represented
8867	No_PFAM 100.0%	0	0	0	1	1	1	0	1	1	0	0	1	1	1	0	0	1	1	1	0	0	0	0	0	0	0	0	0	0	0	0	0	0	0	0	0	0	0	0	0.00214105	0.00259406		Over-represented
8870	No_PFAM 100.0%	1	0	0	1	1	1	0	1	1	0	0	1	1	0	0	0	1	1	1	0	0	0	0	0	0	0	0	0	0	0	0	0	0	0	0	0	0	0	0	0.00214105	0.00259406		Over-represented
8876	PF00240.14_ubiquitin 63.6% No_PFAM 36.4%	1	0	0	1	1	1	0	1	0	0	0	1	1	1	0	0	1	1	1	0	0	0	0	0	0	0	0	0	0	0	0	0	0	0	0	0	0	0	0	0.00214105	0.00259406		Over-represented
8879	No_PFAM 100.0%	0	0	0	1	1	1	0	1	1	0	0	1	1	1	0	0	1	1	1	0	0	0	0	0	0	0	0	0	0	0	0	0	0	0	0	0	0	0	0	0.00214105	0.00259406		Over-represented
8889	No_PFAM 90.9% PF00149.19_Metallophos 9.1%	1	0	0	1	1	1	0	1	1	0	0	1	0	1	0	0	1	1	1	0	0	0	0	0	0	0	0	0	0	0	0	0	0	0	0	0	0	0	0	0.00214105	0.00259406		Over-represented
[truncated: 1,639 more rows]

## Sheet: Dothid_pathogens_versus_all_pat
ClusterID	PFAM domains in this cluster	Altbr1 (in)	Clafu1 (in)	CocheC5_3 (in)	CocheC4_1 (in)	Cocsa1 (in)	Dotse1 (in)	Lepmu1 (in)	Mycfi2 (in)	Mycgr3 (in)	Pyrtt1 (in)	Pyrtr1 (in)	Sepmu1 (in)	Seppo1 (in)	Settu1 (in)	Stano2 (in)	Botci1 (out)	Fusgr1 (out)	Fusox1 (out)	Maggr1 (out)	Necha2 (out)	Sclsc1 (out)	Verda1 (out)	Mellp1 (out)	Pucgr1 (out)	Ustma1 (out)	P-value (Wilcox, two-sided and adjusted with BH)	P-value (T-test, two-sided and adjusted with BH)	Unique/absent in ingroup	Over/under-represented in ingroup
5081	PF00857.11_Isochorismatase 72.0% No_PFAM 20.0% PF03171.11_2OG-FeII_Oxy 8.0%	1	1	1	1	1	2	1	1	1	1	1	1	1	1	1	0	0	0	0	0	0	0	0	0	0	0.000264098	1.75693e-07	Unique	Over-represented
5507	PF00069.16_Pkinase 95.5% PF00498.17_FHA 86.4% PF07915.4_PRKCSH 4.5% PF07714.8_Pkinase_Tyr 4.5% No_PFAM 4.5%	1	1	1	1	1	1	1	1	1	1	1	1	2	1	1	0	0	0	0	0	0	0	0	0	0	0.000264098	1.75693e-07	Unique	Over-represented
5575	PF02574.7_S-methyl_trans 95.5% No_PFAM 4.5%	1	1	1	1	1	1	1	1	2	1	1	1	1	1	1	0	0	0	0	0	0	0	0	0	0	0.000264098	1.75693e-07	Unique	Over-represented
5691	PF00560.24_LRR_1 95.2% PF07719.8_TPR_2 4.8% No_PFAM 4.8%	2	1	1	1	1	1	1	1	1	1	1	1	1	1	1	0	0	0	0	0	0	0	0	0	0	0.000264098	1.75693e-07	Unique	Over-represented
5877	No_PFAM 55.0% PF08241.3_Methyltransf_11 40.0% PF01423.13_LSM 15.0%	1	1	2	1	1	1	1	1	1	1	1	1	1	1	1	0	0	0	0	0	0	0	0	0	0	0.000264098	1.75693e-07	Unique	Over-represented
5890	No_PFAM 80.0% PF07719.8_TPR_2 20.0%	2	1	1	1	1	1	1	1	1	1	1	1	1	1	1	0	0	0	0	0	0	0	0	0	0	0.000264098	1.75693e-07	Unique	Over-represented
5902	PF03637.8_Mob1_phocein 95.0% No_PFAM 5.0%	1	2	1	1	1	1	1	1	1	1	1	1	1	1	1	0	0	0	0	0	0	0	0	0	0	0.000264098	1.75693e-07	Unique	Over-represented
5938	PF05368.4_NmrA 95.0% No_PFAM 5.0%	1	1	1	1	1	1	1	1	1	1	2	1	1	1	1	0	0	0	0	0	0	0	0	0	0	0.000264098	1.75693e-07	Unique	Over-represented
6088	No_PFAM 94.7% PF00397.17_WW 5.3%	1	1	1	1	1	1	1	1	1	1	1	1	1	2	1	0	0	0	0	0	0	0	0	0	0	0.000264098	1.75693e-07	Unique	Over-represented
6684	PF01266.15_DAO 100.0%	1	1	1	1	1	2	1	1	1	1	1	1	1	1	1	0	0	0	0	0	0	0	0	0	0	0.000264098	1.75693e-07	Unique	Over-represented
6706	PF03098.6_An_peroxidase 93.8% No_PFAM 6.3%	2	1	1	1	1	1	1	1	1	1	1	1	1	1	1	0	0	0	0	0	0	0	0	0	0	0.000264098	1.75693e-07	Unique	Over-represented
4803	PF01243.11_Pyridox_oxidase 85.2% No_PFAM 14.8%	1	1	1	1	1	1	0	1	1	1	1	1	1	1	1	0	0	0	0	0	0	0	0	0	0	0.000559575	3.64559e-07	Unique	Over-represented
5559	PF01661.12_Macro 90.9% No_PFAM 9.1%	0	1	1	1	1	1	1	1	1	1	1	1	1	1	1	0	0	0	0	0	0	0	0	0	0	0.000559575	3.64559e-07	Unique	Over-represented
6125	PF08146.3_BP28CT 100.0% PF02985.13_HEAT 89.5% PF09362.1_DUF1996 5.3%	1	1	1	1	1	1	0	1	1	1	1	1	1	1	1	0	0	0	0	0	0	0	0	0	0	0.000559575	3.64559e-07	Unique	Over-represented
6238	PF02518.17_HATPase_c 100.0% PF00512.16_HisKA 100.0% PF00072.15_Response_reg 100.0% PF08448.1_PAS_4 16.7% PF08447.2_PAS_3 16.7% PF07690.7_MFS_1 5.6%	0	1	1	1	1	1	1	1	1	1	1	1	1	1	1	0	0	0	0	0	0	0	0	0	0	0.000559575	3.64559e-07	Unique	Over-represented
6256	No_PFAM 100.0%	0	1	1	1	1	1	1	1	1	1	1	1	1	1	1	0	0	0	0	0	0	0	0	0	0	0.000559575	3.64559e-07	Unique	Over-represented
6267	No_PFAM 100.0%	1	0	1	1	1	1	1	1	1	1	1	1	1	1	1	0	0	0	0	0	0	0	0	0	0	0.000559575	3.64559e-07	Unique	Over-represented
6269	No_PFAM 100.0%	1	1	1	1	1	1	1	1	1	1	1	1	1	1	0	0	0	0	0	0	0	0	0	0	0	0.000559575	3.64559e-07	Unique	Over-represented
6277	PF04161.4_Arv1 72.2% No_PFAM 27.8%	0	1	1	1	1	1	1	1	1	1	1	1	1	1	1	0	0	0	0	0	0	0	0	0	0	0.000559575	3.64559e-07	Unique	Over-represented
6281	No_PFAM 100.0%	1	1	1	1	1	1	1	1	0	1	1	1	1	1	1	0	0	0	0	0	0	0	0	0	0	0.000559575	3.64559e-07	Unique	Over-represented
6292	No_PFAM 100.0%	0	1	1	1	1	1	1	1	1	1	1	1	1	1	1	0	0	0	0	0	0	0	0	0	0	0.000559575	3.64559e-07	Unique	Over-represented
6294	No_PFAM 100.0%	1	1	1	1	1	1	0	1	1	1	1	1	1	1	1	0	0	0	0	0	0	0	0	0	0	0.000559575	3.64559e-07	Unique	Over-represented
6462	PF00656.13_Peptidase_C14 100.0%	1	1	1	1	1	1	1	1	0	1	1	1	1	1	1	0	0	0	0	0	0	0	0	0	0	0.000559575	3.64559e-07	Unique	Over-represented
6470	PF00702.17_Hydrolase 100.0% PF06888.3_Put_Phosphatase 29.4% PF08282.3_Hydrolase_3 5.9%	1	1	1	1	1	1	1	1	1	1	1	0	1	1	1	0	0	0	0	0	0	0	0	0	0	0.000559575	3.64559e-07	Unique	Over-represented
6490	No_PFAM 94.1% PF00226.22_DnaJ 5.9%	1	0	1	1	1	1	1	1	1	1	1	1	1	1	1	0	0	0	0	0	0	0	0	0	0	0.000559575	3.64559e-07	Unique	Over-represented
6491	PF00887.10_ACBP 82.4% No_PFAM 17.6%	1	1	1	1	1	1	1	1	0	1	1	1	1	1	1	0	0	0	0	0	0	0	0	0	0	0.000559575	3.64559e-07	Unique	Over-represented
6698	No_PFAM 100.0%	1	1	1	1	1	1	0	1	1	1	1	1	1	1	1	0	0	0	0	0	0	0	0	0	0	0.000559575	3.64559e-07	Unique	Over-represented
6719	No_PFAM 100.0%	1	1	1	1	1	1	1	1	0	1	1	1	1	1	1	0	0	0	0	0	0	0	0	0	0	0.000559575	3.64559e-07	Unique	Over-represented
6732	No_PFAM 100.0%	0	1	1	1	1	1	1	1	1	1	1	1	1	1	1	0	0	0	0	0	0	0	0	0	0	0.000559575	3.64559e-07	Unique	Over-represented
6968	No_PFAM 100.0%	1	1	1	1	1	1	1	1	1	1	0	1	1	1	1	0	0	0	0	0	0	0	0	0	0	0.000559575	3.64559e-07	Unique	Over-represented
7256	PF04952.5_AstE_AspA 100.0%	1	1	1	1	1	0	1	1	1	1	1	1	1	1	1	0	0	0	0	0	0	0	0	0	0	0.000559575	3.64559e-07	Unique	Over-represented
5693	PF08580.1_KAR9 90.5% No_PFAM 9.5%	2	1	1	1	1	1	1	1	1	2	1	1	1	1	1	0	0	0	0	0	0	0	0	0	0	0.000421844	1.5386e-06	Unique	Over-represented
5903	PF00614.13_PLDc 100.0%	1	2	1	1	1	1	1	1	1	1	1	1	1	1	2	0	0	0	0	0	0	0	0	0	0	0.000421844	1.5386e-06	Unique	Over-represented
6110	No_PFAM 100.0%	2	1	1	1	1	1	1	0	1	1	1	1	1	1	1	0	0	0	0	0	0	0	0	0	0	0.000811317	1.58246e-05	Unique	Over-represented
6242	No_PFAM 66.7% PF00646.24_F-box 27.8% PF02036.8_SCP2 5.6%	1	1	1	1	1	1	0	1	1	2	1	1	1	1	1	0	0	0	0	0	0	0	0	0	0	0.000811317	1.58246e-05	Unique	Over-represented
6275	No_PFAM 100.0%	0	1	2	1	1	1	1	1	1	1	1	1	1	1	1	0	0	0	0	0	0	0	0	0	0	0.000811317	1.58246e-05	Unique	Over-represented
6475	No_PFAM 100.0%	1	1	1	1	1	1	1	0	1	2	1	1	1	1	1	0	0	0	0	0	0	0	0	0	0	0.000811317	1.58246e-05	Unique	Over-represented
5609	No_PFAM 95.5% PF00023.21_Ank 4.5%	1	1	1	1	1	1	1	1	1	1	1	0	0	1	1	0	0	0	0	0	0	0	0	0	0	0.00174658	2.29799e-05	Unique	Over-represented
6316	PF00076.13_RRM_1 88.9% No_PFAM 11.1%	1	1	1	1	1	1	1	1	1	1	1	0	0	1	1	0	0	0	0	0	0	0	0	0	0	0.00174658	2.29799e-05	Unique	Over-represented
6329	No_PFAM 100.0%	1	1	1	1	1	1	1	1	1	1	1	0	0	1	1	0	0	0	0	0	0	0	0	0	0	0.00174658	2.29799e-05	Unique	Over-represented
6344	PF02116.6_STE2 77.8% No_PFAM 22.2%	1	1	1	1	1	1	1	1	1	1	1	0	0	1	1	0	0	0	0	0	0	0	0	0	0	0.00174658	2.29799e-05	Unique	Over-represented
6469	No_PFAM 100.0%	0	1	1	1	1	1	1	1	1	1	1	0	1	1	1	0	0	0	0	0	0	0	0	0	0	0.00174658	2.29799e-05	Unique	Over-represented
6472	No_PFAM 100.0%	0	1	1	1	1	1	1	1	1	1	1	0	1	1	1	0	0	0	0	0	0	0	0	0	0	0.00174658	2.29799e-05	Unique	Over-represented
6473	No_PFAM 100.0%	1	0	1	1	1	1	1	1	1	1	1	1	1	1	0	0	0	0	0	0	0	0	0	0	0	0.00174658	2.29799e-05	Unique	Over-represented
6479	PF05983.2_MED7 100.0%	1	1	1	1	1	1	0	1	0	1	1	1	1	1	1	0	0	0	0	0	0	0	0	0	0	0.00174658	2.29799e-05	Unique	Over-represented
6552	No_PFAM 94.1% PF04410.5_Gar1 5.9%	1	1	1	1	1	1	1	1	0	1	1	1	0	1	1	0	0	0	0	0	0	0	0	0	0	0.00174658	2.29799e-05	Unique	Over-represented
6559	No_PFAM 100.0%	1	1	1	1	1	1	1	1	1	1	1	0	0	1	1	0	0	0	0	0	0	0	0	0	0	0.00174658	2.29799e-05	Unique	Over-represented
6560	No_PFAM 100.0%	1	1	1	1	1	1	1	1	1	1	1	0	0	1	1	0	0	0	0	0	0	0	0	0	0	0.00174658	2.29799e-05	Unique	Over-represented
6561	PF09462.1_Mus7 94.1% PF01239.13_PPTA 5.9% No_PFAM 5.9%	1	1	1	1	1	1	1	1	1	1	1	0	0	1	1	0	0	0	0	0	0	0	0	0	0	0.00174658	2.29799e-05	Unique	Over-represented
6693	No_PFAM 68.8% PF01243.11_Pyridox_oxidase 31.3%	0	1	1	1	0	1	1	1	1	1	1	1	1	1	1	0	0	0	0	0	0	0	0	0	0	0.00174658	2.29799e-05	Unique	Over-represented
6724	No_PFAM 100.0%	0	1	1	1	1	1	1	1	0	1	1	1	1	1	1	0	0	0	0	0	0	0	0	0	0	0.00174658	2.29799e-05	Unique	Over-represented
6738	No_PFAM 100.0%	1	1	1	1	1	1	1	1	0	1	0	1	1	1	1	0	0	0	0	0	0	0	0	0	0	0.00174658	2.29799e-05	Unique	Over-represented
6748	No_PFAM 93.8% PF00583.15_Acetyltransf_1 6.3%	1	1	1	1	1	1	1	1	1	1	1	0	0	1	1	0	0	0	0	0	0	0	0	0	0	0.00174658	2.29799e-05	Unique	Over-represented
6773	No_PFAM 100.0%	1	1	1	1	1	1	1	1	1	1	1	0	0	1	1	0	0	0	0	0	0	0	0	0	0	0.00174658	2.29799e-05	Unique	Over-represented
6802	PF07967.4_zf-C3HC 100.0% PF08600.1_Rsm1 93.8%	1	1	1	1	1	1	1	1	1	1	1	0	0	1	1	0	0	0	0	0	0	0	0	0	0	0.00174658	2.29799e-05	Unique	Over-represented
6804	No_PFAM 100.0%	1	1	1	1	1	1	1	1	1	1	1	0	0	1	1	0	0	0	0	0	0	0	0	0	0	0.00174658	2.29799e-05	Unique	Over-represented
6951	PF07470.4_Glyco_hydro_88 100.0%	0	1	1	1	1	1	0	1	1	1	1	1	1	1	1	0	0	0	0	0	0	0	0	0	0	0.00174658	2.29799e-05	Unique	Over-represented
6960	No_PFAM 100.0%	1	0	1	1	1	0	1	1	1	1	1	1	1	1	1	0	0	0	0	0	0	0	0	0	0	0.00174658	2.29799e-05	Unique	Over-represented
6962	No_PFAM 100.0%	1	0	1	1	1	1	1	1	1	0	1	1	1	1	1	0	0	0	0	0	0	0	0	0	0	0.00174658	2.29799e-05	Unique	Over-represented
6974	No_PFAM 100.0%	1	0	1	1	1	1	1	1	0	1	1	1	1	1	1	0	0	0	0	0	0	0	0	0	0	0.00174658	2.29799e-05	Unique	Over-represented
7644	PF01323.11_DSBA 100.0%	1	1	1	1	1	1	1	0	1	1	1	1	0	1	1	0	0	0	0	0	0	0	0	0	0	0.00174658	2.29799e-05	Unique	Over-represented
5928	PF00856.19_SET 70.0% PF00628.20_PHD 55.0% No_PFAM 15.0%	2	1	1	1	1	1	2	1	1	1	1	1	0	1	1	0	0	0	0	0	0	0	0	0	0	0.00108392	4.30922e-05	Unique	Over-represented
6457	No_PFAM 94.1% PF06985.2_HET 5.9%	1	2	1	1	1	2	1	1	1	0	1	1	1	1	1	0	0	0	0	0	0	0	0	0	0	0.00108392	4.30922e-05	Unique	Over-represented
6278	No_PFAM 100.0%	2	1	1	1	1	1	1	1	1	0	0	1	1	1	1	0	0	0	0	0	0	0	0	0	0	0.0018373	0.000163658	Unique	Over-represented
6295	PF08700.2_Vps51 88.9% No_PFAM 11.1% PF07065.5_D123 5.6%	0	1	1	1	1	1	2	1	1	1	1	1	1	1	0	0	0	0	0	0	0	0	0	0	0	0.0018373	0.000163658	Unique	Over-represented
6300	No_PFAM 100.0%	1	1	1	1	1	2	1	0	1	1	1	1	0	1	1	0	0	0	0	0	0	0	0	0	0	0.0018373	0.000163658	Unique	Over-represented
6474	No_PFAM 100.0%	1	1	1	1	1	2	1	1	0	1	1	1	0	1	1	0	0	0	0	0	0	0	0	0	0	0.0018373	0.000163658	Unique	Over-represented
6500	PF00620.18_RhoGAP 100.0%	1	0	2	1	1	1	1	1	0	1	1	1	1	1	1	0	0	0	0	0	0	0	0	0	0	0.0018373	0.000163658	Unique	Over-represented
6723	No_PFAM 100.0%	1	2	1	1	1	0	1	1	1	1	1	1	0	1	1	0	0	0	0	0	0	0	0	0	0	0.0018373	0.000163658	Unique	Over-represented
6753	PF07690.7_MFS_1 81.3% No_PFAM 18.8%	1	1	1	1	1	1	2	1	1	1	1	0	0	1	1	0	0	0	0	0	0	0	0	0	0	0.0018373	0.000163658	Unique	Over-represented
6971	No_PFAM 100.0%	1	1	1	1	1	1	0	1	0	1	1	1	1	1	2	0	0	0	0	0	0	0	0	0	0	0.0018373	0.000163658	Unique	Over-represented
7227	No_PFAM 100.0%	2	0	1	1	1	1	1	1	0	1	1	1	1	1	1	0	0	0	0	0	0	0	0	0	0	0.0018373	0.000163658	Unique	Over-represented
5789	No_PFAM 100.0%	1	1	1	1	1	0	1	1	1	1	1	0	0	1	1	0	0	0	0	0	0	0	0	0	0	0.00347468	0.000218282	Unique	Over-represented
6539	PF07544.4_CSE2 94.1% No_PFAM 5.9%	1	1	1	1	1	1	1	1	0	1	1	0	0	1	1	0	0	0	0	0	0	0	0	0	0	0.00347468	0.000218282	Unique	Over-represented
6691	No_PFAM 62.5% PF00561.11_Abhydrolase_1 37.5%	1	1	1	1	1	1	0	0	1	1	1	1	0	1	1	0	0	0	0	0	0	0	0	0	0	0.00347468	0.000218282	Unique	Over-represented
6766	No_PFAM 100.0%	1	0	1	1	1	1	1	1	1	1	1	0	0	1	1	0	0	0	0	0	0	0	0	0	0	0.00347468	0.000218282	Unique	Over-represented
6797	No_PFAM 100.0%	1	1	1	1	1	0	1	1	1	1	1	0	0	1	1	0	0	0	0	0	0	0	0	0	0	0.00347468	0.000218282	Unique	Over-represented
6806	PF00612.18_IQ 81.3% No_PFAM 12.5% PF08659.1_KR 6.3% PF07690.7_MFS_1 6.3% PF02798.11_GST_N 6.3% PF01243.11_Pyridox_oxidase 6.3% PF00106.16_adh_short 6.3%	1	1	1	1	1	1	1	1	0	1	1	0	0	1	1	0	0	0	0	0	0	0	0	0	0	0.00347468	0.000218282	Unique	Over-represented
6964	No_PFAM 100.0%	1	0	1	1	1	0	1	0	1	1	1	1	1	1	1	0	0	0	0	0	0	0	0	0	0	0.00347468	0.000218282	Unique	Over-represented
7009	PF00328.13_Acid_phosphat_A 100.0% PF00106.16_adh_short 6.7%	0	1	1	1	1	1	1	1	1	1	1	0	0	1	1	0	0	0	0	0	0	0	0	0	0	0.00347468	0.000218282	Unique	Over-represented
7027	No_PFAM 100.0%	1	0	1	1	1	1	1	1	1	1	1	0	0	1	1	0	0	0	0	0	0	0	0	0	0	0.00347468	0.000218282	Unique	Over-represented
7238	No_PFAM 100.0%	0	1	1	1	1	1	1	1	1	0	1	1	1	1	0	0	0	0	0	0	0	0	0	0	0	0.00347468	0.000218282	Unique	Over-represented
7239	No_PFAM 100.0%	1	0	1	1	1	0	1	0	1	1	1	1	1	1	1	0	0	0	0	0	0	0	0	0	0	0.00347468	0.000218282	Unique	Over-represented
7575	PF00561.11_Abhydrolase_1 84.6% No_PFAM 15.4%	0	1	1	1	1	1	1	1	1	0	0	1	1	1	1	0	0	0	0	0	0	0	0	0	0	0.00347468	0.000218282	Unique	Over-represented
7584	PF03928.5_DUF336 84.6% No_PFAM 15.4%	1	1	1	1	1	1	0	1	1	0	0	1	1	1	1	0	0	0	0	0	0	0	0	0	0	0.00347468	0.000218282	Unique	Over-represented
7585	PF01266.15_DAO 100.0%	0	0	1	1	1	1	0	1	1	1	1	1	1	1	1	0	0	0	0	0	0	0	0	0	0	0.00347468	0.000218282	Unique	Over-represented
7593	PF03595.8_C4dic_mal_tran 100.0%	1	1	1	1	1	1	0	1	1	1	1	0	1	1	0	0	0	0	0	0	0	0	0	0	0	0.00347468	0.000218282	Unique	Over-represented
7597	No_PFAM 100.0%	0	1	1	1	0	1	1	1	0	1	1	1	1	1	1	0	0	0	0	0	0	0	0	0	0	0.00347468	0.000218282	Unique	Over-represented
7604	No_PFAM 100.0%	1	0	1	1	1	0	1	1	0	1	1	1	1	1	1	0	0	0	0	0	0	0	0	0	0	0.00347468	0.000218282	Unique	Over-represented
7669	PF03306.4_AAL_decarboxy 84.6% No_PFAM 15.4%	1	1	1	1	1	1	1	1	0	1	1	0	0	1	1	0	0	0	0	0	0	0	0	0	0	0.00347468	0.000218282	Unique	Over-represented
7678	No_PFAM 100.0%	1	0	1	1	1	0	1	1	1	1	1	1	0	1	1	0	0	0	0	0	0	0	0	0	0	0.00347468	0.000218282	Unique	Over-represented
8035	PF01965.15_DJ-1_PfpI 100.0%	1	1	1	1	1	0	1	0	0	1	1	1	1	1	1	0	0	0	0	0	0	0	0	0	0	0.00347468	0.000218282	Unique	Over-represented
6253	PF00106.16_adh_short 83.3% No_PFAM 16.7%	0	1	1	1	1	2	0	2	1	1	1	1	1	1	1	0	0	0	0	0	0	0	0	0	0	0.00226935	0.000311768	Unique	Over-represented
4955	PF01979.11_Amidohydro_1 96.2% PF07969.2_Amidohydro_3 69.2% No_PFAM 3.8%	1	1	2	2	1	1	0	2	0	1	1	2	2	2	2	0	0	0	0	0	0	0	0	0	0	0.00347468	0.000367377	Unique	Over-represented
5579	No_PFAM 100.0%	1	1	3	3	1	1	1	1	1	1	1	1	1	1	1	0	0	0	0	0	0	0	0	0	0	0.000421844	0.000468058	Unique	Over-represented
5369	PF00583.15_Acetyltransf_1 60.9% No_PFAM 39.1%	1	3	1	1	1	2	0	1	2	1	1	1	1	1	1	0	0	0	0	0	0	0	0	0	0	0.00142785	0.000480333	Unique	Over-represented
6348	No_PFAM 72.2% PF01758.7_SBF 27.8%	1	2	1	1	1	1	1	0	1	1	1	0	0	1	1	0	0	0	0	0	0	0	0	0	0	0.00347468	0.000700521	Unique	Over-represented
6513	PF00145.8_DNA_methylase 76.5% PF01426.9_BAH 23.5% No_PFAM 17.6%	2	1	1	1	1	1	1	1	0	1	1	0	0	1	1	0	0	0	0	0	0	0	0	0	0	0.00347468	0.000700521	Unique	Over-represented
6721	PF04059.3_RRM_2 93.8% No_PFAM 6.3%	1	0	1	1	1	2	1	1	0	1	1	1	1	1	0	0	0	0	0	0	0	0	0	0	0	0.00347468	0.000700521	Unique	Over-represented
6953	PF01501.11_Glyco_transf_8 93.3% No_PFAM 6.7%	1	1	1	1	1	2	1	0	0	1	1	1	0	1	1	0	0	0	0	0	0	0	0	0	0	0.00347468	0.000700521	Unique	Over-represented
7038	No_PFAM 100.0%	1	1	1	2	1	1	1	1	1	1	1	0	0	1	0	0	0	0	0	0	0	0	0	0	0	0.00347468	0.000700521	Unique	Over-represented
6496	PF01535.11_PPR 82.4% No_PFAM 17.6%	1	1	0	0	1	1	1	1	1	1	1	1	1	0	0	0	0	0	0	0	0	0	0	0	0	0.00551959	0.000963909	Unique	Over-represented
6945	No_PFAM 93.3% PF03997.3_VPS28 6.7%	1	1	1	1	0	1	0	1	1	1	1	1	1	0	0	0	0	0	0	0	0	0	0	0	0	0.00551959	0.000963909	Unique	Over-represented
7033	No_PFAM 100.0%	1	0	1	1	1	1	1	1	0	1	1	0	0	1	1	0	0	0	0	0	0	0	0	0	0	0.00551959	0.000963909	Unique	Over-represented
7034	No_PFAM 60.0% PF02178.10_AT_hook 33.3% PF04471.3_Mrr_cat 6.7%	1	0	1	1	1	1	1	1	0	1	1	0	0	1	1	0	0	0	0	0	0	0	0	0	0	0.00551959	0.000963909	Unique	Over-represented
7225	PF08450.3_SGL 100.0% PF01731.11_Arylesterase 7.1%	1	0	1	1	1	1	0	1	0	1	1	1	1	0	1	0	0	0	0	0	0	0	0	0	0	0.00551959	0.000963909	Unique	Over-represented
7240	No_PFAM 100.0%	1	0	1	1	1	0	1	0	1	1	1	0	1	1	1	0	0	0	0	0	0	0	0	0	0	0.00551959	0.000963909	Unique	Over-represented
7252	No_PFAM 100.0%	1	0	1	1	1	0	1	1	0	1	1	1	0	1	1	0	0	0	0	0	0	0	0	0	0	0.00551959	0.000963909	Unique	Over-represented
7286	No_PFAM 100.0%	0	1	1	1	1	1	1	1	0	1	1	0	0	1	1	0	0	0	0	0	0	0	0	0	0	0.00551959	0.000963909	Unique	Over-represented
7289	No_PFAM 100.0%	1	1	1	1	1	1	1	0	1	1	1	0	0	1	0	0	0	0	0	0	0	0	0	0	0	0.00551959	0.000963909	Unique	Over-represented
7298	PF01553.12_Acyltransferase 100.0%	1	1	1	1	1	1	1	0	0	1	1	0	0	1	1	0	0	0	0	0	0	0	0	0	0	0.00551959	0.000963909	Unique	Over-represented
7320	No_PFAM 92.9% PF07985.3_SRR1 7.1%	1	1	1	1	1	0	1	0	1	1	1	0	0	1	1	0	0	0	0	0	0	0	0	0	0	0.00551959	0.000963909	Unique	Over-represented
7331	No_PFAM 57.1% PF00076.13_RRM_1 42.9%	1	0	1	1	1	0	1	1	1	1	1	0	0	1	1	0	0	0	0	0	0	0	0	0	0	0.00551959	0.000963909	Unique	Over-represented
7592	PF05637.3_Glyco_transf_34 84.6% No_PFAM 15.4%	1	0	1	1	1	0	1	0	0	1	1	1	1	1	1	0	0	0	0	0	0	0	0	0	0	0.00551959	0.000963909	Unique	Over-represented
7595	No_PFAM 61.5% PF00754.16_F5_F8_type_C 38.5%	1	1	0	0	1	0	1	0	1	1	1	1	1	1	1	0	0	0	0	0	0	0	0	0	0	0.00551959	0.000963909	Unique	Over-represented
7603	No_PFAM 100.0%	1	0	1	1	1	0	1	0	1	1	1	1	0	1	1	0	0	0	0	0	0	0	0	0	0	0.00551959	0.000963909	Unique	Over-represented
7618	No_PFAM 92.3% PF00069.16_Pkinase 7.7%	1	1	1	1	1	1	1	0	1	1	1	0	0	1	0	0	0	0	0	0	0	0	0	0	0	0.00551959	0.000963909	Unique	Over-represented
7622	PF00010.17_HLH 100.0%	1	1	1	1	1	0	1	1	0	1	1	0	0	1	1	0	0	0	0	0	0	0	0	0	0	0.00551959	0.000963909	Unique	Over-represented
7641	No_PFAM 69.2% PF00583.15_Acetyltransf_1 30.8%	0	1	1	1	1	1	1	1	0	1	1	0	0	1	1	0	0	0	0	0	0	0	0	0	0	0.00551959	0.000963909	Unique	Over-represented
7665	No_PFAM 100.0%	1	1	1	1	1	1	0	1	0	1	1	0	0	1	1	0	0	0	0	0	0	0	0	0	0	0.00551959	0.000963909	Unique	Over-represented
7671	PF02386.7_TrkH 100.0%	1	1	1	1	1	1	1	0	0	1	1	0	0	1	1	0	0	0	0	0	0	0	0	0	0	0.00551959	0.000963909	Unique	Over-represented
7840	PF05492.3_NAF1 92.3% PF00098.14_zf-CCHC 7.7% No_PFAM 7.7%	1	1	1	1	1	0	1	0	1	1	1	0	0	1	1	0	0	0	0	0	0	0	0	0	0	0.00551959	0.000963909	Unique	Over-represented
7913	No_PFAM 100.0%	1	1	1	1	1	0	1	1	0	1	1	0	0	1	1	0	0	0	0	0	0	0	0	0	0	0.00551959	0.000963909	Unique	Over-represented
8135	No_PFAM 100.0%	1	0	1	1	1	1	1	1	0	0	1	1	0	1	1	0	0	0	0	0	0	0	0	0	0	0.00551959	0.000963909	Unique	Over-represented
8711	PF00583.15_Acetyltransf_1 81.8% No_PFAM 18.2%	0	1	1	1	1	1	1	1	0	0	0	1	1	1	1	0	0	0	0	0	0	0	0	0	0	0.00551959	0.000963909	Unique	Over-represented
8714	No_PFAM 100.0%	1	0	1	1	1	0	1	0	0	1	1	1	1	1	1	0	0	0	0	0	0	0	0	0	0	0.00551959	0.000963909	Unique	Over-represented
5704	No_PFAM 100.0%	1	1	1	1	1	1	2	1	0	0	1	1	0	1	2	0	0	0	0	0	0	0	0	0	0	0.00348496	0.00114058	Unique	Over-represented
6466	PF01329.10_Pterin_4a 88.2% No_PFAM 11.8%	1	0	1	1	1	0	1	1	0	1	1	2	2	1	1	0	0	0	0	0	0	0	0	0	0	0.00348496	0.00114058	Unique	Over-represented
6517	No_PFAM 100.0%	1	2	1	1	1	2	1	1	0	1	1	0	0	1	1	0	0	0	0	0	0	0	0	0	0	0.00348496	0.00114058	Unique	Over-represented
6705	No_PFAM 100.0%	0	1	1	1	1	1	1	2	1	0	0	2	2	1	1	0	0	0	0	0	0	0	0	0	0	0.00359353	0.00152259	Unique	Over-represented
6740	No_PFAM 100.0%	1	0	1	1	1	1	1	2	0	3	1	1	1	1	1	0	0	0	0	0	0	0	0	0	0	0.00226984	0.00163334	Unique	Over-represented
5258	No_PFAM 95.8% PF07993.3_NAD_binding_4 4.2%	0	3	2	2	2	2	0	0	1	1	1	1	1	2	1	0	0	0	0	0	0	0	0	0	0	0.00416546	0.00275228	Unique	Over-represented
6989	No_PFAM 100.0%	2	1	1	1	1	0	1	1	0	1	1	0	0	1	1	0	0	0	0	0	0	0	0	0	0	0.00658755	0.00283856	Unique	Over-represented
7004	No_PFAM 100.0%	2	0	1	1	1	1	1	1	0	1	1	0	0	1	1	0	0	0	0	0	0	0	0	0	0	0.00658755	0.00283856	Unique	Over-represented
8098	PF01042.12_Ribonuc_L-PSP 83.3% No_PFAM 16.7%	1	1	1	1	2	1	1	0	1	0	1	0	0	1	1	0	0	0	0	0	0	0	0	0	0	0.00658755	0.00283856	Unique	Over-represented
6070	No_PFAM 100.0%	1	1	1	1	1	0	0	1	0	1	1	1	1	0	0	0	0	0	0	0	0	0	0	0	0	0.0107627	0.00337403	Unique	Over-represented
6363	PF00439.16_Bromodomain 100.0%	1	1	1	1	1	0	1	0	0	1	1	0	0	1	1	0	0	0	0	0	0	0	0	0	0	0.0107627	0.00337403	Unique	Over-represented
6524	PF00651.22_BTB 58.8% No_PFAM 41.2%	1	0	1	1	1	0	1	1	0	1	1	0	0	1	1	0	0	0	0	0	0	0	0	0	0	0.0107627	0.00337403	Unique	Over-represented
6754	PF00172.9_Zn_clus 87.5% No_PFAM 12.5%	1	0	1	1	1	1	1	0	0	1	1	0	0	1	1	0	0	0	0	0	0	0	0	0	0	0.0107627	0.00337403	Unique	Over-represented
6789	PF00036.23_efhand 100.0%	1	0	1	1	1	0	1	0	1	1	1	0	0	1	1	0	0	0	0	0	0	0	0	0	0	0.0107627	0.00337403	Unique	Over-represented
6803	PF04424.4_DUF544 100.0%	1	0	1	1	1	0	1	0	1	1	1	0	0	1	1	0	0	0	0	0	0	0	0	0	0	0.0107627	0.00337403	Unique	Over-represented
6983	No_PFAM 100.0%	1	0	1	1	1	0	1	1	0	1	1	0	0	1	1	0	0	0	0	0	0	0	0	0	0	0.0107627	0.00337403	Unique	Over-represented
7005	PF03372.14_Exo_endo_phos 73.3% No_PFAM 26.7%	1	1	0	0	1	1	1	1	1	0	0	1	0	1	1	0	0	0	0	0	0	0	0	0	0	0.0107627	0.00337403	Unique	Over-represented
7017	PF06058.4_DCP1 93.3% No_PFAM 6.7%	1	0	1	1	1	0	1	0	1	1	1	0	0	1	1	0	0	0	0	0	0	0	0	0	0	0.0107627	0.00337403	Unique	Over-represented
7022	No_PFAM 100.0%	0	1	1	1	1	1	0	1	1	1	1	0	0	1	0	0	0	0	0	0	0	0	0	0	0	0.0107627	0.00337403	Unique	Over-represented
7230	PF00857.11_Isochorismatase 78.6% No_PFAM 21.4%	0	0	1	1	1	0	0	1	0	1	1	1	1	1	1	0	0	0	0	0	0	0	0	0	0	0.0107627	0.00337403	Unique	Over-represented
7237	No_PFAM 100.0%	1	0	1	1	1	0	1	0	0	1	1	1	0	1	1	0	0	0	0	0	0	0	0	0	0	0.0107627	0.00337403	Unique	Over-represented
7261	PF08632.1_Zds1_C 100.0%	1	0	1	1	1	0	1	0	0	1	1	1	0	1	1	0	0	0	0	0	0	0	0	0	0	0.0107627	0.00337403	Unique	Over-represented
7266	PF00172.9_Zn_clus 100.0%	1	0	1	1	1	0	1	0	1	1	1	0	0	1	1	0	0	0	0	0	0	0	0	0	0	0.0107627	0.00337403	Unique	Over-represented
7276	PF00069.16_Pkinase 100.0%	1	0	1	1	1	0	1	1	0	1	1	0	0	1	1	0	0	0	0	0	0	0	0	0	0	0.0107627	0.00337403	Unique	Over-represented
7301	No_PFAM 100.0%	1	0	1	1	1	1	1	0	0	1	1	0	0	1	1	0	0	0	0	0	0	0	0	0	0	0.0107627	0.00337403	Unique	Over-represented
7312	No_PFAM 100.0%	1	0	1	1	1	0	1	1	0	1	1	0	0	1	1	0	0	0	0	0	0	0	0	0	0	0.0107627	0.00337403	Unique	Over-represented
7327	No_PFAM 100.0%	1	0	1	1	1	0	1	1	0	1	1	0	0	1	1	0	0	0	0	0	0	0	0	0	0	0.0107627	0.00337403	Unique	Over-represented
7337	No_PFAM 100.0%	1	0	1	1	1	0	1	0	1	1	1	0	0	1	1	0	0	0	0	0	0	0	0	0	0	0.0107627	0.00337403	Unique	Over-represented
7338	No_PFAM 100.0%	1	1	1	1	1	0	1	0	0	1	1	0	0	1	1	0	0	0	0	0	0	0	0	0	0	0.0107627	0.00337403	Unique	Over-represented
7587	PF00096.17_zf-C2H2 100.0%	1	0	1	1	1	0	1	0	0	1	1	0	1	1	1	0	0	0	0	0	0	0	0	0	0	0.0107627	0.00337403	Unique	Over-represented
7602	No_PFAM 92.3% PF00008.18_EGF 7.7%	1	0	1	1	1	0	1	0	0	1	1	0	1	1	1	0	0	0	0	0	0	0	0	0	0	0.0107627	0.00337403	Unique	Over-represented
7621	No_PFAM 84.6% PF00069.16_Pkinase 15.4%	1	0	1	1	1	0	1	0	1	1	1	0	0	1	1	0	0	0	0	0	0	0	0	0	0	0.0107627	0.00337403	Unique	Over-represented
7643	No_PFAM 100.0%	1	0	1	1	1	1	1	0	0	1	1	0	0	1	1	0	0	0	0	0	0	0	0	0	0	0.0107627	0.00337403	Unique	Over-represented
7647	No_PFAM 100.0%	1	1	1	1	1	0	1	0	0	1	1	0	0	1	1	0	0	0	0	0	0	0	0	0	0	0.0107627	0.00337403	Unique	Over-represented
7649	No_PFAM 100.0%	1	0	1	1	1	1	1	0	0	1	1	0	0	1	1	0	0	0	0	0	0	0	0	0	0	0.0107627	0.00337403	Unique	Over-represented
7652	No_PFAM 69.2% PF00717.14_Peptidase_S24 30.8%	1	0	1	1	1	0	1	0	1	1	1	0	0	1	1	0	0	0	0	0	0	0	0	0	0	0.0107627	0.00337403	Unique	Over-represented
7661	No_PFAM 100.0%	1	1	1	1	1	1	0	0	0	1	1	0	0	1	1	0	0	0	0	0	0	0	0	0	0	0.0107627	0.00337403	Unique	Over-represented
7663	No_PFAM 100.0%	1	0	1	1	1	0	1	1	0	1	1	0	0	1	1	0	0	0	0	0	0	0	0	0	0	0.0107627	0.00337403	Unique	Over-represented
7666	PF00888.13_Cullin 92.3% PF08672.2_APC2 84.6% No_PFAM 7.7%	1	0	1	1	1	0	1	1	0	1	1	0	0	1	1	0	0	0	0	0	0	0	0	0	0	0.0107627	0.00337403	Unique	Over-represented
7667	No_PFAM 100.0%	1	0	1	1	1	0	1	1	0	1	1	0	0	1	1	0	0	0	0	0	0	0	0	0	0	0.0107627	0.00337403	Unique	Over-represented
7668	No_PFAM 100.0%	1	0	1	1	1	0	1	1	0	1	1	0	0	1	1	0	0	0	0	0	0	0	0	0	0	0.0107627	0.00337403	Unique	Over-represented
7681	No_PFAM 92.3% PF01535.11_PPR 7.7%	0	0	1	1	1	1	1	1	0	1	1	0	0	1	1	0	0	0	0	0	0	0	0	0	0	0.0107627	0.00337403	Unique	Over-represented
7719	No_PFAM 100.0%	1	0	1	1	1	0	1	0	1	1	1	0	0	1	1	0	0	0	0	0	0	0	0	0	0	0.0107627	0.00337403	Unique	Over-represented
7912	No_PFAM 100.0%	1	1	1	1	1	0	1	0	0	1	1	0	0	1	1	0	0	0	0	0	0	0	0	0	0	0.0107627	0.00337403	Unique	Over-represented
8083	No_PFAM 100.0%	1	0	1	1	1	0	1	1	0	1	1	0	0	1	1	0	0	0	0	0	0	0	0	0	0	0.0107627	0.00337403	Unique	Over-represented
8086	No_PFAM 100.0%	1	0	1	1	1	0	1	0	1	1	1	0	0	1	1	0	0	0	0	0	0	0	0	0	0	0.0107627	0.00337403	Unique	Over-represented
8114	PF09347.1_DUF1989 100.0% PF00501.19_AMP-binding 8.3%	1	0	1	1	1	0	1	1	0	1	1	0	0	1	1	0	0	0	0	0	0	0	0	0	0	0.0107627	0.00337403	Unique	Over-represented
8127	PF08193.2_DUF1711 50.0% No_PFAM 50.0%	1	0	1	1	1	0	1	1	0	1	1	0	0	1	1	0	0	0	0	0	0	0	0	0	0	0.0107627	0.00337403	Unique	Over-represented
8413	No_PFAM 100.0%	1	0	1	1	1	0	1	0	0	1	1	1	0	1	1	0	0	0	0	0	0	0	0	0	0	0.0107627	0.00337403	Unique	Over-represented
8500	No_PFAM 100.0%	1	1	1	1	1	1	1	0	0	1	0	0	0	1	1	0	0	0	0	0	0	0	0	0	0	0.0107627	0.00337403	Unique	Over-represented
8793	No_PFAM 100.0%	1	0	1	1	1	1	1	1	1	0	0	1	0	1	0	0	0	0	0	0	0	0	0	0	0	0.0107627	0.00337403	Unique	Over-represented
8796	PF06391.4_MAT1 100.0% PF00097.16_zf-C3HC4 9.1%	1	0	1	1	1	0	1	1	0	1	1	0	0	1	1	0	0	0	0	0	0	0	0	0	0	0.0107627	0.00337403	Unique	Over-represented
8799	No_PFAM 100.0%	0	0	1	1	1	1	1	1	0	1	1	0	0	1	1	0	0	0	0	0	0	0	0	0	0	0.0107627	0.00337403	Unique	Over-represented
8801	No_PFAM 100.0%	1	0	1	1	1	1	0	1	0	1	1	0	0	1	1	0	0	0	0	0	0	0	0	0	0	0.0107627	0.00337403	Unique	Over-represented
9087	PF01068.12_DNA_ligase_A_M 100.0%	1	1	1	1	1	0	1	0	0	1	1	0	0	1	1	0	0	0	0	0	0	0	0	0	0	0.0107627	0.00337403	Unique	Over-represented
9220	PF03644.4_Glyco_hydro_85 100.0% PF01368.11_DHH 36.4%	1	0	1	1	1	0	1	0	1	1	1	0	0	1	1	0	0	0	0	0	0	0	0	0	0	0.0107627	0.00337403	Unique	Over-represented
9541	No_PFAM 100.0%	1	0	1	1	1	0	1	0	1	1	1	0	0	1	1	0	0	0	0	0	0	0	0	0	0	0.0107627	0.00337403	Unique	Over-represented
9545	No_PFAM 100.0%	1	0	1	1	1	0	1	0	1	1	1	0	0	1	1	0	0	0	0	0	0	0	0	0	0	0.0107627	0.00337403	Unique	Over-represented
9561	PF05890.3_Ebp2 100.0%	1	0	1	1	1	0	1	0	1	1	1	0	0	1	1	0	0	0	0	0	0	0	0	0	0	0.0107627	0.00337403	Unique	Over-represented
6555	No_PFAM 100.0%	2	0	1	1	1	0	1	1	1	2	1	0	0	1	1	0	0	0	0	0	0	0	0	0	0	0.00742388	0.0035994	Unique	Over-represented
6681	PF00627.22_UBA 68.8% No_PFAM 31.3% PF00704.19_Glyco_hydro_18 6.3%	1	2	1	0	0	2	0	1	1	1	1	1	1	0	1	0	0	0	0	0	0	0	0	0	0	0.00742388	0.0035994	Unique	Over-represented
6940	PF00664.14_ABC_membrane 100.0% PF00005.18_ABC_tran 100.0%	1	0	2	0	1	0	1	0	1	1	1	1	1	2	1	0	0	0	0	0	0	0	0	0	0	0.00742388	0.0035994	Unique	Over-represented
6947	No_PFAM 80.0% PF04828.5_GFA 20.0%	0	0	1	1	2	2	1	0	1	1	1	1	0	1	1	0	0	0	0	0	0	0	0	0	0	0.00742388	0.0035994	Unique	Over-represented
7218	PF01753.9_zf-MYND 100.0%	1	1	0	0	1	1	0	2	2	1	0	1	1	1	1	0	0	0	0	0	0	0	0	0	0	0.00742388	0.0035994	Unique	Over-represented
5800	No_PFAM 100.0%	3	0	1	1	1	1	2	1	0	2	2	0	0	1	2	0	0	0	0	0	0	0	0	0	0	0.00884481	0.00373183	Unique	Over-represented
6150	No_PFAM 100.0%	1	0	0	1	1	1	1	0	0	1	1	0	0	1	1	0	0	0	0	0	0	0	0	0	0	0.0115679	0.00373183	Unique	Over-represented
6322	PF08316.2_Pal1 94.4% No_PFAM 5.6%	2	0	1	1	1	0	1	0	1	1	1	0	0	1	1	0	0	0	0	0	0	0	0	0	0	0.0115679	0.00373183	Unique	Over-represented
6461	No_PFAM 100.0%	0	0	1	1	1	1	1	1	2	0	0	2	1	1	0	0	0	0	0	0	0	0	0	0	0	0.0115679	0.00373183	Unique	Over-represented
6519	No_PFAM 100.0%	0	2	1	1	2	1	1	1	0	1	1	0	0	1	0	0	0	0	0	0	0	0	0	0	0	0.0115679	0.00373183	Unique	Over-represented
6697	PF01764.16_Lipase_3 93.8% No_PFAM 6.3%	1	2	1	1	1	0	0	1	0	1	0	1	1	1	0	0	0	0	0	0	0	0	0	0	0	0.0115679	0.00373183	Unique	Over-represented
6712	No_PFAM 100.0%	1	1	1	1	1	1	0	1	0	1	0	1	2	0	0	0	0	0	0	0	0	0	0	0	0	0.0115679	0.00373183	Unique	Over-represented
6781	No_PFAM 100.0%	2	0	1	1	1	0	1	0	0	1	1	1	0	1	1	0	0	0	0	0	0	0	0	0	0	0.0115679	0.00373183	Unique	Over-represented
6829	PF06985.2_HET 68.8% No_PFAM 31.3%	2	1	1	1	1	0	1	0	0	1	1	0	0	1	1	0	0	0	0	0	0	0	0	0	0	0.0115679	0.00373183	Unique	Over-represented
6834	No_PFAM 93.8% PF00171.13_Aldedh 6.3%	1	0	1	1	1	0	1	0	0	1	1	0	0	1	1	0	0	0	0	0	0	0	0	0	0	0.0115679	0.00373183	Unique	Over-represented
6890	PF01965.15_DJ-1_PfpI 93.8% No_PFAM 6.3%	1	0	1	1	1	0	1	0	0	1	1	0	0	1	1	0	0	0	0	0	0	0	0	0	0	0.0115679	0.00373183	Unique	Over-represented
6941	No_PFAM 100.0%	1	0	1	1	1	0	1	2	1	0	1	1	0	0	2	0	0	0	0	0	0	0	0	0	0	0.0115679	0.00373183	Unique	Over-represented
6976	PF00560.24_LRR_1 86.7% No_PFAM 13.3%	1	0	1	1	1	0	1	0	0	1	1	0	0	1	1	0	0	0	0	0	0	0	0	0	0	0.0115679	0.00373183	Unique	Over-represented
7000	No_PFAM 100.0%	1	0	1	1	1	0	1	0	0	1	1	0	0	1	1	0	0	0	0	0	0	0	0	0	0	0.0115679	0.00373183	Unique	Over-represented
7001	PF00293.19_NUDIX 73.3% No_PFAM 26.7%	1	1	1	1	2	1	2	0	1	0	1	0	0	1	0	0	0	0	0	0	0	0	0	0	0	0.0115679	0.00373183	Unique	Over-represented
7032	No_PFAM 100.0%	0	1	2	2	1	1	1	0	0	1	1	0	0	1	1	0	0	0	0	0	0	0	0	0	0	0.0115679	0.00373183	Unique	Over-represented
7040	No_PFAM 100.0%	2	0	1	1	1	0	1	0	1	1	1	0	0	1	1	0	0	0	0	0	0	0	0	0	0	0.0115679	0.00373183	Unique	Over-represented
7064	PF08939.1_DUF1917 100.0%	1	0	1	1	1	0	1	0	0	1	1	0	0	1	1	0	0	0	0	0	0	0	0	0	0	0.0115679	0.00373183	Unique	Over-represented
7265	PF05183.3_RdRP 92.9% No_PFAM 7.1%	2	0	1	1	1	1	1	0	0	1	1	0	0	1	1	0	0	0	0	0	0	0	0	0	0	0.0115679	0.00373183	Unique	Over-represented
7284	No_PFAM 100.0%	1	0	0	0	0	1	1	1	0	1	1	1	0	1	1	0	0	0	0	0	0	0	0	0	0	0.0115679	0.00373183	Unique	Over-represented
7287	No_PFAM 85.7% PF01424.13_R3H 14.3%	1	0	1	1	1	0	1	0	0	1	1	0	0	1	1	0	0	0	0	0	0	0	0	0	0	0.0115679	0.00373183	Unique	Over-represented
7288	No_PFAM 92.9% PF00651.22_BTB 7.1%	1	0	1	1	1	1	1	0	0	1	1	0	0	1	0	0	0	0	0	0	0	0	0	0	0	0.0115679	0.00373183	Unique	Over-represented
7299	PF00628.20_PHD 64.3% No_PFAM 35.7%	1	0	1	1	1	1	2	0	0	1	1	0	0	1	1	0	0	0	0	0	0	0	0	0	0	0.0115679	0.00373183	Unique	Over-represented
7316	No_PFAM 100.0%	1	0	1	1	1	0	1	0	0	1	1	0	0	1	1	0	0	0	0	0	0	0	0	0	0	0.0115679	0.00373183	Unique	Over-represented
7332	PF01612.11_3_5_exonuc 85.7% No_PFAM 14.3%	2	0	1	1	1	1	1	0	0	1	1	0	0	1	1	0	0	0	0	0	0	0	0	0	0	0.0115679	0.00373183	Unique	Over-represented
7334	PF07904.4_CT20 92.9% No_PFAM 7.1%	1	0	1	1	1	0	1	0	0	1	1	0	0	1	1	0	0	0	0	0	0	0	0	0	0	0.0115679	0.00373183	Unique	Over-represented
7340	No_PFAM 100.0%	1	0	1	1	1	0	1	0	1	1	1	0	0	2	1	0	0	0	0	0	0	0	0	0	0	0.0115679	0.00373183	Unique	Over-represented
7343	PF04931.4_DNA_pol_phi 50.0% PF02148.10_zf-UBP 35.7% PF00627.22_UBA 35.7% PF00443.20_UCH 35.7% No_PFAM 28.6% PF01592.7_NifU_N 7.1%	1	0	1	1	1	0	1	0	0	1	1	0	0	1	1	0	0	0	0	0	0	0	0	0	0	0.0115679	0.00373183	Unique	Over-represented
7363	No_PFAM 100.0%	2	1	1	1	1	0	1	0	0	1	1	0	0	1	1	0	0	0	0	0	0	0	0	0	0	0.0115679	0.00373183	Unique	Over-represented
7365	PF00505.10_HMG_box 71.4% No_PFAM 28.6%	1	0	1	1	1	0	1	0	0	1	1	0	0	1	1	0	0	0	0	0	0	0	0	0	0	0.0115679	0.00373183	Unique	Over-represented
7398	No_PFAM 100.0%	1	0	1	1	1	0	1	0	0	1	1	0	0	1	1	0	0	0	0	0	0	0	0	0	0	0.0115679	0.00373183	Unique	Over-represented
7461	PF02826.10_2-Hacid_dh_C 100.0% PF00389.21_2-Hacid_dh 92.9%	1	0	1	1	1	0	1	0	0	1	1	0	0	1	1	0	0	0	0	0	0	0	0	0	0	0.0115679	0.00373183	Unique	Over-represented
7569	PF01494.10_FAD_binding_3 92.3% PF01266.15_DAO 7.7% No_PFAM 7.7%	0	0	1	1	1	0	0	0	0	1	1	1	1	1	1	0	0	0	0	0	0	0	0	0	0	0.0115679	0.00373183	Unique	Over-represented
7577	PF00753.18_Lactamase_B 100.0%	0	1	1	1	2	0	0	1	0	1	1	1	1	1	0	0	0	0	0	0	0	0	0	0	0	0.0115679	0.00373183	Unique	Over-represented
7598	No_PFAM 100.0%	1	1	0	0	0	1	1	1	1	1	0	1	1	0	0	0	0	0	0	0	0	0	0	0	0	0.0115679	0.00373183	Unique	Over-represented
7607	PF00096.17_zf-C2H2 53.8% No_PFAM 46.2%	1	0	1	1	1	0	1	0	0	1	1	0	1	1	0	0	0	0	0	0	0	0	0	0	0	0.0115679	0.00373183	Unique	Over-represented
7615	PF00400.23_WD40 92.3% No_PFAM 7.7%	1	0	1	1	1	0	1	0	0	1	1	0	0	1	1	0	0	0	0	0	0	0	0	0	0	0.0115679	0.00373183	Unique	Over-represented
7620	No_PFAM 76.9% PF01485.12_IBR 23.1%	1	0	1	1	1	0	2	0	1	1	1	0	0	1	1	0	0	0	0	0	0	0	0	0	0	0.0115679	0.00373183	Unique	Over-represented
7627	No_PFAM 100.0%	1	0	1	1	1	0	1	0	0	1	1	0	0	1	1	0	0	0	0	0	0	0	0	0	0	0.0115679	0.00373183	Unique	Over-represented
7650	No_PFAM 100.0%	1	0	1	1	1	0	1	0	0	1	1	0	0	1	1	0	0	0	0	0	0	0	0	0	0	0.0115679	0.00373183	Unique	Over-represented
7660	No_PFAM 100.0%	1	0	1	1	1	0	1	0	0	1	1	0	0	1	1	0	0	0	0	0	0	0	0	0	0	0.0115679	0.00373183	Unique	Over-represented
7670	No_PFAM 100.0%	1	0	1	1	1	0	1	0	0	1	1	0	0	1	1	0	0	0	0	0	0	0	0	0	0	0.0115679	0.00373183	Unique	Over-represented
7672	No_PFAM 100.0%	1	0	1	1	1	0	1	0	0	1	1	0	0	1	1	0	0	0	0	0	0	0	0	0	0	0.0115679	0.00373183	Unique	Over-represented
7676	No_PFAM 100.0%	1	0	1	1	1	0	1	0	0	1	1	0	0	1	1	0	0	0	0	0	0	0	0	0	0	0.0115679	0.00373183	Unique	Over-represented
7679	PF02627.11_CMD 84.6% No_PFAM 15.4%	1	0	1	1	0	0	1	2	1	1	1	0	0	1	1	0	0	0	0	0	0	0	0	0	0	0.0115679	0.00373183	Unique	Over-represented
7682	No_PFAM 92.3% PF08240.3_ADH_N 7.7% PF00107.17_ADH_zinc_N 7.7%	1	0	1	1	1	0	1	0	0	1	1	0	0	1	1	0	0	0	0	0	0	0	0	0	0	0.0115679	0.00373183	Unique	Over-represented
7683	No_PFAM 100.0%	1	0	1	1	1	0	1	0	0	1	1	0	0	1	1	0	0	0	0	0	0	0	0	0	0	0.0115679	0.00373183	Unique	Over-represented
7713	PF02752.13_Arrestin_C 92.3% PF00339.20_Arrestin_N 92.3%	1	0	1	1	1	0	1	0	0	1	1	0	0	1	1	0	0	0	0	0	0	0	0	0	0	0.0115679	0.00373183	Unique	Over-represented
7732	No_PFAM 100.0%	1	0	1	1	1	0	1	0	0	1	1	0	0	1	1	0	0	0	0	0	0	0	0	0	0	0.0115679	0.00373183	Unique	Over-represented
7739	PF08729.1_HPC2 76.9% No_PFAM 23.1%	1	0	1	1	1	0	1	0	0	1	1	0	0	1	1	0	0	0	0	0	0	0	0	0	0	0.0115679	0.00373183	Unique	Over-represented
7745	No_PFAM 100.0%	1	0	1	1	1	0	1	0	0	1	1	0	0	1	1	0	0	0	0	0	0	0	0	0	0	0.0115679	0.00373183	Unique	Over-represented
7751	PF08605.1_Rad9_Rad53_bind 100.0% PF00533.17_BRCT 100.0%	1	0	1	1	1	0	1	0	0	1	1	0	0	1	1	0	0	0	0	0	0	0	0	0	0	0.0115679	0.00373183	Unique	Over-represented
7752	PF00106.16_adh_short 100.0% PF08659.1_KR 69.2% PF01370.12_Epimerase 7.7%	1	0	1	1	1	0	1	0	0	1	1	0	0	1	1	0	0	0	0	0	0	0	0	0	0	0.0115679	0.00373183	Unique	Over-represented
7758	No_PFAM 100.0%	1	0	1	1	1	0	1	0	0	1	1	0	0	1	1	0	0	0	0	0	0	0	0	0	0	0.0115679	0.00373183	Unique	Over-represented
7761	No_PFAM 100.0%	1	0	1	1	1	0	1	0	0	1	1	0	0	1	1	0	0	0	0	0	0	0	0	0	0	0.0115679	0.00373183	Unique	Over-represented
7770	PF06881.2_Elongin_A 84.6% No_PFAM 15.4%	1	0	1	1	1	0	1	0	0	1	1	0	0	1	1	0	0	0	0	0	0	0	0	0	0	0.0115679	0.00373183	Unique	Over-represented
7776	No_PFAM 100.0%	1	0	1	1	1	0	1	0	0	1	1	0	0	1	1	0	0	0	0	0	0	0	0	0	0	0.0115679	0.00373183	Unique	Over-represented
7777	PF05794.4_Tcp11 100.0%	1	0	1	1	1	0	1	0	0	1	1	0	0	1	1	0	0	0	0	0	0	0	0	0	0	0.0115679	0.00373183	Unique	Over-represented
7779	No_PFAM 92.3% PF02178.10_AT_hook 7.7%	1	0	1	1	1	0	1	0	0	1	1	0	0	1	1	0	0	0	0	0	0	0	0	0	0	0.0115679	0.00373183	Unique	Over-represented
7786	No_PFAM 100.0%	1	0	1	1	1	0	1	0	0	1	1	0	0	1	1	0	0	0	0	0	0	0	0	0	0	0.0115679	0.00373183	Unique	Over-represented
7791	PF02002.8_TFIIE_alpha 100.0%	1	0	1	1	1	0	1	0	0	1	1	0	0	1	1	0	0	0	0	0	0	0	0	0	0	0.0115679	0.00373183	Unique	Over-represented
7797	PF08638.2_MED14 92.3% No_PFAM 7.7%	1	0	1	1	1	0	1	0	0	1	1	0	0	1	1	0	0	0	0	0	0	0	0	0	0	0.0115679	0.00373183	Unique	Over-represented
7799	No_PFAM 92.3% PF02734.8_Dak2 7.7% PF02733.8_Dak1 7.7%	1	0	1	1	1	0	1	0	0	1	1	0	0	1	1	0	0	0	0	0	0	0	0	0	0	0.0115679	0.00373183	Unique	Over-represented
7806	PF02985.13_HEAT 69.2% No_PFAM 30.8%	1	0	1	1	1	0	1	0	0	1	1	0	0	1	1	0	0	0	0	0	0	0	0	0	0	0.0115679	0.00373183	Unique	Over-represented
7807	PF09532.1_DFDF 100.0% PF03853.6_YjeF_N 76.9%	1	0	1	1	1	0	1	0	0	1	1	0	0	1	1	0	0	0	0	0	0	0	0	0	0	0.0115679	0.00373183	Unique	Over-represented
7822	PF01753.9_zf-MYND 53.8% No_PFAM 38.5% PF02810.6_SEC-C 7.7% PF00023.21_Ank 7.7%	1	0	1	1	1	0	1	0	0	1	1	0	0	1	1	0	0	0	0	0	0	0	0	0	0	0.0115679	0.00373183	Unique	Over-represented
7826	PF03847.4_TFIID_20kDa 84.6% PF03372.14_Exo_endo_phos 46.2% No_PFAM 7.7%	1	0	1	1	1	0	1	0	0	1	1	0	0	1	1	0	0	0	0	0	0	0	0	0	0	0.0115679	0.00373183	Unique	Over-represented
7828	PF00583.15_Acetyltransf_1 69.2% No_PFAM 30.8%	1	0	1	1	1	0	1	0	0	1	1	0	0	1	1	0	0	0	0	0	0	0	0	0	0	0.0115679	0.00373183	Unique	Over-represented
7836	PF07716.6_bZIP_2 92.3% PF00170.12_bZIP_1 92.3% PF02178.10_AT_hook 69.2% No_PFAM 7.7%	1	0	1	1	1	0	1	0	0	1	1	0	0	1	1	0	0	0	0	0	0	0	0	0	0	0.0115679	0.00373183	Unique	Over-represented
7846	No_PFAM 100.0%	1	0	1	1	1	0	1	0	0	1	1	0	0	1	1	0	0	0	0	0	0	0	0	0	0	0.0115679	0.00373183	Unique	Over-represented
7857	No_PFAM 100.0%	1	0	1	1	1	0	1	0	0	1	1	0	0	1	1	0	0	0	0	0	0	0	0	0	0	0.0115679	0.00373183	Unique	Over-represented
7882	No_PFAM 92.3% PF04930.6_FUN14 7.7%	1	0	1	1	1	0	1	0	0	1	1	0	0	1	1	0	0	0	0	0	0	0	0	0	0	0.0115679	0.00373183	Unique	Over-represented
7897	No_PFAM 92.3% PF01035.11_DNA_binding_1 7.7%	1	0	1	1	1	0	1	0	0	1	1	0	0	1	1	0	0	0	0	0	0	0	0	0	0	0.0115679	0.00373183	Unique	Over-represented
7914	PF07823.2_CPDase 100.0%	1	0	1	1	1	0	1	0	0	1	1	0	0	1	1	0	0	0	0	0	0	0	0	0	0	0.0115679	0.00373183	Unique	Over-represented
8062	PF00097.16_zf-C3HC4 100.0%	0	1	1	0	0	1	1	1	1	0	1	1	1	0	0	0	0	0	0	0	0	0	0	0	0	0.0115679	0.00373183	Unique	Over-represented
8071	No_PFAM 100.0%	1	0	1	1	1	0	1	0	0	1	1	0	0	1	1	0	0	0	0	0	0	0	0	0	0	0.0115679	0.00373183	Unique	Over-represented
8075	PF07817.4_GLE1 83.3% No_PFAM 16.7%	1	0	1	1	1	0	1	0	0	1	1	0	0	1	1	0	0	0	0	0	0	0	0	0	0	0.0115679	0.00373183	Unique	Over-represented
8090	No_PFAM 100.0%	1	0	1	1	1	0	2	1	0	1	1	0	0	1	1	0	0	0	0	0	0	0	0	0	0	0.0115679	0.00373183	Unique	Over-represented
8100	No_PFAM 100.0%	1	0	0	0	1	1	1	1	0	1	1	0	0	1	1	0	0	0	0	0	0	0	0	0	0	0.0115679	0.00373183	Unique	Over-represented
8107	No_PFAM 66.7% PF00172.9_Zn_clus 33.3%	1	1	0	0	0	1	1	1	1	1	1	0	0	0	1	0	0	0	0	0	0	0	0	0	0	0.0115679	0.00373183	Unique	Over-represented
8108	No_PFAM 100.0%	1	0	1	1	1	0	1	0	0	1	1	0	0	1	1	0	0	0	0	0	0	0	0	0	0	0.0115679	0.00373183	Unique	Over-represented
8111	No_PFAM 100.0%	1	0	1	1	1	0	1	0	0	1	1	0	0	1	1	0	0	0	0	0	0	0	0	0	0	0.0115679	0.00373183	Unique	Over-represented
8118	No_PFAM 100.0%	1	0	1	1	1	0	1	1	0	0	1	0	0	1	1	0	0	0	0	0	0	0	0	0	0	0.0115679	0.00373183	Unique	Over-represented
8122	No_PFAM 100.0%	1	0	1	1	1	0	1	0	0	1	1	0	0	1	1	0	0	0	0	0	0	0	0	0	0	0.0115679	0.00373183	Unique	Over-represented
8133	No_PFAM 100.0%	1	0	1	1	1	0	1	0	0	1	1	0	0	1	1	0	0	0	0	0	0	0	0	0	0	0.0115679	0.00373183	Unique	Over-represented
8134	No_PFAM 100.0%	1	0	1	1	1	0	0	0	1	1	1	0	0	1	1	0	0	0	0	0	0	0	0	0	0	0.0115679	0.00373183	Unique	Over-represented
8139	No_PFAM 100.0%	1	0	1	1	1	0	1	0	0	1	1	0	0	1	1	0	0	0	0	0	0	0	0	0	0	0.0115679	0.00373183	Unique	Over-represented
8144	No_PFAM 100.0%	1	0	1	1	1	1	1	0	0	1	1	0	0	1	0	0	0	0	0	0	0	0	0	0	0	0.0115679	0.00373183	Unique	Over-represented
8145	PF03399.7_SAC3_GANP 66.7% No_PFAM 33.3%	1	0	1	1	1	0	1	0	0	1	1	0	0	1	1	0	0	0	0	0	0	0	0	0	0	0.0115679	0.00373183	Unique	Over-represented
8158	No_PFAM 91.7% PF00172.9_Zn_clus 8.3%	1	0	1	1	1	0	1	0	0	1	1	0	0	1	1	0	0	0	0	0	0	0	0	0	0	0.0115679	0.00373183	Unique	Over-represented
8162	PF00226.22_DnaJ 91.7% No_PFAM 8.3%	1	0	1	1	1	0	1	0	0	1	1	0	0	1	1	0	0	0	0	0	0	0	0	0	0	0.0115679	0.00373183	Unique	Over-represented
8166	PF00250.9_Fork_head 100.0% PF00498.17_FHA 8.3%	1	0	1	1	1	0	1	0	0	1	1	0	0	1	1	0	0	0	0	0	0	0	0	0	0	0.0115679	0.00373183	Unique	Over-represented
8168	PF00628.20_PHD 100.0%	1	0	1	1	1	0	1	0	0	1	1	0	0	1	1	0	0	0	0	0	0	0	0	0	0	0.0115679	0.00373183	Unique	Over-represented
8172	No_PFAM 100.0%	1	0	1	1	1	0	1	0	0	1	1	0	0	1	1	0	0	0	0	0	0	0	0	0	0	0.0115679	0.00373183	Unique	Over-represented
8173	No_PFAM 58.3% PF00786.19_PBD 41.7%	1	0	1	1	1	0	1	0	0	1	1	0	0	1	1	0	0	0	0	0	0	0	0	0	0	0.0115679	0.00373183	Unique	Over-represented
8179	No_PFAM 91.7% PF00400.23_WD40 8.3%	1	0	1	1	1	0	1	0	0	1	1	0	0	1	1	0	0	0	0	0	0	0	0	0	0	0.0115679	0.00373183	Unique	Over-represented
8180	PF00412.13_LIM 100.0%	1	0	1	1	1	0	1	0	0	1	1	0	0	1	1	0	0	0	0	0	0	0	0	0	0	0.0115679	0.00373183	Unique	Over-represented
8181	PF00400.23_WD40 50.0% No_PFAM 50.0% PF00249.22_Myb_DNA-binding 8.3%	1	0	1	1	1	0	1	0	0	1	1	0	0	1	1	0	0	0	0	0	0	0	0	0	0	0.0115679	0.00373183	Unique	Over-represented
8182	No_PFAM 100.0%	1	0	1	1	1	0	1	0	0	1	1	0	0	1	1	0	0	0	0	0	0	0	0	0	0	0.0115679	0.00373183	Unique	Over-represented
8184	No_PFAM 100.0%	1	0	1	1	1	0	1	0	0	1	1	0	0	1	1	0	0	0	0	0	0	0	0	0	0	0.0115679	0.00373183	Unique	Over-represented
8185	No_PFAM 91.7% PF02913.10_FAD-oxidase_C 8.3% PF01565.14_FAD_binding_4 8.3%	1	0	1	1	1	0	1	0	0	1	1	0	0	1	1	0	0	0	0	0	0	0	0	0	0	0.0115679	0.00373183	Unique	Over-represented
8188	No_PFAM 91.7% PF00561.11_Abhydrolase_1 8.3%	1	0	1	1	1	0	1	0	0	1	1	0	0	1	1	0	0	0	0	0	0	0	0	0	0	0.0115679	0.00373183	Unique	Over-represented
8190	No_PFAM 100.0%	1	0	1	1	1	0	1	0	0	1	1	0	0	1	1	0	0	0	0	0	0	0	0	0	0	0.0115679	0.00373183	Unique	Over-represented
8193	PF05615.4_THOC7 100.0%	1	0	1	1	1	0	1	0	0	1	1	0	0	1	1	0	0	0	0	0	0	0	0	0	0	0.0115679	0.00373183	Unique	Over-represented
8196	PF02178.10_AT_hook 83.3% No_PFAM 16.7%	1	0	1	1	1	0	1	0	0	1	1	0	0	1	1	0	0	0	0	0	0	0	0	0	0	0.0115679	0.00373183	Unique	Over-represented
8198	PF00638.9_Ran_BP1 100.0% PF04893.8_Yip1 8.3%	1	0	1	1	1	0	1	0	0	1	1	0	0	1	1	0	0	0	0	0	0	0	0	0	0	0.0115679	0.00373183	Unique	Over-represented
8200	PF08613.2_Cyclin 100.0%	1	0	1	1	1	0	1	0	0	1	1	0	0	1	1	0	0	0	0	0	0	0	0	0	0	0.0115679	0.00373183	Unique	Over-represented
8202	PF00621.11_RhoGEF 100.0% PF03114.9_BAR 25.0%	1	0	1	1	1	0	1	0	0	1	1	0	0	1	1	0	0	0	0	0	0	0	0	0	0	0.0115679	0.00373183	Unique	Over-represented
8203	PF04082.9_Fungal_trans 100.0% PF08719.2_DUF1768 8.3%	1	0	1	1	1	0	1	0	0	1	1	0	0	1	1	0	0	0	0	0	0	0	0	0	0	0.0115679	0.00373183	Unique	Over-represented
8206	No_PFAM 100.0%	1	0	1	1	1	0	1	0	0	1	1	0	0	1	1	0	0	0	0	0	0	0	0	0	0	0.0115679	0.00373183	Unique	Over-represented
8214	PF00856.19_SET 58.3% No_PFAM 41.7%	1	0	1	1	1	0	1	0	0	1	1	0	0	1	1	0	0	0	0	0	0	0	0	0	0	0.0115679	0.00373183	Unique	Over-represented
8215	No_PFAM 91.7% PF00583.15_Acetyltransf_1 8.3%	1	0	1	1	1	0	1	0	0	1	1	0	0	1	1	0	0	0	0	0	0	0	0	0	0	0.0115679	0.00373183	Unique	Over-represented
8217	No_PFAM 100.0%	1	0	1	1	1	0	1	0	0	1	1	0	0	1	1	0	0	0	0	0	0	0	0	0	0	0.0115679	0.00373183	Unique	Over-represented
8220	PF00170.12_bZIP_1 91.7% PF07716.6_bZIP_2 83.3% No_PFAM 8.3%	1	0	1	1	1	0	1	0	0	1	1	0	0	1	1	0	0	0	0	0	0	0	0	0	0	0.0115679	0.00373183	Unique	Over-represented
8223	No_PFAM 100.0%	1	0	1	1	1	0	1	0	0	1	1	0	0	1	1	0	0	0	0	0	0	0	0	0	0	0.0115679	0.00373183	Unique	Over-represented
8228	No_PFAM 100.0%	1	0	1	1	1	0	1	0	0	1	1	0	0	1	1	0	0	0	0	0	0	0	0	0	0	0.0115679	0.00373183	Unique	Over-represented
8229	No_PFAM 100.0%	1	0	1	1	1	0	1	0	0	1	1	0	0	1	1	0	0	0	0	0	0	0	0	0	0	0.0115679	0.00373183	Unique	Over-represented
8230	PF00481.12_PP2C 75.0% No_PFAM 25.0%	1	1	1	1	1	1	1	0	0	1	1	0	0	2	0	0	0	0	0	0	0	0	0	0	0	0.0115679	0.00373183	Unique	Over-represented
8231	PF09415.1_DUF2008 91.7% No_PFAM 8.3%	1	0	1	1	1	0	1	0	0	1	1	0	0	1	1	0	0	0	0	0	0	0	0	0	0	0.0115679	0.00373183	Unique	Over-represented
8232	No_PFAM 100.0%	1	0	1	1	1	0	1	0	0	1	1	0	0	1	1	0	0	0	0	0	0	0	0	0	0	0.0115679	0.00373183	Unique	Over-represented
8233	PF09340.1_NuA4 100.0%	1	0	1	1	1	0	1	0	0	1	1	0	0	1	1	0	0	0	0	0	0	0	0	0	0	0.0115679	0.00373183	Unique	Over-represented
8234	No_PFAM 100.0%	1	0	1	1	1	0	1	0	0	1	1	0	0	1	1	0	0	0	0	0	0	0	0	0	0	0.0115679	0.00373183	Unique	Over-represented
8235	No_PFAM 100.0%	1	0	1	1	1	0	1	0	0	1	1	0	0	1	1	0	0	0	0	0	0	0	0	0	0	0.0115679	0.00373183	Unique	Over-represented
8236	PF07524.4_Bromo_TP 100.0%	1	0	1	1	1	0	1	0	0	1	1	0	0	1	1	0	0	0	0	0	0	0	0	0	0	0.0115679	0.00373183	Unique	Over-represented
8239	PF05859.3_Mis12 100.0%	1	0	1	1	1	0	1	0	0	1	1	0	0	1	1	0	0	0	0	0	0	0	0	0	0	0.0115679	0.00373183	Unique	Over-represented
8243	No_PFAM 100.0%	1	0	1	1	1	0	1	0	0	1	1	0	0	1	1	0	0	0	0	0	0	0	0	0	0	0.0115679	0.00373183	Unique	Over-represented
8244	No_PFAM 100.0%	1	0	1	1	1	0	1	0	0	1	1	0	0	1	1	0	0	0	0	0	0	0	0	0	0	0.0115679	0.00373183	Unique	Over-represented
8245	No_PFAM 100.0%	1	0	1	1	1	0	1	0	0	1	1	0	0	1	1	0	0	0	0	0	0	0	0	0	0	0.0115679	0.00373183	Unique	Over-represented
8248	No_PFAM 100.0%	1	0	1	1	1	0	1	0	0	1	1	0	0	1	1	0	0	0	0	0	0	0	0	0	0	0.0115679	0.00373183	Unique	Over-represented
8253	No_PFAM 91.7% PF01535.11_PPR 8.3%	1	0	1	1	1	0	1	0	0	1	1	0	0	1	1	0	0	0	0	0	0	0	0	0	0	0.0115679	0.00373183	Unique	Over-represented
8254	No_PFAM 91.7% PF08636.1_Pkr1 8.3%	1	0	1	1	1	0	1	0	0	1	1	0	0	1	1	0	0	0	0	0	0	0	0	0	0	0.0115679	0.00373183	Unique	Over-represented
8256	No_PFAM 100.0%	1	0	1	1	1	0	1	0	0	1	1	0	0	1	1	0	0	0	0	0	0	0	0	0	0	0.0115679	0.00373183	Unique	Over-represented
8257	No_PFAM 100.0%	1	0	1	1	1	0	1	0	0	1	1	0	0	1	1	0	0	0	0	0	0	0	0	0	0	0.0115679	0.00373183	Unique	Over-represented
8259	No_PFAM 91.7% PF00628.20_PHD 8.3%	1	0	1	1	1	0	1	0	0	1	1	0	0	1	1	0	0	0	0	0	0	0	0	0	0	0.0115679	0.00373183	Unique	Over-represented
8261	PF09429.1_Wbp11 100.0%	1	0	1	1	1	0	1	0	0	1	1	0	0	1	1	0	0	0	0	0	0	0	0	0	0	0.0115679	0.00373183	Unique	Over-represented
8263	No_PFAM 91.7% PF03061.13_4HBT 8.3%	1	0	1	1	1	0	1	0	0	1	1	0	0	1	1	0	0	0	0	0	0	0	0	0	0	0.0115679	0.00373183	Unique	Over-represented
8265	PF09598.1_Stm1_N 91.7% PF04774.6_HABP4_PAI-RBP1 58.3%	1	0	1	1	1	0	1	0	0	1	1	0	0	1	1	0	0	0	0	0	0	0	0	0	0	0.0115679	0.00373183	Unique	Over-represented
8266	No_PFAM 100.0%	1	0	1	1	1	0	1	0	0	1	1	0	0	1	1	0	0	0	0	0	0	0	0	0	0	0.0115679	0.00373183	Unique	Over-represented
8267	No_PFAM 100.0%	1	0	1	1	1	0	1	0	0	1	1	0	0	1	1	0	0	0	0	0	0	0	0	0	0	0.0115679	0.00373183	Unique	Over-represented
8268	No_PFAM 100.0%	1	0	1	1	1	0	1	0	0	1	1	0	0	1	1	0	0	0	0	0	0	0	0	0	0	0.0115679	0.00373183	Unique	Over-represented
8269	No_PFAM 91.7% PF08242.3_Methyltransf_12 8.3% PF08241.3_Methyltransf_11 8.3%	1	0	1	1	1	0	1	0	0	1	1	0	0	1	1	0	0	0	0	0	0	0	0	0	0	0.0115679	0.00373183	Unique	Over-represented
8270	No_PFAM 75.0% PF09463.1_Opy2 25.0%	1	0	1	1	1	0	1	0	0	1	1	0	0	1	1	0	0	0	0	0	0	0	0	0	0	0.0115679	0.00373183	Unique	Over-represented
8272	No_PFAM 100.0%	1	0	1	1	1	0	1	0	0	1	1	0	0	1	1	0	0	0	0	0	0	0	0	0	0	0.0115679	0.00373183	Unique	Over-represented
8276	No_PFAM 100.0%	1	0	1	1	1	0	1	0	0	1	1	0	0	1	1	0	0	0	0	0	0	0	0	0	0	0.0115679	0.00373183	Unique	Over-represented
8280	PF08598.2_Sds3 58.3% No_PFAM 41.7%	1	0	1	1	1	0	1	0	0	1	1	0	0	1	1	0	0	0	0	0	0	0	0	0	0	0.0115679	0.00373183	Unique	Over-represented
8283	No_PFAM 100.0%	1	0	1	1	1	0	1	0	0	1	1	0	0	1	1	0	0	0	0	0	0	0	0	0	0	0.0115679	0.00373183	Unique	Over-represented
8287	No_PFAM 100.0%	1	0	1	1	1	0	1	0	0	1	1	0	0	1	1	0	0	0	0	0	0	0	0	0	0	0.0115679	0.00373183	Unique	Over-represented
8288	No_PFAM 100.0%	1	0	1	1	1	0	1	0	0	1	1	0	0	1	1	0	0	0	0	0	0	0	0	0	0	0.0115679	0.00373183	Unique	Over-represented
8291	No_PFAM 100.0%	1	0	1	1	1	0	1	0	0	1	1	0	0	1	1	0	0	0	0	0	0	0	0	0	0	0.0115679	0.00373183	Unique	Over-represented
8292	PF01694.13_Rhomboid 100.0%	1	0	1	1	1	0	1	0	0	1	1	0	0	1	1	0	0	0	0	0	0	0	0	0	0	0.0115679	0.00373183	Unique	Over-represented
8295	No_PFAM 100.0%	1	0	1	1	1	0	1	0	0	1	1	0	0	1	1	0	0	0	0	0	0	0	0	0	0	0.0115679	0.00373183	Unique	Over-represented
8298	No_PFAM 100.0%	1	0	1	1	1	0	1	0	0	1	1	0	0	1	1	0	0	0	0	0	0	0	0	0	0	0.0115679	0.00373183	Unique	Over-represented
8302	No_PFAM 100.0%	1	0	1	1	1	0	1	0	0	1	1	0	0	1	1	0	0	0	0	0	0	0	0	0	0	0.0115679	0.00373183	Unique	Over-represented
8308	No_PFAM 91.7% PF02985.13_HEAT 8.3%	1	0	1	1	1	0	1	0	0	1	1	0	0	1	1	0	0	0	0	0	0	0	0	0	0	0.0115679	0.00373183	Unique	Over-represented
8314	PF00023.21_Ank 100.0%	1	0	1	1	1	0	1	0	0	1	1	0	0	1	1	0	0	0	0	0	0	0	0	0	0	0.0115679	0.00373183	Unique	Over-represented
8320	PF00172.9_Zn_clus 91.7% PF04082.9_Fungal_trans 16.7% PF00175.12_NAD_binding_1 8.3% PF00042.13_Globin 8.3% No_PFAM 8.3%	1	0	1	1	1	0	1	0	0	1	1	0	0	1	1	0	0	0	0	0	0	0	0	0	0	0.0115679	0.00373183	Unique	Over-represented
8323	No_PFAM 91.7% PF00996.9_GDI 8.3%	1	0	1	1	1	0	1	0	0	1	1	0	0	1	1	0	0	0	0	0	0	0	0	0	0	0.0115679	0.00373183	Unique	Over-represented
8340	PF00023.21_Ank 66.7% No_PFAM 33.3%	1	0	1	1	1	0	0	1	0	1	1	0	0	1	1	0	0	0	0	0	0	0	0	0	0	0.0115679	0.00373183	Unique	Over-represented
8344	No_PFAM 100.0%	1	0	1	1	1	0	1	0	0	1	1	0	0	1	1	0	0	0	0	0	0	0	0	0	0	0.0115679	0.00373183	Unique	Over-represented
8348	No_PFAM 100.0%	1	0	1	1	1	0	1	0	0	1	1	0	0	1	1	0	0	0	0	0	0	0	0	0	0	0.0115679	0.00373183	Unique	Over-represented
8351	No_PFAM 83.3% PF06985.2_HET 8.3% PF05368.4_NmrA 8.3%	1	0	1	1	1	0	1	0	0	1	1	0	0	1	1	0	0	0	0	0	0	0	0	0	0	0.0115679	0.00373183	Unique	Over-represented
8356	No_PFAM 66.7% PF00439.16_Bromodomain 33.3%	1	0	1	1	1	0	1	0	0	1	1	0	0	1	1	0	0	0	0	0	0	0	0	0	0	0.0115679	0.00373183	Unique	Over-represented
8358	No_PFAM 100.0%	1	0	1	1	1	0	1	0	0	1	1	0	0	1	1	0	0	0	0	0	0	0	0	0	0	0.0115679	0.00373183	Unique	Over-represented
8359	No_PFAM 100.0%	1	0	1	1	1	0	1	0	0	1	1	0	0	1	1	0	0	0	0	0	0	0	0	0	0	0.0115679	0.00373183	Unique	Over-represented
8361	PF08297.2_U3_snoRNA_assoc 91.7% PF02178.10_AT_hook 25.0% No_PFAM 8.3%	1	0	1	1	1	0	1	0	0	1	1	0	0	1	1	0	0	0	0	0	0	0	0	0	0	0.0115679	0.00373183	Unique	Over-represented
8378	No_PFAM 100.0%	1	0	1	1	1	0	1	0	0	1	1	0	0	1	1	0	0	0	0	0	0	0	0	0	0	0.0115679	0.00373183	Unique	Over-represented
8380	No_PFAM 100.0%	1	0	1	1	1	0	1	0	0	1	1	0	0	1	1	0	0	0	0	0	0	0	0	0	0	0.0115679	0.00373183	Unique	Over-represented
8382	No_PFAM 91.7% PF04140.5_ICMT 8.3%	1	0	1	1	1	0	1	0	0	1	1	0	0	1	1	0	0	0	0	0	0	0	0	0	0	0.0115679	0.00373183	Unique	Over-represented
8383	No_PFAM 100.0%	1	0	1	1	1	0	1	0	0	1	1	0	0	1	1	0	0	0	0	0	0	0	0	0	0	0.0115679	0.00373183	Unique	Over-represented
8384	No_PFAM 100.0%	1	0	1	1	1	0	1	0	0	1	1	0	0	1	1	0	0	0	0	0	0	0	0	0	0	0.0115679	0.00373183	Unique	Over-represented
8385	No_PFAM 100.0%	1	0	1	1	1	0	1	0	0	1	1	0	0	1	1	0	0	0	0	0	0	0	0	0	0	0.0115679	0.00373183	Unique	Over-represented
8387	PF01585.14_G-patch 91.7% No_PFAM 8.3%	1	0	1	1	1	0	1	0	0	1	1	0	0	1	1	0	0	0	0	0	0	0	0	0	0	0.0115679	0.00373183	Unique	Over-represented
8394	No_PFAM 100.0%	1	0	1	1	1	0	1	0	0	1	1	0	0	1	1	0	0	0	0	0	0	0	0	0	0	0.0115679	0.00373183	Unique	Over-represented
8403	No_PFAM 100.0%	1	0	1	1	1	0	1	0	0	1	1	0	0	1	1	0	0	0	0	0	0	0	0	0	0	0.0115679	0.00373183	Unique	Over-represented
8406	No_PFAM 100.0%	1	0	1	1	1	0	1	0	0	1	1	0	0	1	1	0	0	0	0	0	0	0	0	0	0	0.0115679	0.00373183	Unique	Over-represented
8408	No_PFAM 100.0%	1	0	1	1	1	0	1	0	0	1	1	0	0	1	1	0	0	0	0	0	0	0	0	0	0	0.0115679	0.00373183	Unique	Over-represented
8411	PF04434.8_SWIM 58.3% No_PFAM 41.7%	1	0	1	1	1	0	1	0	0	1	1	0	0	1	1	0	0	0	0	0	0	0	0	0	0	0.0115679	0.00373183	Unique	Over-represented
8412	No_PFAM 100.0%	1	0	1	1	1	0	1	0	0	1	1	0	0	1	1	0	0	0	0	0	0	0	0	0	0	0.0115679	0.00373183	Unique	Over-represented
8428	No_PFAM 100.0%	2	1	1	1	1	0	1	0	0	1	1	0	0	1	1	0	0	0	0	0	0	0	0	0	0	0.0115679	0.00373183	Unique	Over-represented
8430	No_PFAM 100.0%	1	0	1	1	1	0	1	0	0	1	1	0	0	1	1	0	0	0	0	0	0	0	0	0	0	0.0115679	0.00373183	Unique	Over-represented
8431	No_PFAM 100.0%	1	0	1	1	1	0	1	0	0	1	1	0	0	1	1	0	0	0	0	0	0	0	0	0	0	0.0115679	0.00373183	Unique	Over-represented
8439	No_PFAM 100.0%	1	0	1	1	1	0	1	0	0	1	1	0	0	1	1	0	0	0	0	0	0	0	0	0	0	0.0115679	0.00373183	Unique	Over-represented
8440	No_PFAM 100.0%	1	0	1	1	1	0	1	0	0	1	1	0	0	1	1	0	0	0	0	0	0	0	0	0	0	0.0115679	0.00373183	Unique	Over-represented
8441	No_PFAM 100.0%	1	0	1	1	1	0	1	0	0	1	1	0	0	1	1	0	0	0	0	0	0	0	0	0	0	0.0115679	0.00373183	Unique	Over-represented
8448	No_PFAM 91.7% PF01042.12_Ribonuc_L-PSP 8.3%	1	0	1	1	1	0	1	0	0	1	1	0	0	1	1	0	0	0	0	0	0	0	0	0	0	0.0115679	0.00373183	Unique	Over-represented
8451	No_PFAM 100.0%	1	0	1	1	1	0	1	0	0	1	1	0	0	1	1	0	0	0	0	0	0	0	0	0	0	0.0115679	0.00373183	Unique	Over-represented
8454	No_PFAM 100.0%	1	0	1	1	1	0	1	0	0	1	1	0	0	1	1	0	0	0	0	0	0	0	0	0	0	0.0115679	0.00373183	Unique	Over-represented
8459	No_PFAM 91.7% PF02178.10_AT_hook 8.3%	1	0	1	1	1	0	1	0	0	1	1	0	0	1	1	0	0	0	0	0	0	0	0	0	0	0.0115679	0.00373183	Unique	Over-represented
8460	No_PFAM 100.0%	1	0	1	1	1	0	1	0	0	1	1	0	0	1	1	0	0	0	0	0	0	0	0	0	0	0.0115679	0.00373183	Unique	Over-represented
8465	No_PFAM 100.0%	1	0	1	1	1	0	1	0	0	1	1	0	0	1	1	0	0	0	0	0	0	0	0	0	0	0.0115679	0.00373183	Unique	Over-represented
8469	PF00646.24_F-box 91.7% No_PFAM 8.3%	1	0	1	1	1	0	1	0	0	1	1	0	0	1	1	0	0	0	0	0	0	0	0	0	0	0.0115679	0.00373183	Unique	Over-represented
8473	PF01426.9_BAH 83.3% No_PFAM 16.7% PF02178.10_AT_hook 8.3%	1	0	1	1	1	0	1	0	0	1	1	0	0	1	1	0	0	0	0	0	0	0	0	0	0	0.0115679	0.00373183	Unique	Over-represented
8476	No_PFAM 100.0%	1	0	1	1	1	0	1	0	0	1	1	0	0	1	1	0	0	0	0	0	0	0	0	0	0	0.0115679	0.00373183	Unique	Over-represented
8477	No_PFAM 100.0%	1	0	1	1	1	0	1	0	0	1	1	0	0	1	1	0	0	0	0	0	0	0	0	0	0	0.0115679	0.00373183	Unique	Over-represented
8481	No_PFAM 100.0%	1	0	1	1	1	0	1	0	0	1	1	0	0	1	1	0	0	0	0	0	0	0	0	0	0	0.0115679	0.00373183	Unique	Over-represented
8482	PF03876.8_RNA_pol_Rpb7_N 91.7% No_PFAM 8.3%	1	0	1	1	1	0	1	0	0	1	1	0	0	1	1	0	0	0	0	0	0	0	0	0	0	0.0115679	0.00373183	Unique	Over-represented
8483	No_PFAM 100.0%	1	0	1	1	1	0	1	0	0	1	1	0	0	1	1	0	0	0	0	0	0	0	0	0	0	0.0115679	0.00373183	Unique	Over-represented
8485	No_PFAM 100.0%	1	0	1	1	1	0	1	0	0	1	1	0	0	1	1	0	0	0	0	0	0	0	0	0	0	0.0115679	0.00373183	Unique	Over-represented
8486	No_PFAM 100.0%	1	0	1	1	1	0	1	0	0	1	1	0	0	1	1	0	0	0	0	0	0	0	0	0	0	0.0115679	0.00373183	Unique	Over-represented
8489	No_PFAM 100.0%	1	0	1	1	1	0	1	0	0	1	1	0	0	1	1	0	0	0	0	0	0	0	0	0	0	0.0115679	0.00373183	Unique	Over-represented
8492	No_PFAM 100.0%	1	0	1	1	1	0	1	0	0	1	1	0	0	1	1	0	0	0	0	0	0	0	0	0	0	0.0115679	0.00373183	Unique	Over-represented
8493	No_PFAM 100.0%	1	0	1	1	1	0	1	0	0	1	1	0	0	1	1	0	0	0	0	0	0	0	0	0	0	0.0115679	0.00373183	Unique	Over-represented
8494	No_PFAM 100.0%	1	0	1	1	1	0	1	0	0	1	1	0	0	1	1	0	0	0	0	0	0	0	0	0	0	0.0115679	0.00373183	Unique	Over-represented
8495	No_PFAM 100.0%	1	0	1	1	1	0	1	0	0	1	1	0	0	1	1	0	0	0	0	0	0	0	0	0	0	0.0115679	0.00373183	Unique	Over-represented
8501	No_PFAM 100.0%	1	0	1	1	1	0	1	0	0	1	1	0	0	1	1	0	0	0	0	0	0	0	0	0	0	0.0115679	0.00373183	Unique	Over-represented
8504	PF01544.9_CorA 100.0%	1	0	1	1	1	0	1	0	0	1	1	0	0	1	1	0	0	0	0	0	0	0	0	0	0	0.0115679	0.00373183	Unique	Over-represented
8505	No_PFAM 100.0%	1	0	1	1	1	0	1	0	0	1	1	0	0	1	1	0	0	0	0	0	0	0	0	0	0	0.0115679	0.00373183	Unique	Over-represented
8507	No_PFAM 100.0%	1	0	1	1	1	0	1	0	0	1	1	0	0	1	1	0	0	0	0	0	0	0	0	0	0	0.0115679	0.00373183	Unique	Over-represented
8697	PF01287.11_eIF-5a 72.7% No_PFAM 27.3%	1	1	1	1	1	0	0	0	0	1	1	0	1	1	0	0	0	0	0	0	0	0	0	0	0	0.0115679	0.00373183	Unique	Over-represented
8758	No_PFAM 100.0%	1	0	1	1	1	0	1	1	0	1	0	0	0	1	1	0	0	0	0	0	0	0	0	0	0	0.0115679	0.00373183	Unique	Over-represented
8764	No_PFAM 100.0%	1	0	1	1	1	0	1	0	0	1	1	0	0	1	1	0	0	0	0	0	0	0	0	0	0	0.0115679	0.00373183	Unique	Over-represented
8781	No_PFAM 100.0%	1	0	1	1	1	0	1	0	0	1	1	0	0	1	1	0	0	0	0	0	0	0	0	0	0	0.0115679	0.00373183	Unique	Over-represented
8795	No_PFAM 90.9% PF08242.3_Methyltransf_12 9.1% PF08241.3_Methyltransf_11 9.1%	1	0	1	1	1	1	0	1	0	1	1	0	0	0	1	0	0	0	0	0	0	0	0	0	0	0.0115679	0.00373183	Unique	Over-represented
8817	No_PFAM 100.0%	1	0	1	1	1	0	1	0	0	1	1	0	0	1	1	0	0	0	0	0	0	0	0	0	0	0.0115679	0.00373183	Unique	Over-represented
8849	PF00179.17_UQ_con 100.0%	1	0	1	1	1	0	1	0	0	1	1	0	0	1	1	0	0	0	0	0	0	0	0	0	0	0.0115679	0.00373183	Unique	Over-represented
8852	No_PFAM 100.0%	1	0	1	1	1	0	1	0	0	1	1	0	0	1	1	0	0	0	0	0	0	0	0	0	0	0.0115679	0.00373183	Unique	Over-represented
8855	No_PFAM 100.0%	1	0	1	1	1	0	1	0	0	1	1	0	0	1	1	0	0	0	0	0	0	0	0	0	0	0.0115679	0.00373183	Unique	Over-represented
8859	PF00172.9_Zn_clus 90.9% No_PFAM 9.1%	1	0	1	1	1	0	1	0	0	1	1	0	0	1	1	0	0	0	0	0	0	0	0	0	0	0.0115679	0.00373183	Unique	Over-represented
8860	PF04438.7_zf-HIT 81.8% No_PFAM 18.2%	1	0	1	1	1	0	1	0	0	1	1	0	0	1	1	0	0	0	0	0	0	0	0	0	0	0.0115679	0.00373183	Unique	Over-represented
8870	No_PFAM 100.0%	1	0	1	1	1	0	1	0	0	1	1	0	0	1	1	0	0	0	0	0	0	0	0	0	0	0.0115679	0.00373183	Unique	Over-represented
8882	No_PFAM 100.0%	1	0	1	1	1	0	1	0	0	1	1	0	0	1	1	0	0	0	0	0	0	0	0	0	0	0.0115679	0.00373183	Unique	Over-represented
8936	No_PFAM 100.0%	1	0	1	1	1	0	1	0	0	1	1	0	0	1	1	0	0	0	0	0	0	0	0	0	0	0.0115679	0.00373183	Unique	Over-represented
8938	No_PFAM 63.6% PF00385.15_Chromo 36.4%	1	0	1	1	1	0	1	0	0	1	1	0	0	1	1	0	0	0	0	0	0	0	0	0	0	0.0115679	0.00373183	Unique	Over-represented
8939	PF00023.21_Ank 100.0%	1	0	1	1	1	0	1	0	0	1	1	0	0	1	1	0	0	0	0	0	0	0	0	0	0	0.0115679	0.00373183	Unique	Over-represented
8941	PF00569.8_ZZ 100.0% PF00036.23_efhand 100.0%	1	0	1	1	1	0	1	0	0	1	1	0	0	1	1	0	0	0	0	0	0	0	0	0	0	0.0115679	0.00373183	Unique	Over-represented
8942	PF00097.16_zf-C3HC4 100.0%	1	0	1	1	1	0	1	0	0	1	1	0	0	1	1	0	0	0	0	0	0	0	0	0	0	0.0115679	0.00373183	Unique	Over-represented
8945	PF03105.10_SPX 100.0% PF09359.1_VTC 27.3%	1	0	1	1	1	0	1	0	0	1	1	0	0	1	1	0	0	0	0	0	0	0	0	0	0	0.0115679	0.00373183	Unique	Over-represented
8949	No_PFAM 100.0%	1	0	1	1	1	0	1	0	0	1	1	0	0	1	1	0	0	0	0	0	0	0	0	0	0	0.0115679	0.00373183	Unique	Over-represented
8950	No_PFAM 81.8% PF00172.9_Zn_clus 18.2%	1	0	1	1	1	0	1	0	0	1	1	0	0	1	1	0	0	0	0	0	0	0	0	0	0	0.0115679	0.00373183	Unique	Over-represented
8952	PF01734.13_Patatin 90.9% No_PFAM 9.1%	1	0	1	1	1	0	1	0	0	1	1	0	0	1	1	0	0	0	0	0	0	0	0	0	0	0.0115679	0.00373183	Unique	Over-represented
8955	No_PFAM 100.0%	1	0	1	1	1	0	1	0	0	1	1	0	0	1	1	0	0	0	0	0	0	0	0	0	0	0.0115679	0.00373183	Unique	Over-represented
8958	No_PFAM 100.0%	1	0	1	1	1	0	1	0	0	1	1	0	0	1	1	0	0	0	0	0	0	0	0	0	0	0.0115679	0.00373183	Unique	Over-represented
8959	No_PFAM 90.9% PF00075.15_RnaseH 9.1%	1	0	1	1	1	0	1	0	0	1	1	0	0	1	1	0	0	0	0	0	0	0	0	0	0	0.0115679	0.00373183	Unique	Over-represented
8961	PF00400.23_WD40 90.9% No_PFAM 9.1%	1	0	1	1	1	0	1	0	0	1	1	0	0	1	1	0	0	0	0	0	0	0	0	0	0	0.0115679	0.00373183	Unique	Over-represented
8963	No_PFAM 72.7% PF01569.12_PAP2 27.3%	1	0	1	1	1	0	1	0	0	1	1	0	0	1	1	0	0	0	0	0	0	0	0	0	0	0.0115679	0.00373183	Unique	Over-represented
8964	No_PFAM 100.0%	1	0	1	1	1	0	1	0	0	1	1	0	0	1	1	0	0	0	0	0	0	0	0	0	0	0.0115679	0.00373183	Unique	Over-represented
8966	PF00646.24_F-box 81.8% No_PFAM 18.2%	1	0	1	1	1	0	1	0	0	1	1	0	0	1	1	0	0	0	0	0	0	0	0	0	0	0.0115679	0.00373183	Unique	Over-represented
8968	PF09444.1_MRC1 100.0%	1	0	1	1	1	0	1	0	0	1	1	0	0	1	1	0	0	0	0	0	0	0	0	0	0	0.0115679	0.00373183	Unique	Over-represented
8971	No_PFAM 100.0%	1	0	1	1	1	0	1	0	0	1	1	0	0	1	1	0	0	0	0	0	0	0	0	0	0	0.0115679	0.00373183	Unique	Over-represented
8972	No_PFAM 100.0%	1	0	1	1	1	0	1	0	0	1	1	0	0	1	1	0	0	0	0	0	0	0	0	0	0	0.0115679	0.00373183	Unique	Over-represented
8974	No_PFAM 100.0%	1	0	1	1	1	0	1	0	0	1	1	0	0	1	1	0	0	0	0	0	0	0	0	0	0	0.0115679	0.00373183	Unique	Over-represented
8976	PF00106.16_adh_short 90.9% PF08659.1_KR 72.7% PF00400.23_WD40 72.7% No_PFAM 9.1%	1	0	1	1	1	0	1	0	0	1	1	0	0	1	1	0	0	0	0	0	0	0	0	0	0	0.0115679	0.00373183	Unique	Over-represented
8977	No_PFAM 100.0%	1	0	1	1	1	0	1	0	0	1	1	0	0	1	1	0	0	0	0	0	0	0	0	0	0	0.0115679	0.00373183	Unique	Over-represented
8978	No_PFAM 100.0%	1	0	1	1	1	0	1	0	0	1	1	0	0	1	1	0	0	0	0	0	0	0	0	0	0	0.0115679	0.00373183	Unique	Over-represented
8981	No_PFAM 100.0%	1	0	1	1	1	0	1	0	0	1	1	0	0	1	1	0	0	0	0	0	0	0	0	0	0	0.0115679	0.00373183	Unique	Over-represented
8983	No_PFAM 100.0%	1	0	1	1	1	0	1	0	0	1	1	0	0	1	1	0	0	0	0	0	0	0	0	0	0	0.0115679	0.00373183	Unique	Over-represented
8984	No_PFAM 81.8% PF08477.4_Miro 9.1% PF00071.13_Ras 9.1% PF00069.16_Pkinase 9.1%	1	0	1	1	1	0	1	0	0	1	1	0	0	1	1	0	0	0	0	0	0	0	0	0	0	0.0115679	0.00373183	Unique	Over-represented
8985	No_PFAM 90.9% PF00005.18_ABC_tran 9.1%	1	0	1	1	1	0	1	0	0	1	1	0	0	1	1	0	0	0	0	0	0	0	0	0	0	0.0115679	0.00373183	Unique	Over-represented
8986	PF01535.11_PPR 100.0%	1	0	1	1	1	0	1	0	0	1	1	0	0	1	1	0	0	0	0	0	0	0	0	0	0	0.0115679	0.00373183	Unique	Over-represented
8987	PF01535.11_PPR 100.0%	1	0	1	1	1	0	1	0	0	1	1	0	0	1	1	0	0	0	0	0	0	0	0	0	0	0.0115679	0.00373183	Unique	Over-represented
8989	No_PFAM 100.0%	1	0	1	1	1	0	1	0	0	1	1	0	0	1	1	0	0	0	0	0	0	0	0	0	0	0.0115679	0.00373183	Unique	Over-represented
8991	No_PFAM 100.0%	1	0	1	1	1	0	1	0	0	1	1	0	0	1	1	0	0	0	0	0	0	0	0	0	0	0.0115679	0.00373183	Unique	Over-represented
8992	No_PFAM 100.0%	1	0	1	1	1	0	1	0	0	1	1	0	0	1	1	0	0	0	0	0	0	0	0	0	0	0.0115679	0.00373183	Unique	Over-represented
8993	No_PFAM 90.9% PF09334.2_tRNA-synt_1g 9.1%	1	0	1	1	1	0	1	0	0	1	1	0	0	1	1	0	0	0	0	0	0	0	0	0	0	0.0115679	0.00373183	Unique	Over-represented
8995	No_PFAM 100.0%	1	0	1	1	1	0	1	0	0	1	1	0	0	1	1	0	0	0	0	0	0	0	0	0	0	0.0115679	0.00373183	Unique	Over-represented
8997	No_PFAM 90.9% PF02178.10_AT_hook 9.1%	1	0	1	1	1	0	1	0	0	1	1	0	0	1	1	0	0	0	0	0	0	0	0	0	0	0.0115679	0.00373183	Unique	Over-represented
8998	No_PFAM 90.9% PF00664.14_ABC_membrane 9.1%	1	0	1	1	1	0	1	0	0	1	1	0	0	1	1	0	0	0	0	0	0	0	0	0	0	0.0115679	0.00373183	Unique	Over-represented
8999	PF00505.10_HMG_box 100.0%	1	0	1	1	1	0	1	0	0	1	1	0	0	1	1	0	0	0	0	0	0	0	0	0	0	0.0115679	0.00373183	Unique	Over-represented
9005	No_PFAM 100.0%	1	0	1	1	1	0	1	0	0	1	1	0	0	1	1	0	0	0	0	0	0	0	0	0	0	0.0115679	0.00373183	Unique	Over-represented
9011	No_PFAM 100.0%	1	0	1	1	1	1	1	0	0	1	1	0	0	1	0	0	0	0	0	0	0	0	0	0	0	0.0115679	0.00373183	Unique	Over-represented
9012	PF08591.1_RNR_inhib 81.8% No_PFAM 18.2%	1	0	1	1	1	0	1	0	0	1	1	0	0	1	1	0	0	0	0	0	0	0	0	0	0	0.0115679	0.00373183	Unique	Over-represented
9013	No_PFAM 100.0%	1	0	1	1	1	0	1	0	0	1	1	0	0	1	1	0	0	0	0	0	0	0	0	0	0	0.0115679	0.00373183	Unique	Over-represented
9014	No_PFAM 90.9% PF00627.22_UBA 9.1%	1	0	1	1	1	0	1	0	0	1	1	0	0	1	1	0	0	0	0	0	0	0	0	0	0	0.0115679	0.00373183	Unique	Over-represented
9016	No_PFAM 100.0%	1	0	1	1	1	0	1	0	0	1	1	0	0	1	1	0	0	0	0	0	0	0	0	0	0	0.0115679	0.00373183	Unique	Over-represented
9017	No_PFAM 90.9% PF00484.10_Pro_CA 9.1%	1	0	1	1	1	0	1	0	0	1	1	0	0	1	1	0	0	0	0	0	0	0	0	0	0	0.0115679	0.00373183	Unique	Over-represented
9023	No_PFAM 63.6% PF01679.8_UPF0057 36.4%	1	0	1	1	1	0	1	0	0	1	1	0	0	1	1	0	0	0	0	0	0	0	0	0	0	0.0115679	0.00373183	Unique	Over-represented
9025	No_PFAM 100.0%	1	0	1	1	1	0	1	0	0	1	1	0	0	1	1	0	0	0	0	0	0	0	0	0	0	0.0115679	0.00373183	Unique	Over-represented
9026	PF00249.22_Myb_DNA-binding 100.0%	1	0	1	1	1	0	1	0	0	1	1	0	0	1	1	0	0	0	0	0	0	0	0	0	0	0.0115679	0.00373183	Unique	Over-represented
9027	No_PFAM 100.0%	1	0	1	1	1	0	1	0	0	1	1	0	0	1	1	0	0	0	0	0	0	0	0	0	0	0.0115679	0.00373183	Unique	Over-represented
9033	PF09302.2_XLF 100.0%	1	0	1	1	1	0	1	0	0	1	1	0	0	1	1	0	0	0	0	0	0	0	0	0	0	0.0115679	0.00373183	Unique	Over-represented
9034	No_PFAM 100.0%	1	0	1	1	1	0	1	0	0	1	1	0	0	1	1	0	0	0	0	0	0	0	0	0	0	0.0115679	0.00373183	Unique	Over-represented
9035	No_PFAM 90.9% PF00651.22_BTB 9.1%	1	0	1	1	1	0	1	0	0	1	1	0	0	1	1	0	0	0	0	0	0	0	0	0	0	0.0115679	0.00373183	Unique	Over-represented
9038	PF08265.2_YL1_C 100.0% PF05764.4_YL1 90.9%	1	0	1	1	1	0	1	0	0	1	1	0	0	1	1	0	0	0	0	0	0	0	0	0	0	0.0115679	0.00373183	Unique	Over-represented
9039	No_PFAM 100.0%	1	0	1	1	1	0	1	0	0	1	1	0	0	1	1	0	0	0	0	0	0	0	0	0	0	0.0115679	0.00373183	Unique	Over-represented
9040	No_PFAM 100.0%	1	0	1	1	1	0	1	0	0	1	1	0	0	1	1	0	0	0	0	0	0	0	0	0	0	0.0115679	0.00373183	Unique	Over-represented
9043	PF00628.20_PHD 90.9% PF00557.15_Peptidase_M24 45.5% No_PFAM 9.1%	1	0	1	1	1	0	1	0	0	1	1	0	0	1	1	0	0	0	0	0	0	0	0	0	0	0.0115679	0.00373183	Unique	Over-represented
9044	PF00076.13_RRM_1 100.0%	1	0	1	1	1	0	1	0	0	1	1	0	0	1	1	0	0	0	0	0	0	0	0	0	0	0.0115679	0.00373183	Unique	Over-represented
9046	PF07716.6_bZIP_2 100.0%	1	0	1	1	1	0	1	0	0	1	1	0	0	1	1	0	0	0	0	0	0	0	0	0	0	0.0115679	0.00373183	Unique	Over-represented
9047	No_PFAM 100.0%	1	0	1	1	1	0	1	0	0	1	1	0	0	1	1	0	0	0	0	0	0	0	0	0	0	0.0115679	0.00373183	Unique	Over-represented
9049	PF05327.2_RRN3 100.0% PF00160.12_Pro_isomerase 36.4%	1	0	1	1	1	0	1	0	0	1	1	0	0	1	1	0	0	0	0	0	0	0	0	0	0	0.0115679	0.00373183	Unique	Over-represented
9051	No_PFAM 100.0%	1	0	1	1	1	0	1	0	0	1	1	0	0	1	1	0	0	0	0	0	0	0	0	0	0	0.0115679	0.00373183	Unique	Over-represented
9052	No_PFAM 90.9% PF01417.11_ENTH 9.1%	1	0	1	1	1	0	1	0	0	1	1	0	0	1	1	0	0	0	0	0	0	0	0	0	0	0.0115679	0.00373183	Unique	Over-represented
9055	No_PFAM 100.0%	1	0	1	1	1	0	1	0	0	1	1	0	0	1	1	0	0	0	0	0	0	0	0	0	0	0.0115679	0.00373183	Unique	Over-represented
9060	No_PFAM 100.0%	1	0	1	1	1	0	1	0	0	1	1	0	0	1	1	0	0	0	0	0	0	0	0	0	0	0.0115679	0.00373183	Unique	Over-represented
9061	No_PFAM 100.0%	1	0	1	1	1	0	1	0	0	1	1	0	0	1	1	0	0	0	0	0	0	0	0	0	0	0.0115679	0.00373183	Unique	Over-represented
9062	No_PFAM 100.0%	1	0	1	1	1	0	1	0	0	1	1	0	0	1	1	0	0	0	0	0	0	0	0	0	0	0.0115679	0.00373183	Unique	Over-represented
9063	No_PFAM 100.0%	1	0	1	1	1	0	1	0	0	1	1	0	0	1	1	0	0	0	0	0	0	0	0	0	0	0.0115679	0.00373183	Unique	Over-represented
9065	PF08914.2_Myb_DNA-bind_2 100.0% PF00505.10_HMG_box 27.3%	1	0	1	1	1	0	1	0	0	1	1	0	0	1	1	0	0	0	0	0	0	0	0	0	0	0.0115679	0.00373183	Unique	Over-represented
9067	No_PFAM 100.0%	1	0	1	1	1	0	1	0	0	1	1	0	0	1	1	0	0	0	0	0	0	0	0	0	0	0.0115679	0.00373183	Unique	Over-represented
9069	No_PFAM 100.0%	1	0	1	1	1	0	1	0	0	1	1	0	0	1	1	0	0	0	0	0	0	0	0	0	0	0.0115679	0.00373183	Unique	Over-represented
9071	PF00135.19_COesterase 90.9% No_PFAM 9.1%	1	1	2	1	1	0	1	0	0	1	1	0	0	1	1	0	0	0	0	0	0	0	0	0	0	0.0115679	0.00373183	Unique	Over-represented
9072	No_PFAM 100.0%	1	0	1	1	1	0	1	0	0	1	1	0	0	1	1	0	0	0	0	0	0	0	0	0	0	0.0115679	0.00373183	Unique	Over-represented
9074	No_PFAM 90.9% PF05433.6_Rick_17kDa_Anti 9.1%	1	0	1	1	1	0	1	0	0	1	1	0	0	1	1	0	0	0	0	0	0	0	0	0	0	0.0115679	0.00373183	Unique	Over-represented
9075	No_PFAM 100.0%	1	0	1	1	1	0	1	0	0	1	1	0	0	1	1	0	0	0	0	0	0	0	0	0	0	0.0115679	0.00373183	Unique	Over-represented
9076	No_PFAM 100.0%	1	0	1	1	1	0	1	0	0	1	1	0	0	1	1	0	0	0	0	0	0	0	0	0	0	0.0115679	0.00373183	Unique	Over-represented
9077	No_PFAM 100.0%	1	0	1	1	1	0	1	0	0	1	1	0	0	1	1	0	0	0	0	0	0	0	0	0	0	0.0115679	0.00373183	Unique	Over-represented
9081	PF04193.5_PQ-loop 90.9% No_PFAM 9.1%	1	0	1	1	1	0	1	0	0	1	1	0	0	1	1	0	0	0	0	0	0	0	0	0	0	0.0115679	0.00373183	Unique	Over-represented
9085	No_PFAM 100.0%	1	0	1	1	1	0	1	0	0	1	1	0	0	1	1	0	0	0	0	0	0	0	0	0	0	0.0115679	0.00373183	Unique	Over-represented
9086	PF04982.4_HPP 90.9% No_PFAM 9.1%	1	0	1	1	1	0	1	0	0	1	1	0	0	1	1	0	0	0	0	0	0	0	0	0	0	0.0115679	0.00373183	Unique	Over-represented
9090	No_PFAM 100.0%	1	0	1	1	1	0	1	0	0	1	1	0	0	1	1	0	0	0	0	0	0	0	0	0	0	0.0115679	0.00373183	Unique	Over-represented
9092	PF00249.22_Myb_DNA-binding 90.9% PF08534.1_Redoxin 9.1% PF00578.12_AhpC-TSA 9.1% No_PFAM 9.1%	1	0	1	1	1	0	1	0	0	1	1	0	0	1	1	0	0	0	0	0	0	0	0	0	0	0.0115679	0.00373183	Unique	Over-represented
9093	No_PFAM 90.9% PF04430.5_DUF498 9.1%	1	0	1	1	1	0	1	0	0	1	1	0	0	1	1	0	0	0	0	0	0	0	0	0	0	0.0115679	0.00373183	Unique	Over-represented
9095	No_PFAM 100.0%	1	0	1	1	1	0	1	0	0	1	1	0	0	1	1	0	0	0	0	0	0	0	0	0	0	0.0115679	0.00373183	Unique	Over-represented
9097	No_PFAM 100.0%	1	0	1	1	1	0	1	0	0	1	1	0	0	1	1	0	0	0	0	0	0	0	0	0	0	0.0115679	0.00373183	Unique	Over-represented
9098	PF00646.24_F-box 90.9% No_PFAM 9.1%	1	0	1	1	1	0	1	0	0	1	1	0	0	1	1	0	0	0	0	0	0	0	0	0	0	0.0115679	0.00373183	Unique	Over-represented
9099	No_PFAM 100.0%	1	0	1	1	1	0	1	0	0	1	1	0	0	1	1	0	0	0	0	0	0	0	0	0	0	0.0115679	0.00373183	Unique	Over-represented
9102	No_PFAM 100.0%	1	0	1	1	1	0	1	0	0	1	1	0	0	1	1	0	0	0	0	0	0	0	0	0	0	0.0115679	0.00373183	Unique	Over-represented
9104	PF07792.3_DUF1630 72.7% No_PFAM 27.3%	1	0	1	1	1	0	1	0	0	1	1	0	0	1	1	0	0	0	0	0	0	0	0	0	0	0.0115679	0.00373183	Unique	Over-represented
9105	No_PFAM 100.0%	1	0	1	1	1	0	1	0	0	1	1	0	0	1	1	0	0	0	0	0	0	0	0	0	0	0.0115679	0.00373183	Unique	Over-represented
9106	No_PFAM 100.0%	1	0	1	1	1	0	1	0	0	1	1	0	0	1	1	0	0	0	0	0	0	0	0	0	0	0.0115679	0.00373183	Unique	Over-represented
9107	PF00082.13_Peptidase_S8 90.9% No_PFAM 9.1%	1	0	1	1	1	0	1	0	0	1	1	0	0	1	1	0	0	0	0	0	0	0	0	0	0	0.0115679	0.00373183	Unique	Over-represented
9108	No_PFAM 72.7% PF03031.9_NIF 27.3%	1	0	1	1	1	0	1	0	0	1	1	0	0	1	1	0	0	0	0	0	0	0	0	0	0	0.0115679	0.00373183	Unique	Over-represented
9110	No_PFAM 100.0%	1	0	1	1	1	0	1	0	0	1	1	0	0	1	1	0	0	0	0	0	0	0	0	0	0	0.0115679	0.00373183	Unique	Over-represented
9111	PF01694.13_Rhomboid 100.0%	1	0	1	1	1	0	1	0	0	1	1	0	0	1	1	0	0	0	0	0	0	0	0	0	0	0.0115679	0.00373183	Unique	Over-represented
9113	No_PFAM 100.0%	1	0	1	1	1	0	1	0	0	1	1	0	0	1	1	0	0	0	0	0	0	0	0	0	0	0.0115679	0.00373183	Unique	Over-represented
9114	No_PFAM 81.8% PF00169.20_PH 18.2%	1	0	1	1	1	0	1	0	0	1	1	0	0	1	1	0	0	0	0	0	0	0	0	0	0	0.0115679	0.00373183	Unique	Over-represented
9115	No_PFAM 81.8% PF07719.8_TPR_2 9.1% PF01238.12_PMI_typeI 9.1%	1	0	1	1	1	0	1	0	0	1	1	0	0	1	1	0	0	0	0	0	0	0	0	0	0	0.0115679	0.00373183	Unique	Over-represented
9117	No_PFAM 100.0%	1	0	1	1	1	0	1	0	0	1	1	0	0	1	1	0	0	0	0	0	0	0	0	0	0	0.0115679	0.00373183	Unique	Over-represented
9119	No_PFAM 100.0%	1	0	1	1	1	0	1	0	0	1	1	0	0	1	1	0	0	0	0	0	0	0	0	0	0	0.0115679	0.00373183	Unique	Over-represented
9120	No_PFAM 90.9% PF00098.14_zf-CCHC 9.1%	1	0	1	1	1	0	1	0	0	1	1	0	0	1	1	0	0	0	0	0	0	0	0	0	0	0.0115679	0.00373183	Unique	Over-represented
9121	PF00646.24_F-box 72.7% No_PFAM 27.3%	1	0	1	1	1	0	1	0	0	1	1	0	0	1	1	0	0	0	0	0	0	0	0	0	0	0.0115679	0.00373183	Unique	Over-represented
9124	No_PFAM 100.0%	1	0	1	1	1	0	1	0	0	1	1	0	0	1	1	0	0	0	0	0	0	0	0	0	0	0.0115679	0.00373183	Unique	Over-represented
9127	No_PFAM 100.0%	1	0	1	1	1	0	1	0	0	1	1	0	0	1	1	0	0	0	0	0	0	0	0	0	0	0.0115679	0.00373183	Unique	Over-represented
9128	No_PFAM 100.0%	1	0	1	1	1	0	1	0	0	1	1	0	0	1	1	0	0	0	0	0	0	0	0	0	0	0.0115679	0.00373183	Unique	Over-represented
9129	No_PFAM 100.0%	1	0	1	1	1	0	1	0	0	1	1	0	0	1	1	0	0	0	0	0	0	0	0	0	0	0.0115679	0.00373183	Unique	Over-represented
9130	PF00339.20_Arrestin_N 63.6% No_PFAM 36.4%	1	0	1	1	1	0	1	0	0	1	1	0	0	1	1	0	0	0	0	0	0	0	0	0	0	0.0115679	0.00373183	Unique	Over-represented
9131	No_PFAM 100.0%	1	0	1	1	1	0	1	0	0	1	1	0	0	1	1	0	0	0	0	0	0	0	0	0	0	0.0115679	0.00373183	Unique	Over-represented
9132	PF00026.14_Asp 81.8% No_PFAM 18.2%	1	0	1	1	1	0	1	0	0	1	1	0	0	1	1	0	0	0	0	0	0	0	0	0	0	0.0115679	0.00373183	Unique	Over-represented
9133	No_PFAM 100.0%	1	0	1	1	1	0	1	0	0	1	1	0	0	1	1	0	0	0	0	0	0	0	0	0	0	0.0115679	0.00373183	Unique	Over-represented
9134	No_PFAM 100.0%	1	0	1	1	1	0	1	0	0	1	1	0	0	1	1	0	0	0	0	0	0	0	0	0	0	0.0115679	0.00373183	Unique	Over-represented
9135	No_PFAM 100.0%	1	0	1	1	1	0	1	0	0	1	1	0	0	1	1	0	0	0	0	0	0	0	0	0	0	0.0115679	0.00373183	Unique	Over-represented
9136	No_PFAM 100.0%	1	0	1	1	1	0	1	0	0	1	1	0	0	1	1	0	0	0	0	0	0	0	0	0	0	0.0115679	0.00373183	Unique	Over-represented
9137	No_PFAM 100.0%	1	0	1	1	1	0	1	0	0	1	1	0	0	1	1	0	0	0	0	0	0	0	0	0	0	0.0115679	0.00373183	Unique	Over-represented
9139	No_PFAM 100.0%	1	0	1	1	1	0	1	0	0	1	1	0	0	1	1	0	0	0	0	0	0	0	0	0	0	0.0115679	0.00373183	Unique	Over-represented
9142	No_PFAM 54.5% PF05462.2_Dicty_CAR 45.5%	1	0	1	1	1	0	1	0	0	1	1	0	0	1	1	0	0	0	0	0	0	0	0	0	0	0.0115679	0.00373183	Unique	Over-represented
9145	No_PFAM 100.0%	1	0	1	1	1	0	1	0	0	1	1	0	0	1	1	0	0	0	0	0	0	0	0	0	0	0.0115679	0.00373183	Unique	Over-represented
9148	PF07738.4_Sad1_UNC 100.0%	1	0	1	1	1	0	1	0	0	1	1	0	0	1	1	0	0	0	0	0	0	0	0	0	0	0.0115679	0.00373183	Unique	Over-represented
9149	No_PFAM 100.0%	1	0	1	1	1	0	1	0	0	1	1	0	0	1	1	0	0	0	0	0	0	0	0	0	0	0.0115679	0.00373183	Unique	Over-represented
9150	No_PFAM 100.0%	1	0	1	1	1	0	1	0	0	1	1	0	0	1	1	0	0	0	0	0	0	0	0	0	0	0.0115679	0.00373183	Unique	Over-represented
9151	No_PFAM 100.0%	1	0	1	1	1	0	1	0	0	1	1	0	0	1	1	0	0	0	0	0	0	0	0	0	0	0.0115679	0.00373183	Unique	Over-represented
9154	No_PFAM 100.0%	1	0	1	1	1	0	1	0	0	1	1	0	0	1	1	0	0	0	0	0	0	0	0	0	0	0.0115679	0.00373183	Unique	Over-represented
9158	No_PFAM 100.0%	1	0	1	1	1	0	1	0	0	1	1	0	0	1	1	0	0	0	0	0	0	0	0	0	0	0.0115679	0.00373183	Unique	Over-represented
9162	No_PFAM 100.0%	1	0	1	1	1	0	1	0	0	1	1	0	0	1	1	0	0	0	0	0	0	0	0	0	0	0.0115679	0.00373183	Unique	Over-represented
9163	PF03943.4_TAP_C 90.9% PF00560.24_LRR_1 18.2% No_PFAM 9.1%	1	0	1	1	1	0	1	0	0	1	1	0	0	1	1	0	0	0	0	0	0	0	0	0	0	0.0115679	0.00373183	Unique	Over-represented
9164	PF00188.17_SCP 100.0%	1	0	1	1	1	0	1	0	0	1	1	0	0	1	1	0	0	0	0	0	0	0	0	0	0	0.0115679	0.00373183	Unique	Over-represented
9165	No_PFAM 90.9% PF00646.24_F-box 9.1%	1	0	1	1	1	0	1	0	0	1	1	0	0	1	1	0	0	0	0	0	0	0	0	0	0	0.0115679	0.00373183	Unique	Over-represented
9169	No_PFAM 100.0%	1	0	1	1	1	0	1	0	0	1	1	0	0	1	1	0	0	0	0	0	0	0	0	0	0	0.0115679	0.00373183	Unique	Over-represented
9170	No_PFAM 54.5% PF01929.8_Ribosomal_L14e 45.5% PF00467.20_KOW 18.2%	1	0	1	1	1	0	1	0	0	1	1	0	0	1	1	0	0	0	0	0	0	0	0	0	0	0.0115679	0.00373183	Unique	Over-represented
9173	No_PFAM 90.9% PF00260.11_Protamine_P1 9.1%	1	0	1	1	1	0	1	0	0	1	1	0	0	1	1	0	0	0	0	0	0	0	0	0	0	0.0115679	0.00373183	Unique	Over-represented
9175	No_PFAM 100.0%	1	0	1	1	1	0	1	0	0	1	1	0	0	1	1	0	0	0	0	0	0	0	0	0	0	0.0115679	0.00373183	Unique	Over-represented
9176	No_PFAM 100.0%	1	0	1	1	1	0	1	0	0	1	1	0	0	1	1	0	0	0	0	0	0	0	0	0	0	0.0115679	0.00373183	Unique	Over-represented
9178	No_PFAM 100.0%	1	0	1	1	1	0	1	0	0	1	1	0	0	1	1	0	0	0	0	0	0	0	0	0	0	0.0115679	0.00373183	Unique	Over-represented
9179	No_PFAM 100.0%	1	0	1	1	1	0	1	0	0	1	1	0	0	1	1	0	0	0	0	0	0	0	0	0	0	0.0115679	0.00373183	Unique	Over-represented
9181	No_PFAM 100.0%	1	0	1	1	1	0	1	0	0	1	1	0	0	1	1	0	0	0	0	0	0	0	0	0	0	0.0115679	0.00373183	Unique	Over-represented
9183	No_PFAM 100.0%	1	0	1	1	1	0	1	0	0	1	1	0	0	1	1	0	0	0	0	0	0	0	0	0	0	0.0115679	0.00373183	Unique	Over-represented
9184	PF02127.6_Peptidase_M18 100.0%	1	0	1	1	1	0	1	0	0	1	1	0	0	1	1	0	0	0	0	0	0	0	0	0	0	0.0115679	0.00373183	Unique	Over-represented
9186	No_PFAM 100.0%	1	0	1	1	1	0	1	0	0	1	1	0	0	1	1	0	0	0	0	0	0	0	0	0	0	0.0115679	0.00373183	Unique	Over-represented
9187	PF05933.4_Fun_ATP-synt_8 100.0%	1	0	1	1	1	0	1	0	0	1	1	0	0	1	1	0	0	0	0	0	0	0	0	0	0	0.0115679	0.00373183	Unique	Over-represented
9188	No_PFAM 100.0%	1	0	1	1	1	0	1	0	0	1	1	0	0	1	1	0	0	0	0	0	0	0	0	0	0	0.0115679	0.00373183	Unique	Over-represented
9189	No_PFAM 100.0%	1	0	1	1	1	0	1	0	0	1	1	0	0	1	1	0	0	0	0	0	0	0	0	0	0	0.0115679	0.00373183	Unique	Over-represented
9190	No_PFAM 100.0%	1	0	1	1	1	0	1	0	0	1	1	0	0	1	1	0	0	0	0	0	0	0	0	0	0	0.0115679	0.00373183	Unique	Over-represented
9192	No_PFAM 100.0%	1	0	1	1	1	0	1	0	0	1	1	0	0	1	1	0	0	0	0	0	0	0	0	0	0	0.0115679	0.00373183	Unique	Over-represented
9193	No_PFAM 100.0%	1	0	1	1	1	0	1	0	0	1	1	0	0	1	1	0	0	0	0	0	0	0	0	0	0	0.0115679	0.00373183	Unique	Over-represented
9194	No_PFAM 100.0%	1	0	1	1	1	0	1	0	0	1	1	0	0	1	1	0	0	0	0	0	0	0	0	0	0	0.0115679	0.00373183	Unique	Over-represented
9195	No_PFAM 100.0%	1	0	1	1	1	0	1	0	0	1	1	0	0	1	1	0	0	0	0	0	0	0	0	0	0	0.0115679	0.00373183	Unique	Over-represented
9196	No_PFAM 90.9% PF07719.8_TPR_2 9.1%	1	0	1	1	1	0	1	0	0	1	1	0	0	1	1	0	0	0	0	0	0	0	0	0	0	0.0115679	0.00373183	Unique	Over-represented
9199	No_PFAM 100.0%	1	0	1	1	1	0	1	0	0	1	1	0	0	1	1	0	0	0	0	0	0	0	0	0	0	0.0115679	0.00373183	Unique	Over-represented
9200	No_PFAM 100.0%	1	0	1	1	1	0	1	0	0	1	1	0	0	1	1	0	0	0	0	0	0	0	0	0	0	0.0115679	0.00373183	Unique	Over-represented
9201	No_PFAM 100.0%	1	0	1	1	1	0	1	0	0	1	1	0	0	1	1	0	0	0	0	0	0	0	0	0	0	0.0115679	0.00373183	Unique	Over-represented
9202	No_PFAM 100.0%	1	0	1	1	1	0	1	0	0	1	1	0	0	1	1	0	0	0	0	0	0	0	0	0	0	0.0115679	0.00373183	Unique	Over-represented
9203	No_PFAM 100.0%	1	0	1	1	1	0	1	0	0	1	1	0	0	1	1	0	0	0	0	0	0	0	0	0	0	0.0115679	0.00373183	Unique	Over-represented
9205	No_PFAM 100.0%	1	0	1	1	1	0	1	0	0	1	1	0	0	1	1	0	0	0	0	0	0	0	0	0	0	0.0115679	0.00373183	Unique	Over-represented
9206	No_PFAM 100.0%	1	0	1	1	1	0	1	0	0	1	1	0	0	1	1	0	0	0	0	0	0	0	0	0	0	0.0115679	0.00373183	Unique	Over-represented
9207	No_PFAM 100.0%	1	0	1	1	1	0	1	0	0	1	1	0	0	1	1	0	0	0	0	0	0	0	0	0	0	0.0115679	0.00373183	Unique	Over-represented
9208	No_PFAM 100.0%	1	0	1	1	1	0	1	0	0	1	1	0	0	1	1	0	0	0	0	0	0	0	0	0	0	0.0115679	0.00373183	Unique	Over-represented
9209	No_PFAM 100.0%	1	0	1	1	1	0	1	0	0	1	1	0	0	1	1	0	0	0	0	0	0	0	0	0	0	0.0115679	0.00373183	Unique	Over-represented
9210	No_PFAM 100.0%	1	0	1	1	1	0	1	0	0	1	1	0	0	1	1	0	0	0	0	0	0	0	0	0	0	0.0115679	0.00373183	Unique	Over-represented
9213	No_PFAM 100.0%	1	0	1	1	1	0	1	0	0	1	1	0	0	1	1	0	0	0	0	0	0	0	0	0	0	0.0115679	0.00373183	Unique	Over-represented
9216	No_PFAM 100.0%	1	0	1	1	1	0	1	0	0	1	1	0	0	1	1	0	0	0	0	0	0	0	0	0	0	0.0115679	0.00373183	Unique	Over-represented
9217	No_PFAM 100.0%	1	0	1	1	1	0	1	0	0	1	1	0	0	1	1	0	0	0	0	0	0	0	0	0	0	0.0115679	0.00373183	Unique	Over-represented
9218	No_PFAM 100.0%	1	0	1	1	1	0	1	0	0	1	1	0	0	1	1	0	0	0	0	0	0	0	0	0	0	0.0115679	0.00373183	Unique	Over-represented
9221	No_PFAM 72.7% PF01812.11_5-FTHF_cyc-lig 27.3%	1	0	1	1	1	0	1	0	0	1	1	0	0	1	1	0	0	0	0	0	0	0	0	0	0	0.0115679	0.00373183	Unique	Over-represented
9222	No_PFAM 100.0%	1	0	1	1	1	0	1	0	0	1	1	0	0	1	1	0	0	0	0	0	0	0	0	0	0	0.0115679	0.00373183	Unique	Over-represented
9223	No_PFAM 100.0%	1	0	1	1	1	0	1	0	0	1	1	0	0	1	1	0	0	0	0	0	0	0	0	0	0	0.0115679	0.00373183	Unique	Over-represented
9224	PF00723.12_Glyco_hydro_15 100.0%	1	0	1	1	1	0	1	0	0	1	1	0	0	1	1	0	0	0	0	0	0	0	0	0	0	0.0115679	0.00373183	Unique	Over-represented
9225	PF00588.10_SpoU_methylase 100.0%	1	0	1	1	1	0	1	0	0	1	1	0	0	1	1	0	0	0	0	0	0	0	0	0	0	0.0115679	0.00373183	Unique	Over-represented
9226	No_PFAM 81.8% PF02186.6_TFIIE_beta 18.2%	1	0	1	1	1	0	1	0	0	1	1	0	0	1	1	0	0	0	0	0	0	0	0	0	0	0.0115679	0.00373183	Unique	Over-represented
9228	No_PFAM 100.0%	1	0	1	1	1	0	1	0	0	1	1	0	0	1	1	0	0	0	0	0	0	0	0	0	0	0.0115679	0.00373183	Unique	Over-represented
9229	PF04664.4_OGFr_N 72.7% No_PFAM 27.3%	1	0	1	1	1	0	1	0	0	1	1	0	0	1	1	0	0	0	0	0	0	0	0	0	0	0.0115679	0.00373183	Unique	Over-represented
9230	No_PFAM 100.0%	1	0	1	1	1	0	1	0	0	1	1	0	0	1	1	0	0	0	0	0	0	0	0	0	0	0.0115679	0.00373183	Unique	Over-represented
9231	No_PFAM 100.0%	1	0	1	1	1	0	1	0	0	1	1	0	0	1	1	0	0	0	0	0	0	0	0	0	0	0.0115679	0.00373183	Unique	Over-represented
9233	No_PFAM 100.0%	1	0	1	1	1	0	1	0	0	1	1	0	0	1	1	0	0	0	0	0	0	0	0	0	0	0.0115679	0.00373183	Unique	Over-represented
9234	No_PFAM 100.0%	1	0	1	1	1	0	1	0	0	1	1	0	0	1	1	0	0	0	0	0	0	0	0	0	0	0.0115679	0.00373183	Unique	Over-represented
9235	No_PFAM 100.0%	1	0	1	1	1	0	1	0	0	1	1	0	0	1	1	0	0	0	0	0	0	0	0	0	0	0.0115679	0.00373183	Unique	Over-represented
9236	No_PFAM 100.0%	1	0	1	1	1	0	1	0	0	1	1	0	0	1	1	0	0	0	0	0	0	0	0	0	0	0.0115679	0.00373183	Unique	Over-represented
9237	PF04719.5_TAFII28 100.0%	1	0	1	1	1	0	1	0	0	1	1	0	0	1	1	0	0	0	0	0	0	0	0	0	0	0.0115679	0.00373183	Unique	Over-represented
9239	No_PFAM 100.0%	1	0	1	1	1	0	1	0	0	1	1	0	0	1	1	0	0	0	0	0	0	0	0	0	0	0.0115679	0.00373183	Unique	Over-represented
9240	No_PFAM 100.0%	1	0	1	1	1	0	1	0	0	1	1	0	0	1	1	0	0	0	0	0	0	0	0	0	0	0.0115679	0.00373183	Unique	Over-represented
9241	No_PFAM 100.0%	1	0	1	1	1	0	1	0	0	1	1	0	0	1	1	0	0	0	0	0	0	0	0	0	0	0.0115679	0.00373183	Unique	Over-represented
9242	No_PFAM 100.0%	1	0	1	1	1	0	1	0	0	1	1	0	0	1	1	0	0	0	0	0	0	0	0	0	0	0.0115679	0.00373183	Unique	Over-represented
9244	No_PFAM 100.0%	1	0	1	1	1	0	1	0	0	1	1	0	0	1	1	0	0	0	0	0	0	0	0	0	0	0.0115679	0.00373183	Unique	Over-represented
9245	No_PFAM 100.0%	1	0	1	1	1	0	1	0	0	1	1	0	0	1	1	0	0	0	0	0	0	0	0	0	0	0.0115679	0.00373183	Unique	Over-represented
9246	No_PFAM 72.7% PF07719.8_TPR_2 18.2% PF00515.19_TPR_1 18.2%	1	0	1	1	1	0	1	0	0	1	1	0	0	1	1	0	0	0	0	0	0	0	0	0	0	0.0115679	0.00373183	Unique	Over-represented
9247	PF00515.19_TPR_1 63.6% PF07719.8_TPR_2 54.5% No_PFAM 36.4%	1	0	1	1	1	0	1	0	0	1	1	0	0	1	1	0	0	0	0	0	0	0	0	0	0	0.0115679	0.00373183	Unique	Over-represented
9509	PF00097.16_zf-C3HC4 60.0% No_PFAM 40.0% PF03366.7_YEATS 10.0%	0	1	1	1	1	1	0	1	0	1	1	0	0	0	1	0	0	0	0	0	0	0	0	0	0	0.0115679	0.00373183	Unique	Over-represented
9539	No_PFAM 100.0%	1	0	1	1	1	0	1	1	0	1	1	0	0	1	0	0	0	0	0	0	0	0	0	0	0	0.0115679	0.00373183	Unique	Over-represented
9555	No_PFAM 100.0%	1	0	1	1	1	0	1	0	1	1	1	0	0	1	0	0	0	0	0	0	0	0	0	0	0	0.0115679	0.00373183	Unique	Over-represented
9574	PF00096.17_zf-C2H2 100.0%	1	0	1	1	1	0	1	0	0	1	1	0	0	1	1	0	0	0	0	0	0	0	0	0	0	0.0115679	0.00373183	Unique	Over-represented
9575	No_PFAM 80.0% PF00172.9_Zn_clus 20.0%	1	0	1	1	1	0	1	0	0	1	1	0	0	1	1	0	0	0	0	0	0	0	0	0	0	0.0115679	0.00373183	Unique	Over-represented
9688	No_PFAM 100.0%	1	0	1	1	1	0	1	0	0	1	1	0	0	1	1	0	0	0	0	0	0	0	0	0	0	0.0115679	0.00373183	Unique	Over-represented
9745	PF00172.9_Zn_clus 80.0% No_PFAM 20.0% PF00347.14_Ribosomal_L6 10.0%	1	0	1	1	1	0	1	0	0	1	1	0	0	1	1	0	0	0	0	0	0	0	0	0	0	0.0115679	0.00373183	Unique	Over-represented
9749	No_PFAM 100.0%	1	0	1	1	1	0	1	0	0	1	1	0	0	1	1	0	0	0	0	0	0	0	0	0	0	0.0115679	0.00373183	Unique	Over-represented
9761	PF02902.10_Peptidase_C48 90.0% No_PFAM 10.0%	1	0	1	1	1	0	1	0	0	1	1	0	0	1	1	0	0	0	0	0	0	0	0	0	0	0.0115679	0.00373183	Unique	Over-represented
9762	No_PFAM 100.0%	1	0	1	1	1	0	1	0	0	1	1	0	0	1	1	0	0	0	0	0	0	0	0	0	0	0.0115679	0.00373183	Unique	Over-represented
9764	No_PFAM 80.0% PF00172.9_Zn_clus 20.0%	1	0	1	1	1	0	1	0	0	1	1	0	0	1	1	0	0	0	0	0	0	0	0	0	0	0.0115679	0.00373183	Unique	Over-represented
9767	PF04082.9_Fungal_trans 90.0% PF01569.12_PAP2 10.0% No_PFAM 10.0%	1	1	1	1	1	0	0	0	0	1	1	0	0	1	1	0	0	0	0	0	0	0	0	0	0	0.0115679	0.00373183	Unique	Over-represented
9773	PF00097.16_zf-C3HC4 90.0% PF00481.12_PP2C 10.0% No_PFAM 10.0%	1	0	1	1	1	0	1	0	0	1	1	0	0	1	1	0	0	0	0	0	0	0	0	0	0	0.0115679	0.00373183	Unique	Over-represented
[truncated: 2,700 more rows]

## Sheet: Pleosporales_versus_Capnodiales
ClusterID	PFAM domains in this cluster	Altbr1 (in)	CocheC5_3 (in)	CocheC4_1 (in)	Cocsa1 (in)	Lepmu1 (in)	Pyrtt1 (in)	Pyrtr1 (in)	Settu1 (in)	Stano2 (in)	Mycfi2 (out)	Mycgr3 (out)	Clafu1 (out)	Sepmu1 (out)	Seppo1 (out)	Dotse1 (out)	Bauco1 (out)	P-value (Wilcox, two-sided and adjusted with BH)	P-value (T-test, two-sided and adjusted with BH)	Unique/absent in ingroup	Over/under-represented in ingroup
[truncated: 5,124 more rows]

[truncated: 4 more sheets: Necrotrophic_versus_Hemibiotrop, Cereals_versus_other_Dothids, Trees_versus_other_Dothids, Saprotrophs_versus_other_Dothid]
