# Supplementary material for: Diverse Lifestyles and Strategies of Plant Pathogenesis Encoded in the Genomes of Eighteen Dothideomycetes Fungi
Source: PLoS Pathog. 2012 Dec 6;8(12):e1003037. doi: 10.1371/journal.ppat.1003037 (PMC3516569; doi:10.1371/journal.ppat.1003037)
Supplement: Table S16 — Predicted kinases in the genomes of the 18 Dothideomycetes and in those of the outgroups. For each kinase type in each genome, the absolute number is indicated, as well as the percentage of total kinases in that genome. CAMK (calmodulin-regulated kinases); CMGC family (cyclin-dependent kinases, mitogen-activated protein kinases, CDK-like kinases, and glycogen synthase kinase); STE (including many kinases functioning upstream of the MAPKs); AGC (including cyclic-nucleotide and calcium-phospholipid-dependent kinases, ribosomal S6-phosphorylating kinases, G protein-coupled kinases, and related kinases); CK1 family (casein kinase 1, and close relatives); the TK family (tyrosine kinases); and the TKL family (tyrosine kinase-like kinases (TKLs), which resemble TK but are actually serine-threonine kinases). (XLS) [file ppat.1003037.s025.xls]

## Sheet: Sheet1
Absolute numbers
Database	CAMK	CMGC	STE	AGC	PDHK	PIKK	CK1	RIO	TKL	Alpha	TK
Alternaria brassicicola	17	18	11	15	3	3	1	1	0	0	0
Baudoinia compniacensis	25	18	12	14	3	3	2	1	1	1	0
Cladosporium fulvum	23	19	11	13	3	3	1	1	2	0	0
Cochliobolus heterostrophus C5	23	21	13	14	3	3	3	1	2	0	0
Cochliobolus heterostrophus C4	22	18	13	14	3	3	3	1	2	0	0
Cochliobolus sativus	23	18	13	15	3	3	2	1	1	0	0
Dothistroma septosporum	22	19	13	14	3	3	2	1	2	0	0
Hysterium pulicare	27	21	13	15	3	3	2	1	2	0	0
Leptosphaeria maculans	23	20	12	14	3	2	2	1	1	0	0
Mycosphaerella fijiensis	25	19	12	14	3	3	2	1	2	0	0
Mycosphaerella graminicola	23	20	14	15	3	3	2	1	1	0	0
Mycosphaerella populicola	25	20	12	15	3	3	2	1	2	0	0
Mycosphaerella populorum	24	21	12	14	3	3	3	1	2	0	0
Pyrenophora teres f. teres	25	19	12	15	3	3	2	1	2	0	0
Pyrenophora tritici-repentis	19	18	11	16	3	3	2	1	1	0	0
Rhytidhysteron rufulum	23	20	13	16	3	3	2	1	1	0	0
Setosphaeria turcica	21	19	13	14	3	3	2	1	1	0	0
Stagonospora nodorum	22	18	12	16	3	3	2	1	1	0	0
Aspergillus nidulans	25	21	13	14	3	3	2	1	0	0	0
Botrytis cinerea	20	18	10	15	1	3	1	1	0	0	0
Chaetomium globosum	21	18	11	14	3	3	4	1	0	0	0
Fusarium oxysporum	21	30	15	13	2	3	2	1	1	2	0
Fusarium graminearum	24	19	12	17	3	3	2	1	1	0	0
Magnaporthe grisea	21	19	13	18	3	3	2	1	0	0	0
Nectria haematococca	26	22	13	16	3	3	3	1	2	1	0
Neurospora crassa	22	20	14	15	2	3	3	1	0	2	0
Saccharomyces cerevisiae	33	22	16	21	1	4	4	1	0	0	0
Sclerotinia sclerotiorum	22	19	12	14	1	3	2	1	0	0	0
Trichoderma reesei	25	19	14	16	3	3	4	1	0	0	0
Verticillium dahliae	20	19	14	17	3	3	5	1	1	0	0
Coprinopsis cinerea	24	22	19	23	3	3	5	1	12	0	0
Cryptococcus neoformans var. grubii H99	21	21	14	15	2	3	2	1	1	0	0
Laccaria bicolor	28	23	17	21	3	3	9	0	31	0	0
Melampsora laricis-populina	27	20	13	28	3	3	3	1	3	0	0
Phanerochaete chrysosporium	24	24	16	26	3	2	5	1	4	0	0
Postia placenta	13	13	10	13	1	0	0	0	3	0	0
Puccinia graminis	21	21	13	19	3	3	7	1	3	1	0
Schizophyllum commune	28	27	19	23	3	3	13	1	7	0	1
Ustilago maydis	21	17	15	14	3	2	2	1	2	0	0
Percentage of total kinases in that genome
Database	CAMK	CMGC	STE	AGC	PDHK	PIKK	CK1	RIO	TKL	Alpha	TK
Alternaria brassicicola	24.64	26.09	15.94	21.74	4.35	4.35	1.45	1.45	0	0	0
Baudoinia compniacensis	31.25	22.5	15	17.5	3.75	3.75	2.5	1.25	1.25	1.25	0
Cladosporium fulvum	30.26	25	14.47	17.11	3.95	3.95	1.32	1.32	2.63	0	0
Cochliobolus heterostrophus C5	27.71	25.3	15.66	16.87	3.61	3.61	3.61	1.2	2.41	0	0
Cochliobolus heterostrophus C4	27.85	22.78	16.46	17.72	3.8	3.8	3.8	1.27	2.53	0	0
Cochliobolus sativus	29.11	22.78	16.46	18.99	3.8	3.8	2.53	1.27	1.27	0	0
Dothistroma septosporum	27.85	24.05	16.46	17.72	3.8	3.8	2.53	1.27	2.53	0	0
Hysterium pulicare	31.03	24.14	14.94	17.24	3.45	3.45	2.3	1.15	2.3	0	0
Leptosphaeria maculans	29.49	25.64	15.38	17.95	3.85	2.56	2.56	1.28	1.28	0	0
Mycosphaerella fijiensis	30.86	23.46	14.81	17.28	3.7	3.7	2.47	1.23	2.47	0	0
Mycosphaerella graminicola	28.05	24.39	17.07	18.29	3.66	3.66	2.44	1.22	1.22	0	0
Mycosphaerella populicola	30.12	24.1	14.46	18.07	3.61	3.61	2.41	1.2	2.41	0	0
Mycosphaerella populorum	28.92	25.3	14.46	16.87	3.61	3.61	3.61	1.2	2.41	0	0
Pyrenophora teres f. teres	30.49	23.17	14.63	18.29	3.66	3.66	2.44	1.22	2.44	0	0
Pyrenophora tritici-repentis	25.68	24.32	14.86	21.62	4.05	4.05	2.7	1.35	1.35	0	0
Rhytidhysteron rufulum	28.05	24.39	15.85	19.51	3.66	3.66	2.44	1.22	1.22	0	0
Setosphaeria turcica	27.27	24.68	16.88	18.18	3.9	3.9	2.6	1.3	1.3	0	0
Stagonospora nodorum	28.21	23.08	15.38	20.51	3.85	3.85	2.56	1.28	1.28	0	0
Aspergillus nidulans	30.49	25.61	15.85	17.07	3.66	3.66	2.44	1.22	0	0	0
Botrytis cinerea	28.99	26.09	14.49	21.74	1.45	4.35	1.45	1.45	0	0	0
Chaetomium globosum	28	24	14.67	18.67	4	4	5.33	1.33	0	0	0
Fusarium oxysporum	23.33	33.33	16.67	14.44	2.22	3.33	2.22	1.11	1.11	2.22	0
Fusarium graminearum	29.27	23.17	14.63	20.73	3.66	3.66	2.44	1.22	1.22	0	0
Magnaporthe grisea	26.25	23.75	16.25	22.5	3.75	3.75	2.5	1.25	0	0	0
Nectria haematococca	28.89	24.44	14.44	17.78	3.33	3.33	3.33	1.11	2.22	1.11	0
Neurospora crassa	26.83	24.39	17.07	18.29	2.44	3.66	3.66	1.22	0	2.44	0
Saccharomyces cerevisiae	32.35	21.57	15.69	20.59	0.98	3.92	3.92	0.98	0	0	0
Sclerotinia sclerotiorum	29.73	25.68	16.22	18.92	1.35	4.05	2.7	1.35	0	0	0
Trichoderma reesei	29.41	22.35	16.47	18.82	3.53	3.53	4.71	1.18	0	0	0
Verticillium dahliae	24.1	22.89	16.87	20.48	3.61	3.61	6.02	1.2	1.2	0	0
Coprinopsis cinerea	21.43	19.64	16.96	20.54	2.68	2.68	4.46	0.89	10.71	0	0
Cryptococcus neoformans var. grubii H99	26.25	26.25	17.5	18.75	2.5	3.75	2.5	1.25	1.25	0	0
Laccaria bicolor	20.74	17.04	12.59	15.56	2.22	2.22	6.67	0	22.96	0	0
Melampsora laricis-populina	26.73	19.8	12.87	27.72	2.97	2.97	2.97	0.99	2.97	0	0
Phanerochaete chrysosporium	22.86	22.86	15.24	24.76	2.86	1.9	4.76	0.95	3.81	0	0
Postia placenta	24.53	24.53	18.87	24.53	1.89	0	0	0	5.66	0	0
Puccinia graminis	22.83	22.83	14.13	20.65	3.26	3.26	7.61	1.09	3.26	1.09	0
Schizophyllum commune	22.4	21.6	15.2	18.4	2.4	2.4	10.4	0.8	5.6	0	0.8
Ustilago maydis	27.27	22.08	19.48	18.18	3.9	2.6	2.6	1.3	2.6	0	0
