# Supplementary material for: Diverse Lifestyles and Strategies of Plant Pathogenesis Encoded in the Genomes of Eighteen Dothideomycetes Fungi
Source: PLoS Pathog. 2012 Dec 6;8(12):e1003037. doi: 10.1371/journal.ppat.1003037 (PMC3516569; doi:10.1371/journal.ppat.1003037)
Supplement: Table S17 — Statistics of predicted small secreted proteins (SSPs) in the genomes of the 18 Dothideomycetes and in those of the outgroups. (XLS) [file ppat.1003037.s026.xls]

## Sheet: Sheet1
Organism	SSPs (#)	SSP (% of total proteins)	SSPs (% with PFAM)	SSPs (% Cys)	High cysteine SSPs (#)	High cysteine SSPs (% of total proteins)	High cysteine SSPs (% with PFAM)	High cysteine SSPs (% Cys)	All other proteins (#)	All other proteins (% with PFAM)	All other proteins (% Cys)	All proteins (#)	All proteins (% with PFAM)	All proteins (% Cys)
Dothideomycetes
Alternaria brassicicola	139	1.30052	11.5108	2.38229	57	0.533308	10.5263	4.53457	10549	44.1558	1.19363	10688	43.7313	1.19857
Baudoinia compniacensis	67	0.637306	13.4328	2.49133	28	0.266337	7.14286	4.62444	10446	53.7431	1.29651	10513	53.4862	1.29911
Cladosporium fulvum	224	1.58562	9.375	3.11511	127	0.898988	9.44882	4.85164	13903	49.5648	1.2062	14127	48.9276	1.21631
Cochliobolus heterostrophus C5	239	1.79214	10.0418	3.69693	146	1.09478	10.274	5.54876	13097	54.2491	1.30126	13336	53.4568	1.31506
Cochliobolus heterostrophus C4	251	1.97327	10.3586	3.63514	149	1.17138	10.0671	5.58198	12469	54.8641	1.29158	12720	53.9858	1.30615
Cochliobolus sativus	210	1.71429	10	3.68045	126	1.02857	7.93651	5.61861	12040	55.706	1.28165	12250	54.9224	1.29432
Dothistroma septosporum	133	1.05715	7.5188	2.69085	64	0.508704	7.8125	4.59481	12448	50.5463	1.29619	12581	50.0914	1.3016
Hysterium pulicare	141	1.14152	9.92908	2.58345	69	0.558614	14.4928	4.48541	12211	55.5728	1.17929	12352	55.0518	1.18397
Leptosphaeria maculans	188	1.50774	7.44681	3.58404	110	0.882188	8.18182	5.57918	12281	46.234	1.32361	12469	45.6492	1.33416
Mycosphaerella fijiensis	143	1.09102	9.79021	3.19509	79	0.602731	5.06329	4.94801	12964	49.6915	1.43082	13107	49.2561	1.43735
Mycosphaerella graminicola	212	1.93237	4.71698	3.78974	140	1.27609	3.57143	5.26777	10759	48.0714	1.25176	10971	47.2336	1.26727
Mycosphaerella populicola	111	1.13975	5.40541	3.28648	59	0.605812	3.38983	5.41185	9628	56.8446	1.19655	9739	56.2583	1.204
Mycosphaerella populorum	136	1.32903	5.14706	3.50057	85	0.830646	3.52941	5.04991	10097	57.0367	1.19545	10233	56.3471	1.20511
Pyrenophora teres f. teres	205	1.73744	7.31707	3.28617	126	1.06789	7.14286	5.01478	11594	55.6063	1.15189	11799	54.7674	1.1632
Pyrenophora tritici-repentis	223	1.83675	4.93274	3.45829	143	1.17783	6.29371	5.164	11918	44.5796	1.18038	12141	43.8514	1.1929
Rhytidhysteron rufulum	123	1.0151	7.31707	2.60617	60	0.495172	6.66667	4.64196	11994	58.4376	1.14299	12117	57.9186	1.14731
Setosphaeria turcica	201	1.71766	7.46269	3.72878	130	1.11092	8.46154	5.53684	11501	56.7603	1.25143	11702	55.9135	1.26401
Stagonospora nodorum	209	1.68821	9.56938	2.96444	111	0.896607	6.30631	4.88232	12171	52.3293	1.19177	12380	51.6074	1.20145
Outgroup Ascomycetes
Aspergillus nidulans	120	1.1236	13.3333	2.97564	63	0.589888	19.0476	4.76889	10560	64.8958	1.2537	10680	64.3165	1.25987
Botrytis cinerea	155	0.942421	10.3226	2.89889	75	0.45601	9.33333	4.81283	16292	37.8591	1.2286	16447	37.5996	1.23518
Chaetomium globosum	157	1.41136	10.828	3.4147	90	0.809061	12.2222	5.11772	10967	53.3601	1.2313	11124	52.7598	1.2401
Fusarium graminearum	255	1.44003	10.1961	3.36678	148	0.83578	12.8378	5.16192	17453	53.2287	1.27499	17708	52.609	1.2858
Fusarium oxysporum	186	1.39619	10.7527	3.556	119	0.893259	13.4454	5.11804	13136	55.6258	1.28373	13322	54.9992	1.29418
Magnaporthe grisea	389	3.51909	7.96915	3.05581	212	1.91786	8.49057	4.92392	10665	58.2841	1.19687	11054	56.5135	1.21631
Nectria haematococca	172	1.09484	11.0465	3.36591	93	0.59198	13.9785	5.38577	15538	52.7352	1.34726	15710	52.2788	1.35431
Neurospora crassa	121	1.22136	14.876	3.3067	80	0.80751	16.25	4.50273	9786	55.9064	1.11138	9907	55.4053	1.11935
Saccharomyces cerevisiae	50	0.760456	56	1.2357	10	0.152091	10	3.85779	6525	63.8008	1.33499	6575	63.7414	1.33477
Sclerotinia sclerotiorum	109	0.751569	11.9266	2.96196	58	0.399917	15.5172	4.79691	14394	41.6701	1.20198	14503	41.4466	1.20718
Trichoderma reesei	113	1.23592	16.8142	3.6916	75	0.8203	22.6667	5.10986	9030	56.412	1.20622	9143	55.9226	1.21468
Verticillium dahliae	126	1.19601	21.4286	3.00756	71	0.673944	25.3521	4.68048	10409	59.9001	1.21074	10535	59.44	1.21769
Outgroup Basidiomycetes
Coprinopsis cinerea	227	1.69492	24.2291	3.26281	129	0.96319	34.1085	5.27874	13166	45.1238	1.15396	13393	44.7697	1.16527
Cryptococcus neoformans var. grubii H99	40	0.574135	22.5	1.92212	15	0.215301	40	4.01571	6927	63.1731	1.01307	6967	62.9396	1.01461
Laccaria bicolor	252	1.08949	15.0794	3.14275	125	0.540424	21.6	5.48873	22878	30.0769	1.51107	23130	29.9135	1.51783
Melampsora laricis-populina	305	1.85987	4.2623	3.17737	160	0.975669	4.375	5.19028	16094	25.9351	1.38942	16399	25.532	1.40265
Phanerochaete chrysosporium	121	1.20422	14.876	3.07933	60	0.597134	25	5.56795	9927	47.8594	1.2894	10048	47.4622	1.29643
Postia placenta	90	0.9876	8.88889	2.53316	37	0.406013	10.8108	4.73599	9023	30.9986	1.48481	9113	30.7802	1.48815
Puccinia graminis	540	2.62978	4.62963	3.75268	339	1.65092	4.12979	5.28698	19994	26.8431	1.45907	20534	26.2589	1.48174
Schizophyllum commune	229	1.56293	17.9039	3.0723	130	0.887251	23.0769	4.98337	14423	46.4882	1.34212	14652	46.0415	1.35034
Ustilago maydis	86	1.31861	10.4651	1.91115	34	0.521312	14.7059	3.7549	6436	64.7763	1.12229	6522	64.0601	1.125
