# Supplementary material for: Diverse Lifestyles and Strategies of Plant Pathogenesis Encoded in the Genomes of Eighteen Dothideomycetes Fungi
Source: PLoS Pathog. 2012 Dec 6;8(12):e1003037. doi: 10.1371/journal.ppat.1003037 (PMC3516569; doi:10.1371/journal.ppat.1003037)
Supplement: Table S18 — Predicted genes involved in secondary metabolism. (XLS) [file ppat.1003037.s027.xls]

## Sheet: AntiSMASH_results_count
Group	Organism	Nonribosomal peptide synthetases	Polyketide synthase Type I	Polyketide synthase Type III	Terpene synthase
Dothideomycetes
	Alternaria brassicicola	7	7	1	8
	Baudoinia compniacensis	2	2	0	8
	Cladosporium fulvum	12	10	0	5
	Cochliobolus heterostrophus C4	14	25	1	17
	Cochliobolus heterostrophus C5	14	23	1	17
	Cochliobolus sativus	19	18	1	14
	Dothistroma septosporum	7	6	0	7
	Hysterium pulicare	10	28	1	5
	Leptosphaeria maculans	8	13	1	7
	Mycosphaerella fijiensis	11	8	0	6
	Mycosphaerella graminicola	9	11	1	5
	Pyrenophora teres	44	22	1	11
	Pyrenophora tritici-repentis	16	17	1	7
	Rhytidhysteron rufulum	15	34	0	10
	Mycosphaerella populorum	10	11	0	7
	Mycosphaerella populicola	9	10	0	7
	Setosphaeria turcica	15	27	1	7
	Stagonospora nodorum	10	19	1	7
Outgroup Other Ascomycetes
	Aspergillus nidulans	17	30	0	14
	Botrytis cinerea	10	17	1	6
	Chaetomium globosum	14	24	1	7
	Fusarium oxysporum	13	14	1	12
	Fusarium graminearum	20	15	1	12
	Magnaporthe grisea	16	29	2	15
	Nectria haematococca	13	13	2	8
	Neurospora crassa	2	7	1	5
	Saccharomyces cerevisiae	0	0	0	2
	Sclerotinia sclerotiorum	7	17	1	5
	Trichoderma reesei	12	15	0	7
	Verticillium dahliae	6	9	1	6
Outgroup Basidiomycetes
	Coprinopsis cinerea	4	2	0	11
	Cryptococcus neoformans	0	0	0	2
	Laccaria bicolor	0	2	0	16
	Melampsora larici-populis	0	0	0	3
	Phanerochaete chrysosporium	2	0	3	7
	Postia placenta	0	3	0	13
	Puccinia graminis	1	0	0	6
	Schizophyllum commune	5	1	0	6
	Ustilago maydis	4	1	0	3
