# Supplementary material for: Diverse Lifestyles and Strategies of Plant Pathogenesis Encoded in the Genomes of Eighteen Dothideomycetes Fungi
Source: PLoS Pathog. 2012 Dec 6;8(12):e1003037. doi: 10.1371/journal.ppat.1003037 (PMC3516569; doi:10.1371/journal.ppat.1003037)
Supplement: Table S19 — Distribution of nonribosomal peptide synthetases across the 18 Dothideomycetes relative to the highly curated set in Cochliobolus heterostrophus set [39] . (XLS) [file ppat.1003037.s028.xls]

## Sheet: Sheet1
Organism	# NPS genes	# C. heterostrophus C5 orthologs	NPS1a	NPS2b	NPS3	NPS4	NPS5	NPS6	NPS7	NPS8	NPS9	NPS10	NPS11	NPS12-1c	NPS12-2c	NPS13
Alternaria brassicicola	7	5	-	+ (4)	-	+	-	+	-	-	-	+	-	-	+	-
Baudoinia compniacensis	2	2	-	+ (3)	-	-	-	-	-	-	-	+	-	-	-	-
Cladosporium fulvum	12	2	-	+ (3)	-	-	-	-	-	-	-	+	-	-	-	-
Cochliobolus heterostrophus C4	14	14	+	+ (4)	+	+	+	+	+	+	+	+	+	+	+	+
Cochliobolus heterostrophus C5	14	14	+	+ (4)	+	+	+	+	+	+	+	+	+	+	+	+
Cochliobolus sativus	19	9	-	+ (4)	+	+	-	+	+	-	-	+	+	+	+	-
Dothistroma septosporum	7	2	-	+ (3)	-	-	-	-	-	-	-	+	-	-	-	-
Hysterium pulicare	10	4	-	+ (4)	-	+	-	+ (46)	-	-	-	+	-	-	-	-
Leptosphaeria maculans	8	5	-	+ (4)	-	+	-	+	-	-	-	+	-	+	-	-
Mycosphaerella fijiensis	11	2	-	+ (3)	-	-	-	-	-	-	-	+	-	-	-	-
Mycosphaerella graminicola	9	2	-	-	-	-	-	-	-	-	-	+	-	-	-	+
Pyrenophora teres	44	7	-	+ (4)	-	+	-	+	-	-	+	+	-	+	+	-
Pyrenophora tritici-repentis	16	6	-	+ (4)	-	+	-	+ x2	-	-	-	+	-	+	+	-
Rhytidhysteron rufulum	15	3	-	+ (4)	-	-	-	+	-	-	-	+	-	-	-	-
Mycosphaerella populorum	10	1	-	+ (3)	-	-	-	-	-	-	-	+	-	-	-	-
Mycosphaerella populicola	9	2	-	+ (3)	-	-	-	-	-	-	-	+	+	-	-	-
Setosphaeria turcica	15	6	-	+ (4)	-	+	-	+	-	-	-	+	-	+	+	-
Stagospora nodorum	10	5	-	+ (4)	-	+	+	+	-	-	-	+	-	-	-	-
a +/- = presence/absence of the C. heterostrophus strain C5 ortholog.
b for NPS2 number in parentheses refers to the number of AMP domains in the protein
c NPS12-1, NPS12-2 refer to C. heterostrophus strain C5 NPS12 proteins 118012 and 116719
x2 indicates two representatives
cutoff is greater than 48% identity at the amino acid level with the exception of H. pulicare NPS6 which is 46%
