# Supplementary material for: Diverse Lifestyles and Strategies of Plant Pathogenesis Encoded in the Genomes of Eighteen Dothideomycetes Fungi
Source: PLoS Pathog. 2012 Dec 6;8(12):e1003037. doi: 10.1371/journal.ppat.1003037 (PMC3516569; doi:10.1371/journal.ppat.1003037)
Supplement: Table S21 — Distribution of terpene synthases across the 18 Dothideomycetes relative to the Cochliobolus heterostrophus JGI set. Cutoff is greater than 70% identity at the amino acid level. (XLS) [file ppat.1003037.s030.xls]

## Sheet: Sheet1
Database	# TPS genes	# C. heterostrophus C5 orthologs	1098898	1143344	10970	1212826	1109989	1083047	13929	1193830	1167261	1221678	1140331	1171743	1035911	1225494	1182697	1225636	1146290
Alternaria brassicicola	8	4	+	-	-	-	-	-	-	+	-	-	-	-	-	+	-	+	-
Baudoinia compniacensis	8	0	-	-	-	-	-	-	-	-	-	-	-	-	-	-	-	-	-
Cladosporium fulvum	5	1	-	-	-	-	-	-	-	-	+	-	-	-	-	-	-	-	-
Cochliobolus heterostrophus C4	17	17	+	+	+	+	+	+	+	+	+	+	+	+	+	+	+	+	+
Cochliobolus heterostrophus C5	17	17	+	+	+	+	+	+	+	+	+	+	+	+	+	+	+	+	+
Cochliobolus sativus	14	11	+	+	+	-	-	-	+	+	+	-	+	+	-	+	+	+	-
Dothistroma septosporum	7	0	-	-	-	-	-	-	-	-	-	-	-	-	-	-	-	-	-
Hysterium pulicare	5	2	+	-	-	-	-	-	-	-	-	-	-	-	-	+	-	-	-
Leptosphaeria maculans	7	6	+	-	-	-	-	-	-	-	+	-	+	-	-	+	+	+	-
Mycosphaerella fijiensis	6	0	-	-	-	-	-	-	-	-	-	-	-	-	-	-	-	-	-
Mycosphaerella graminicola	5	0	-	-	-	-	-	-	-	-	-	-	-	-	-	-	-	-	-
Pyrenophora teres	11	4	+	-	-	-	-	-	-	+	-	-	-	-	-	-	+	+	-
Pyrenophora tritici-repentis	7	5	+	-	-	-	-	-	-	+	-	-	-	-	-	+	+	+	-
Rhytidhysteron rufulum	10	2	+	-	-	-	-	-	-	-	-	-	-	-	-	-	-	-	-
Mycosphaerella populorum	7	0	-	-	-	-	-	-	-	-	-	-	-	-	-	+	-	-	-
Mycosphaerella populicola	7	0	-	-	-	-	-	-	-	-	-	-	-	-	-	-	-	-	-
Setosphaeria turcica	7	5	+	-	+	-	-	-	-	+	+	-	-	-	-	+	-	+	-
Stagonospora nodorum	7	3	+	-	-	-	-	-	-	+	-	-	-	-	-	+	-	-	-
+: > 70% identity to C. heterostrophus C5 terpene synthases
