# Supplementary material for: Diverse Lifestyles and Strategies of Plant Pathogenesis Encoded in the Genomes of Eighteen Dothideomycetes Fungi
Source: PLoS Pathog. 2012 Dec 6;8(12):e1003037. doi: 10.1371/journal.ppat.1003037 (PMC3516569; doi:10.1371/journal.ppat.1003037)
Supplement: Table S22 — Individual carbohydrate-active enzyme (CAZyme) family counts in the genomes of 18 Dothideomycetes and the outgroups. (XLS) [file ppat.1003037.s031.xls]

## Sheet: Feuil1
GH family	1	2	3	5	6	7	8	9	10	11	12	13	15	16	17	18	20	23	24	25	26	27	28	29	30	31	32	33	35	36	37	38	39	42	43	44	45	47	49	51	53	54	55	61	62	63	64	65	67
Cochliobolus heterostrophus C5	3	9	18	17	3	6	0	0	5	5	4	7	2	16	7	18	4	0	0	0	1	4	5	1	2	9	3	1	4	3	2	1	1	0	19	0	3	11	0	2	1	1	3	25	3	2	1	1	1
Cochliobolus heterostrophus C4	3	7	18	17	3	6	0	0	5	5	3	7	2	16	7	17	3	0	0	0	1	4	3	1	2	9	3	1	4	2	2	1	1	0	17	0	3	11	0	2	1	1	3	24	2	2	1	1	1
Cochliobolus sativus ND90Pr	3	7	15	16	3	6	0	0	5	5	3	7	2	16	7	18	3	0	0	0	1	4	4	1	2	9	5	1	4	2	2	1	1	0	16	0	3	10	0	2	1	1	3	24	2	2	1	1	1
Setosphaeria turcica Et28A	3	7	15	13	3	4	0	0	5	5	3	7	2	15	7	10	5	0	0	0	1	4	6	1	2	8	2	1	4	2	2	1	1	0	14	0	2	10	0	2	1	1	4	26	2	2	1	1	1
Alternaria brassicicola ATCC 96866	3	7	13	15	3	5	0	0	5	4	2	7	2	17	9	8	3	0	0	0	1	6	7	1	2	8	2	0	5	2	2	1	0	0	19	0	2	9	0	2	1	1	4	22	2	2	1	1	1
Pyrenophora teres f. teres 0-1	3	6	13	14	3	3	0	0	4	4	2	8	2	15	8	11	3	0	0	0	0	4	5	4	3	8	3	0	4	2	2	1	0	0	16	0	3	12	0	2	1	1	4	26	2	2	1	1	1
Pyrenophora tritici-repentis Pt-1C-BFP	3	7	12	13	3	3	0	0	4	4	2	7	2	14	7	11	3	0	0	0	0	4	6	0	2	8	3	0	4	2	2	1	0	0	16	0	3	12	0	2	1	1	4	25	2	2	1	1	1
Leptosphaeria maculans v23.1.3	3	7	13	15	3	3	0	0	3	2	3	7	3	18	8	10	2	0	0	0	1	4	6	1	2	8	2	0	4	2	1	1	1	0	11	0	2	8	0	3	1	0	3	20	1	3	1	1	1
Stagonospora nodorum SN15	2	10	15	21	4	5	0	0	7	7	3	7	3	15	7	14	3	0	0	0	0	3	4	0	2	10	4	0	4	2	2	1	1	0	14	0	2	9	0	2	1	1	3	28	3	2	1	1	1
Hysterium pulicare	3	6	14	20	2	4	0	0	3	4	2	10	2	20	8	11	5	0	0	0	0	4	8	1	3	9	1	0	4	1	2	1	2	0	11	0	3	12	0	4	1	0	2	21	0	2	1	1	1
Rhytidhysteron rufulum	3	8	16	21	2	4	0	0	4	2	3	11	4	18	7	14	4	0	0	0	0	4	8	1	3	9	2	1	5	1	2	1	1	0	16	0	2	11	0	4	1	0	2	28	1	1	1	1	1
Mycosphaerella populicola	0	4	10	7	0	0	0	0	0	1	3	13	3	12	7	6	2	0	0	0	0	0	5	2	1	7	2	0	1	2	1	1	0	0	8	0	0	9	0	2	1	1	2	1	0	1	5	1	0
Mycosphaerella populorum SO2202	0	4	10	7	0	0	0	0	0	1	2	13	3	14	7	6	2	0	0	0	0	1	5	3	2	9	2	0	1	2	1	1	0	1	8	0	0	9	0	2	2	1	2	2	0	1	6	1	0
Mycosphaerella fijiensis CIRAD86	4	7	16	10	0	1	0	0	1	0	2	14	2	17	7	11	2	0	0	1	0	1	5	1	1	10	4	1	3	3	2	1	0	1	15	0	0	11	0	3	2	1	4	3	1	1	4	1	1
Cladosporium fulvum	3	5	19	16	0	2	0	0	2	2	4	15	2	16	8	13	2	0	2	0	0	1	15	1	2	15	4	0	6	2	2	1	2	1	21	0	1	8	0	2	2	1	5	2	0	1	5	1	1
Dothistroma septosporum NZE10	2	4	12	12	0	1	0	0	1	2	4	13	2	16	8	10	2	0	1	1	0	2	4	1	2	10	2	0	3	2	1	1	0	1	11	0	1	8	0	1	1	1	4	2	1	1	6	1	1
Mycosphaerella graminicola IPO323	2	8	16	9	0	1	0	0	2	1	1	14	1	13	7	10	0	0	0	0	0	1	2	1	1	7	4	0	2	2	2	1	1	0	10	0	1	9	0	3	2	1	3	2	1	1	4	1	0
Baudoinia compniacensis UAMH 10762	3	5	9	16	1	2	0	1	4	2	1	8	1	15	5	4	1	0	0	0	0	1	6	0	3	6	2	0	3	2	1	1	0	0	4	0	1	9	0	3	0	0	3	1	1	1	3	1	1
Aspergillus nidulans FGSC A4	3	10	21	16	2	3	0	0	3	2	1	13	2	13	5	20	2	0	1	3	3	3	10	0	0	10	2	1	4	4	1	1	2	0	18	0	1	7	0	3	1	1	6	9	2	1	0	1	1
Botryotinia fuckeliana	3	2	16	16	1	2	0	0	2	3	5	11	5	21	6	10	1	0	0	0	2	4	19	0	0	4	1	0	4	2	1	1	1	0	4	0	2	8	0	4	2	1	4	9	1	1	2	2	0
Chaetomium globosum CBS 148.51	1	7	13	10	4	8	0	0	7	9	4	9	2	15	3	17	1	0	1	0	1	3	1	0	2	6	2	1	2	1	2	1	0	0	17	0	2	10	0	2	1	0	9	44	4	1	1	0	1
Fusarium oxysporum f. sp. lycopersici 4286	6	8	33	20	1	3	0	0	5	3	4	12	3	26	6	30	4	0	1	0	0	4	15	2	3	9	15	1	7	3	2	1	4	0	30	0	1	10	1	3	2	1	4	16	1	1	4	1	2
Fusarium graminearum PH-1	3	10	22	15	1	2	0	0	5	3	4	8	3	21	6	19	2	0	0	0	0	2	6	1	0	8	5	1	3	3	2	1	2	0	17	0	1	11	0	2	1	1	3	15	1	1	2	0	1
Magnaporthe oryzae 70-15 version 8	2	8	18	13	3	5	0	0	6	5	4	10	2	18	7	17	3	0	0	0	0	4	4	4	1	6	5	1	0	2	2	2	1	0	19	0	1	9	0	3	1	1	7	23	4	2	2	0	1
Nectria haematococca mpVI	5	11	38	18	1	3	0	0	3	3	6	9	2	21	6	28	4	1	3	0	0	2	11	0	0	9	6	2	8	2	2	1	1	0	32	0	1	10	1	4	1	1	5	12	2	1	2	0	0
Neurospora crassa OR74A	1	5	9	7	3	5	0	0	4	2	1	10	2	14	4	12	0	0	0	1	1	0	2	0	2	5	1	0	2	1	2	1	0	0	7	0	1	8	0	1	1	1	6	14	0	1	2	0	1
Saccharomyces cerevisiae S288c	0	0	0	5	0	0	0	0	0	0	0	9	1	5	4	2	0	0	0	0	0	0	1	0	0	1	1	0	0	0	2	1	0	0	0	0	0	3	0	0	0	0	0	0	0	1	0	1	0
Sclerotinia sclerotiorum 1980	3	2	13	14	1	3	0	0	2	3	5	10	4	19	6	13	1	0	0	1	1	3	17	0	0	6	1	0	4	2	1	1	0	0	4	0	2	8	0	2	2	1	4	9	0	1	2	2	0
Trichoderma reesei QM6a	2	7	13	8	1	2	0	0	1	3	2	5	2	16	5	20	3	0	1	1	0	8	4	0	5	4	0	0	1	2	2	1	1	0	2	0	1	8	0	0	0	2	6	3	1	1	3	2	1
Verticillium dahliae VdLs.17	3	6	17	13	4	6	0	0	4	5	6	8	4	12	7	19	3	0	1	0	1	5	12	0	1	9	3	1	5	1	2	2	1	0	22	0	2	8	1	2	1	1	3	27	0	1	2	0	1
Coprinopsis cinerea Okayama 7 (#130)	2	2	7	26	5	7	0	1	5	6	1	9	4	32	4	9	2	1	4	0	0	0	3	0	3	3	0	0	0	0	2	1	0	0	4	1	0	8	0	1	1	0	1	33	3	1	0	0	0
Cryptococcus neoformans H99	0	0	8	10	0	0	0	1	0	0	0	10	2	12	1	4	1	1	0	0	0	0	1	0	0	3	1	1	0	1	2	1	0	0	0	0	0	3	0	1	0	0	0	1	0	0	0	0	0
Laccaria bicolor	0	2	2	23	0	0	0	1	0	0	3	10	2	31	4	11	2	1	3	0	0	1	7	0	9	5	0	0	1	0	2	1	0	0	0	0	0	11	0	0	0	0	2	13	0	1	0	0	0
Melampsora laricis-populina	0	4	3	29	0	8	0	1	6	0	10	7	4	11	2	15	3	1	0	0	5	7	3	0	0	3	2	0	1	0	3	1	0	0	8	0	0	13	0	3	0	0	0	4	0	1	0	0	0
Phanerochaete chrysosporium	2	2	11	19	1	9	0	1	6	1	2	9	2	23	2	11	3	0	0	1	0	3	4	0	2	6	0	0	3	0	2	1	0	0	4	0	2	6	0	2	1	0	2	15	0	1	0	0	0
Postia placenta Mad-698-R	4	6	9	36	0	0	0	0	4	0	4	11	3	39	4	20	6	2	0	0	0	3	11	0	6	7	0	0	2	0	12	2	0	0	1	0	0	9	0	3	2	0	6	4	0	3	0	0	0
Puccinia graminis f. tritici	0	10	2	27	0	8	0	0	5	0	3	5	3	9	2	17	2	1	0	0	5	12	1	0	0	2	2	0	1	1	3	1	0	0	2	0	0	14	0	0	0	0	0	3	0	1	0	1	0
Schizophyllum commune H4-8	3	4	12	16	1	2	0	1	5	1	1	13	3	35	3	16	3	2	0	1	1	1	3	2	5	4	1	0	4	0	2	1	0	0	19	0	1	7	0	2	1	0	2	22	1	1	0	0	0
Ustilago maydis	0	1	3	12	0	0	1	1	2	1	0	4	1	20	2	4	2	1	0	1	1	1	1	0	2	2	2	0	1	1	2	2	0	1	3	0	2	3	0	2	0	0	1	0	1	1	0	0	0
PL family	1	3	4	7	8	9	11	14	20	total
Cochliobolus heterostrophus C5	6	5	4	0	0	0	0	0	0	15
Cochliobolus heterostrophus C4	6	5	4	0	0	0	0	0	0	15
Cochliobolus sativus ND90Pr	6	5	4	0	0	0	0	0	0	15
Setosphaeria turcica Et28A	5	5	4	0	0	0	0	0	0	14
Alternaria brassicicola ATCC 96866	8	11	3	0	0	1	0	0	0	23
Pyrenophora teres f. teres 0-1	3	3	4	0	0	0	0	0	0	10
Pyrenophora tritici-repentis Pt-1C-BFP	3	3	4	0	0	0	0	0	0	10
Leptosphaeria maculans v23.1.3	9	6	4	0	0	0	0	0	0	19
Stagonospora nodorum SN15	4	2	4	0	0	0	0	0	0	10
Hysterium pulicare	2	0	1	0	0	0	0	0	1	4
Rhytidhysteron rufulum	6	5	4	0	0	1	0	0	1	17
Mycosphaerella populicola	2	1	2	0	0	0	0	0	0	5
Mycosphaerella populorum SO2202	2	2	2	0	0	0	0	0	0	6
Mycosphaerella fijiensis CIRAD86	2	1	2	0	0	0	0	0	0	5
Cladosporium fulvum	3	3	2	1	0	0	0	0	0	9
Dothistroma septosporum NZE10	1	0	2	0	0	0	0	1	0	4
Mycosphaerella graminicola IPO323	2	1	0	0	0	0	0	0	0	3
Baudoinia compniacensis UAMH 10762	0	0	0	0	0	0	0	0	0	0
Aspergillus nidulans FGSC A4	9	5	4	0	0	1	1	0	2	22
Botryotinia fuckeliana	6	2	0	1	0	0	0	0	0	9
Chaetomium globosum CBS 148.51	7	4	2	0	0	1	0	0	1	15
Fusarium oxysporum f. sp. lycopersici 4286	11	7	3	0	0	2	1	0	0	24
Fusarium graminearum PH-1	9	7	3	0	0	1	0	0	1	21
Magnaporthe oryzae 70-15 version 8	2	1	1	0	0	0	0	0	1	5
Nectria haematococca mpVI	13	11	5	1	0	1	1	0	1	33
Neurospora crassa OR74A	1	1	1	0	0	0	0	0	1	4
Saccharomyces cerevisiae S288c	0	0	0	0	0	0	0	0	0	0
Sclerotinia sclerotiorum 1980	4	0	0	1	0	0	0	0	0	5
Trichoderma reesei QM6a	0	0	0	2	1	0	0	0	2	5
Verticillium dahliae VdLs.17	17	11	4	0	0	2	1	0	0	35
Coprinopsis cinerea Okayama 7 (#130)	1	2	2	0	1	0	0	7	0	13
Cryptococcus neoformans H99	0	0	1	0	0	0	0	2	0	3
Laccaria bicolor	0	0	0	0	1	0	0	6	0	7
Melampsora laricis-populina	4	0	0	0	0	0	0	2	0	6
Phanerochaete chrysosporium	0	0	0	0	1	0	0	3	0	4
Postia placenta Mad-698-R	0	0	0	0	0	0	0	8	0	8
Puccinia graminis f. tritici	4	0	0	0	0	0	0	0	0	4
Schizophyllum commune H4-8	5	4	3	0	1	1	0	2	0	16
Ustilago maydis	1	0	0	0	0	0	0	0	0	1
CE family	1	2	3	4	5	8	9	12	15	16	total
Cochliobolus heterostrophus C5	8	0	3	10	15	3	2	3	1	4	49
Cochliobolus heterostrophus C4	8	0	3	10	13	3	2	3	1	3	46
Cochliobolus sativus ND90Pr	7	0	4	10	14	3	2	3	1	3	47
Setosphaeria turcica Et28A	5	0	3	10	11	3	2	3	1	3	41
Alternaria brassicicola ATCC 96866	3	1	5	6	7	7	2	4	2	3	40
Pyrenophora teres f. teres 0-1	4	1	3	9	11	2	2	3	1	3	39
Pyrenophora tritici-repentis Pt-1C-BFP	3	1	3	10	10	2	2	3	1	3	38
Leptosphaeria maculans v23.1.3	3	1	2	7	8	3	2	3	2	2	33
Stagonospora nodorum SN15	10	1	3	11	10	6	2	3	1	2	49
Hysterium pulicare	7	0	3	7	2	7	2	2	2	5	37
Rhytidhysteron rufulum	7	0	19	6	0	4	1	2	3	4	46
Mycosphaerella populicola	1	0	0	2	4	0	1	2	0	0	10
Mycosphaerella populorum SO2202	1	0	1	3	6	0	1	2	0	1	15
Mycosphaerella fijiensis CIRAD86	4	0	2	2	7	3	2	2	0	3	25
Cladosporium fulvum	4	0	1	3	11	2	2	2	0	7	32
Dothistroma septosporum NZE10	1	0	2	4	4	3	1	2	0	5	22
Mycosphaerella graminicola IPO323	2	0	0	4	6	1	0	0	0	2	15
Baudoinia compniacensis UAMH 10762	2	0	0	5	3	1	2	0	1	2	16
Aspergillus nidulans FGSC A4	3	0	5	7	4	3	1	2	0	3	28
Botryotinia fuckeliana	2	0	1	5	11	5	2	3	0	6	35
Chaetomium globosum CBS 148.51	11	1	7	5	5	2	1	2	3	2	39
Fusarium oxysporum f. sp. lycopersici 4286	7	1	6	8	11	8	1	4	0	4	50
Fusarium graminearum PH-1	4	1	5	7	12	6	1	3	0	2	41
Magnaporthe oryzae 70-15 version 8	8	1	6	11	18	1	1	3	1	2	52
Nectria haematococca mpVI	1	1	11	6	7	7	2	2	0	3	40
Neurospora crassa OR74A	6	0	3	4	3	1	1	1	1	1	21
Saccharomyces cerevisiae S288c	0	0	0	2	0	0	0	0	0	0	2
Sclerotinia sclerotiorum 1980	2	0	1	4	8	5	1	3	1	5	30
Trichoderma reesei QM6a	2	0	3	3	4	0	1	0	1	2	16
Verticillium dahliae VdLs.17	5	0	6	8	14	8	1	4	1	3	50
Coprinopsis cinerea Okayama 7 (#130)	4	0	3	17	6	0	2	1	15	2	50
Cryptococcus neoformans H99	1	0	0	4	0	0	1	0	0	0	6
Laccaria bicolor	0	0	0	11	1	4	0	0	0	4	20
Melampsora laricis-populina	0	0	0	18	12	4	0	0	0	1	35
Phanerochaete chrysosporium	4	0	0	4	0	2	1	0	3	1	15
Postia placenta Mad-698-R	0	0	0	3	0	4	3	0	2	9	21
Puccinia graminis f. tritici	0	0	0	17	0	7	0	0	0	1	25
Schizophyllum commune H4-8	11	0	0	9	1	2	1	2	2	10	38
Ustilago maydis	1	0	0	7	3	1	1	0	0	0	13
CBM family	1	4	5	6	12	13	14	18	19	20	21	24	32	33	35	38	42	43	48	50	52	63	total
Cochliobolus heterostrophus C5	11	0	0	1	0	0	0	30	0	2	1	0	1	0	4	0	1	2	3	43	0	2	101
Cochliobolus heterostrophus C4	9	0	0	1	0	0	0	29	0	2	1	0	1	0	5	0	1	2	3	7	0	2	63
Cochliobolus sativus ND90Pr	11	0	0	1	0	0	0	36	0	2	1	0	1	0	5	0	1	2	3	32	0	2	97
Setosphaeria turcica Et28A	10	0	0	0	0	0	0	26	0	2	1	0	1	0	5	0	1	2	3	15	0	2	68
Alternaria brassicicola ATCC 96866	9	0	0	0	0	0	0	24	0	2	1	2	0	0	4	0	1	2	3	4	0	1	53
Pyrenophora teres f. teres 0-1	12	0	0	1	0	0	0	21	0	2	1	0	1	0	4	0	1	2	3	11	0	1	60
Pyrenophora tritici-repentis Pt-1C-BFP	10	0	0	1	0	0	0	19	0	2	1	0	1	0	3	0	1	2	3	1	0	1	45
Leptosphaeria maculans v23.1.3	5	0	0	0	0	0	0	29	0	3	1	0	1	0	3	0	0	2	2	5	0	1	52
Stagonospora nodorum SN15	10	0	0	1	0	0	0	30	0	3	1	0	0	0	3	0	1	1	3	7	0	1	61
Hysterium pulicare	8	0	0	0	0	1	0	15	0	0	1	0	3	0	3	0	0	2	4	0	0	1	38
Rhytidhysteron rufulum	11	0	0	0	0	1	0	20	0	2	1	0	1	0	3	0	0	1	3	9	0	1	53
Mycosphaerella populicola	4	0	0	0	0	0	1	3	0	3	2	0	2	0	0	0	1	1	3	5	0	1	26
Mycosphaerella populorum SO2202	4	0	0	0	0	0	1	4	0	3	2	0	2	0	1	0	1	1	3	5	0	1	28
Mycosphaerella fijiensis CIRAD86	1	0	0	0	0	1	1	3	0	3	2	0	1	0	2	0	1	2	3	9	0	1	30
Cladosporium fulvum	0	0	0	0	0	1	1	7	0	4	1	0	1	0	2	0	1	1	3	4	1	1	28
Dothistroma septosporum NZE10	1	0	0	0	0	0	1	6	0	4	1	0	1	0	1	0	1	1	3	3	0	1	24
Mycosphaerella graminicola IPO323	0	0	0	0	0	0	0	6	0	3	1	0	0	0	1	0	0	1	2	4	1	2	21
Baudoinia compniacensis UAMH 10762	4	1	0	0	0	0	0	4	0	1	2	0	1	0	0	0	0	1	3	1	0	0	18
Aspergillus nidulans FGSC A4	7	0	0	1	0	0	1	18	0	4	1	2	0	0	2	0	1	3	3	3	0	1	47
Botryotinia fuckeliana	16	0	0	0	0	1	0	16	0	3	1	15	2	0	3	0	1	1	3	1	0	1	64
Chaetomium globosum CBS 148.51	34	0	0	3	0	0	0	28	0	2	1	11	0	0	3	0	1	1	2	1	0	0	87
Fusarium oxysporum f. sp. lycopersici 4286	13	0	0	1	4	1	0	36	0	2	10	2	3	0	4	3	1	0	1	2	0	2	85
Fusarium graminearum PH-1	12	0	0	1	0	2	0	35	0	2	2	1	4	0	2	0	1	1	2	2	0	3	70
Magnaporthe oryzae 70-15 version 8	25	0	0	2	0	0	0	57	0	3	1	0	0	0	3	0	2	2	3	17	1	1	117
Nectria haematococca mpVI	16	0	0	0	0	0	0	27	0	2	2	6	3	0	2	1	1	1	3	1	0	3	68
Neurospora crassa OR74A	19	0	0	0	0	2	0	3	0	2	1	8	1	0	0	1	0	1	1	2	1	0	42
Saccharomyces cerevisiae S288c	0	0	0	0	0	0	0	2	1	0	4	0	0	0	0	0	0	2	3	0	0	0	12
Sclerotinia sclerotiorum 1980	19	0	0	0	0	1	0	18	0	3	1	15	1	0	1	0	1	1	3	0	0	1	65
Trichoderma reesei QM6a	14	0	0	0	0	1	0	8	0	1	1	4	2	0	0	0	2	2	3	16	0	0	54
Verticillium dahliae VdLs.17	30	0	0	0	0	0	0	25	0	4	0	6	0	0	4	1	2	1	3	5	0	1	82
Coprinopsis cinerea Okayama 7 (#130)	46	0	2	0	1	24	0	1	0	3	5	0	0	0	1	0	0	2	3	1	0	0	89
Cryptococcus neoformans H99	0	0	0	0	0	5	0	1	0	0	2	0	0	0	0	0	0	1	1	0	0	0	10
Laccaria bicolor	1	0	2	0	2	9	0	1	0	1	2	0	0	0	0	0	0	5	3	4	1	0	31
Melampsora laricis-populina	0	0	0	0	1	0	0	0	0	0	1	0	0	0	0	0	0	1	2	0	0	2	7
Phanerochaete chrysosporium	30	0	3	0	0	5	0	1	0	2	2	0	0	0	1	0	0	1	1	1	0	0	47
Postia placenta Mad-698-R	0	0	5	0	1	8	0	2	0	2	3	0	0	0	1	0	0	4	2	0	0	0	28
Puccinia graminis f. tritici	0	0	0	0	1	0	0	0	0	0	1	0	2	0	0	0	0	1	3	0	0	0	8
Schizophyllum commune H4-8	5	0	3	0	1	16	0	1	0	1	3	0	0	0	1	0	0	1	4	3	0	1	40
Ustilago maydis	0	0	0	0	0	0	0	2	0	0	0	0	0	1	1	0	0	1	2	0	0	0	7
GT family	1	2	3	4	5	8	10	15	17	18	20	21	22	24	25	31	32	33	34	35	39	41	43	47	48	49	50	55	57	58	59	61	62	64	66	69	71	76	90	91	total
Cochliobolus heterostrophus C5	9	19	1	5	0	10	0	4	0	0	3	1	4	1	2	4	6	1	8	1	3	1	0	0	1	0	1	0	2	1	2	0	3	0	1	2	1	1	5	0	103
Cochliobolus heterostrophus C4	8	19	1	5	0	9	0	4	0	0	3	1	4	1	2	4	5	1	5	1	3	1	0	0	1	0	1	0	2	1	1	0	3	0	1	2	1	1	5	0	96
Cochliobolus sativus ND90Pr	9	18	1	5	0	8	0	4	0	0	3	1	4	1	3	4	5	1	8	1	3	1	0	0	1	0	1	0	2	1	1	0	3	0	1	3	1	1	4	0	99
Setosphaeria turcica Et28A	8	16	1	5	0	9	0	3	0	0	3	1	4	1	1	4	5	1	6	1	4	1	0	0	1	0	1	0	2	1	1	0	3	0	1	3	1	1	5	0	94
Alternaria brassicicola ATCC 96866	7	14	2	5	0	5	0	2	0	0	3	1	4	1	2	4	6	1	5	1	3	1	0	0	0	0	1	1	1	1	1	0	3	0	1	3	1	0	3	0	83
Pyrenophora teres f. teres 0-1	6	18	1	6	0	9	0	3	0	0	3	1	4	1	2	4	7	1	7	1	3	1	0	0	1	0	1	1	2	1	1	0	4	0	1	4	1	0	3	0	98
Pyrenophora tritici-repentis Pt-1C-BFP	5	16	1	5	0	8	0	3	0	0	3	1	4	1	2	4	5	1	6	1	3	1	0	0	1	0	1	1	2	1	1	0	3	0	1	4	1	1	4	0	91
Leptosphaeria maculans v23.1.3	6	16	1	5	0	9	0	3	0	0	3	1	4	1	2	5	5	1	7	1	3	1	0	0	1	0	1	1	2	1	1	0	3	0	1	2	2	1	4	0	94
Stagonospora nodorum SN15	9	12	1	5	0	8	0	3	0	0	3	1	4	1	3	6	5	1	5	1	3	1	0	0	1	0	1	1	2	1	1	0	2	0	1	3	1	1	2	0	89
Hysterium pulicare	6	13	1	6	3	10	0	3	0	0	3	1	4	1	6	8	3	1	4	1	3	1	0	0	0	0	1	0	2	1	1	0	3	0	1	7	0	0	4	0	98
Rhytidhysteron rufulum	9	14	1	5	3	7	0	3	0	0	3	0	3	1	5	4	3	1	5	1	4	1	0	0	1	0	1	0	1	0	1	0	3	0	1	4	1	0	3	0	89
Mycosphaerella populicola	5	15	1	5	1	11	0	3	2	0	3	1	4	1	2	6	5	1	6	1	3	1	0	0	1	0	1	0	2	1	1	1	3	0	1	2	1	1	3	0	95
Mycosphaerella populorum SO2202	5	16	1	5	1	11	0	3	1	0	3	1	4	1	3	6	4	1	6	1	3	1	0	0	1	0	1	0	2	1	1	1	3	0	1	2	1	1	3	0	95
Mycosphaerella fijiensis CIRAD86	5	18	1	4	2	10	0	4	1	0	3	1	4	1	4	5	6	1	4	1	3	1	0	0	1	0	1	0	3	1	1	0	3	0	1	1	0	1	5	0	97
Cladosporium fulvum	6	18	1	5	2	10	0	3	3	0	3	1	4	1	2	8	5	1	6	1	3	1	0	0	1	0	1	0	2	1	0	0	3	0	1	2	4	0	5	0	104
Dothistroma septosporum NZE10	5	15	1	5	2	11	0	4	3	0	3	1	4	1	6	6	7	1	5	1	3	1	0	0	1	0	1	0	2	1	1	0	3	0	1	2	4	1	7	1	110
Mycosphaerella graminicola IPO323	5	14	1	4	3	10	0	3	2	0	3	1	4	1	3	7	7	1	5	1	3	1	0	0	1	0	1	0	2	1	1	0	3	1	1	1	2	1	5	0	99
Baudoinia compniacensis UAMH 10762	8	15	1	5	1	6	0	3	1	0	3	1	4	1	0	4	3	1	3	1	3	1	0	0	1	0	1	0	2	1	1	0	4	0	1	1	3	1	4	0	85
Aspergillus nidulans FGSC A4	9	14	1	7	2	6	0	3	0	0	4	1	4	1	4	8	7	1	3	1	3	1	0	0	1	0	1	0	2	1	1	0	3	0	1	3	2	0	2	0	97
Botryotinia fuckeliana	13	12	1	5	1	7	0	4	2	0	3	1	4	1	2	6	6	0	1	1	3	1	0	0	2	0	1	0	2	1	0	0	3	0	1	3	5	2	3	0	97
Chaetomium globosum CBS 148.51	8	15	1	7	1	4	0	4	1	0	3	1	3	1	3	5	6	1	2	1	3	1	0	0	1	0	1	1	2	0	1	0	3	0	1	2	4	1	4	0	92
Fusarium oxysporum f. sp. lycopersici 4286	24	20	1	9	0	11	0	4	2	0	3	1	4	1	0	5	6	1	3	2	3	1	0	0	1	0	1	0	2	1	1	0	3	2	1	4	3	1	5	0	126
Fusarium graminearum PH-1	16	19	1	5	0	6	0	5	1	0	3	1	4	1	0	5	5	1	2	1	3	1	0	0	1	0	1	0	2	1	1	0	2	2	1	1	4	1	6	0	103
Magnaporthe oryzae 70-15 version 8	13	12	1	4	1	2	0	4	1	0	3	1	4	1	7	4	8	1	2	1	3	1	0	0	1	0	1	0	2	1	1	3	3	0	1	4	4	1	6	0	102
Nectria haematococca mpVI	21	21	1	6	0	6	0	5	1	0	3	1	4	1	0	5	9	1	2	1	3	1	0	0	2	0	1	0	2	1	1	0	3	2	1	5	3	1	5	0	119
Neurospora crassa OR74A	6	11	1	6	2	2	0	5	1	0	3	1	3	1	1	3	4	1	2	1	3	1	0	0	1	0	1	1	2	1	1	0	3	0	1	2	1	1	3	0	76
Saccharomyces cerevisiae S288c	3	5	2	3	0	3	0	9	0	0	5	0	4	1	0	0	4	1	2	1	7	0	0	0	3	0	1	0	2	1	1	0	3	0	1	0	6	1	0	0	69
Sclerotinia sclerotiorum 1980	10	15	1	4	1	6	0	4	2	0	3	1	4	1	3	4	4	1	2	1	3	1	0	0	1	0	1	0	2	1	1	0	3	0	1	2	2	1	3	0	89
Trichoderma reesei QM6a	8	13	1	5	0	3	0	4	1	0	4	1	4	1	1	7	8	1	2	1	3	1	0	0	1	0	1	0	2	1	1	0	3	2	1	3	1	1	6	0	92
Verticillium dahliae VdLs.17	12	17	1	6	0	4	0	4	0	0	3	1	4	1	0	7	3	1	2	1	3	1	0	0	2	0	1	0	2	1	1	1	3	2	1	2	0	1	8	0	96
Coprinopsis cinerea Okayama 7 (#130)	5	13	1	4	1	3	0	7	0	0	3	1	4	1	0	1	1	1	0	1	3	0	0	0	2	1	1	0	2	1	1	0	0	0	1	4	0	1	7	0	71
Cryptococcus neoformans H99	3	10	1	5	1	4	0	1	0	0	2	1	3	1	0	2	9	1	0	1	3	0	0	1	1	0	1	0	0	1	0	0	0	0	1	3	2	1	6	0	65
Laccaria bicolor	6	21	1	6	3	7	0	7	1	0	4	1	4	1	0	1	1	1	0	1	8	0	0	0	2	0	1	0	2	1	1	0	0	0	1	4	0	1	8	0	95
Melampsora laricis-populina	6	14	1	5	2	3	0	2	0	2	2	1	3	1	0	5	4	1	0	0	3	1	0	0	8	1	1	0	2	1	1	0	0	0	1	1	2	1	9	0	84
Phanerochaete chrysosporium	6	13	1	4	1	9	0	2	1	0	3	1	2	1	0	1	1	1	0	1	3	1	0	0	2	1	1	0	2	1	1	0	0	0	1	2	0	1	1	0	65
Postia placenta Mad-698-R	6	27	3	7	1	7	0	4	0	0	6	1	5	2	0	1	1	2	0	2	5	0	0	0	2	2	2	0	2	0	1	0	0	0	2	5	0	2	2	0	100
Puccinia graminis f. tritici	8	15	2	4	2	1	1	2	0	0	2	2	4	1	2	5	5	1	0	0	3	1	3	0	1	1	1	0	2	1	0	0	0	0	1	2	1	1	8	0	83
Schizophyllum commune H4-8	9	12	1	4	2	5	0	6	1	1	3	1	3	1	0	1	3	1	0	1	3	0	0	0	2	1	1	0	2	1	1	0	0	0	1	2	0	1	6	0	76
Ustilago maydis	4	11	1	4	0	1	0	2	1	0	3	1	4	1	0	3	2	1	0	0	3	1	0	0	1	0	1	0	2	1	1	0	0	0	1	3	2	1	2	0	58
[truncated: 24 more columns]
