# Supplementary material for: Diverse Lifestyles and Strategies of Plant Pathogenesis Encoded in the Genomes of Eighteen Dothideomycetes Fungi
Source: PLoS Pathog. 2012 Dec 6;8(12):e1003037. doi: 10.1371/journal.ppat.1003037 (PMC3516569; doi:10.1371/journal.ppat.1003037)
Supplement: Table S23 — Predicted peptidases in the genomes of 18 Dothideomycetes and in those of the outgroups used. Both the full set of peptidases and the subset of secreted peptidases are indicated. (XLS) [file ppat.1003037.s032.xls]

## Sheet: Peptidases
	All peptidases
	Species			A01	A02	A11	A22	A28	C01	C02	C12	C13	C14	C15	C19	C25	C26	C44	C45	C48	C50	C54	C56	C65	C69	C85	C88	G01	I09	I32	I34	I39	I48	I51	I63	I66	I78	I87	M01	M03	M04	M06	M10	M12	M13	M14	M16	M17	M18
Ascomycetes	Alternaria brassicicola	Dothideomycetes	Pleosporales	4	0	0	0	1	1	2	3	1	1	0	4	0	3	0	1	1	0	1	0	0	0	1	1	0	2	1	0	0	0	7	2	0	1	4	2	2	0	0	0	0	2	7	4	0	2
	Cochliobolus heterostrophus C4	Dothideomycetes	Pleosporales	11	0	0	1	0	2	3	5	1	4	1	11	0	3	2	1	3	1	1	0	1	1	2	1	3	2	1	0	0	0	5	3	0	1	4	3	2	0	1	1	2	2	7	4	0	2
	Cochliobolus heterostrophus C5	Dothideomycetes	Pleosporales	16	0	0	1	0	2	3	5	1	4	1	11	0	3	2	1	3	2	1	0	1	1	2	1	3	2	1	0	0	0	5	3	0	1	4	3	2	0	1	1	2	4	7	4	0	2
	Cochliobolus sativus	Dothideomycetes	Pleosporales	9	0	0	1	0	2	3	4	1	3	1	12	0	4	2	1	3	1	1	1	1	1	2	1	1	1	1	0	0	0	4	3	0	1	4	3	2	0	1	1	2	1	7	4	0	2
	Leptosphaeria maculans	Dothideomycetes	Pleosporales	4	0	0	1	0	1	1	5	1	0	1	7	0	3	1	1	0	0	1	0	1	0	1	1	0	2	1	0	0	0	6	3	0	0	4	2	2	0	0	0	1	1	6	5	0	2
	Pyrenophora terres	Dothideomycetes	Pleosporales	7	0	1	1	1	1	3	4	1	2	1	13	0	4	2	1	3	1	1	0	1	1	1	1	1	2	1	0	0	0	5	2	0	1	4	3	2	1	1	0	2	3	6	4	0	2
	Pyrenophora tritici-repentis	Dothideomycetes	Pleosporales	8	0	0	1	1	1	3	3	1	2	1	12	0	5	2	1	3	1	1	0	1	0	2	1	1	2	1	0	0	0	5	2	0	1	4	3	2	0	1	0	1	3	5	4	0	2
	Setosphaeria turcica	Dothideomycetes	Pleosporales	8	0	0	1	0	1	3	5	1	2	1	11	0	3	2	1	4	1	1	0	1	0	2	1	1	2	1	0	0	0	7	1	0	1	4	3	2	0	0	0	1	2	7	4	0	2
	Stagonospora nodorum	Dothideomycetes	Pleosporales	10	0	0	1	1	1	1	4	1	2	1	13	0	3	1	1	3	1	1	0	1	0	2	1	0	2	1	0	0	0	8	1	0	1	4	3	2	0	0	2	0	2	6	4	0	2
	Cladosporium fulvum	Dothideomycetes	Capnodiales	14	0	0	1	1	1	3	3	1	2	1	13	0	3	2	1	4	1	1	0	1	0	2	1	0	2	1	0	0	0	3	1	0	1	4	3	5	0	0	0	3	0	4	4	0	2
	Dothistroma septosporum	Dothideomycetes	Capnodiales	12	0	0	1	0	1	1	3	1	2	0	12	0	3	2	1	4	1	1	0	1	0	2	1	1	2	1	0	0	0	5	0	0	1	4	3	2	0	0	0	2	0	1	4	0	2
	Baudoinia compniacensis	Dothideomycetes	Capnodiales	12	0	0	1	0	1	3	3	1	2	1	13	0	2	2	1	4	1	1	0	1	0	1	1	1	2	1	0	0	0	4	1	0	1	4	3	2	0	0	0	1	2	0	4	0	2
	Mycosphaerella fijiensis	Dothideomycetes	Capnodiales	14	0	0	1	0	1	4	3	1	2	1	12	0	3	2	2	3	1	1	0	1	0	2	1	2	2	1	0	0	0	4	1	0	1	4	4	5	0	0	0	1	1	0	4	0	2
	Mycosphaerella graminicola	Dothideomycetes	Capnodiales	20	0	0	1	0	1	2	3	1	1	1	11	0	3	3	1	3	1	1	0	1	0	2	1	4	2	1	0	0	0	5	0	0	1	4	3	18	0	0	0	2	0	1	4	0	2
	Mycosphaerella populicola	Dothideomycetes	Capnodiales	11	0	0	1	0	1	1	3	1	2	1	15	0	3	2	1	3	1	1	0	1	0	2	1	1	2	1	0	0	0	2	1	0	1	4	3	4	0	0	0	1	1	2	4	0	2
	Mycosphaerella populorum	Dothideomycetes	Capnodiales	11	0	0	1	0	1	1	3	1	2	1	15	0	3	2	1	3	1	1	0	1	0	2	1	1	2	1	0	0	0	3	1	0	1	4	3	6	0	0	0	1	1	2	4	0	2
	Hysterium pulicare	Dothideomycetes	Hysteriales	8	0	0	1	1	2	3	4	1	2	3	11	0	3	3	1	5	1	1	1	1	0	2	1	2	2	1	0	0	0	7	0	0	0	4	3	2	1	1	1	5	4	3	5	0	2
	Rhytidhysteron rufulum	Dothideomycetes	Hysteriales	8	0	0	1	1	2	3	4	1	6	3	13	0	4	3	1	3	1	1	0	1	0	2	1	1	2	1	0	0	0	7	0	0	1	3	3	2	1	2	5	0	3	3	5	0	2
	Saccharomyces cerevisiae	Saccharomycetes	Saccharomycetales	9	0	0	1	1	1	1	1	1	1	0	17	0	4	5	0	3	1	1	4	0	0	1	1	0	2	1	1	0	0	3	1	0	0	2	4	2	0	0	0	0	0	0	6	0	2
	Aspergillus nidulans	Eurotiomycetes	Eurotiales	5	0	0	0	0	1	2	4	1	0	0	4	0	3	1	2	1	1	1	0	1	0	1	1	2	2	1	0	1	0	4	2	0	1	4	3	1	0	0	1	1	2	1	4	0	3
	Botrytis cinerea	Leotiomycetes	Helotiales	6	6	0	0	0	1	0	1	1	0	0	3	0	3	2	1	1	0	0	0	0	0	0	0	2	2	1	0	0	0	4	0	0	1	3	1	2	0	0	0	1	4	1	5	0	2
	Sclerotinia sclerotiorum	Leotiomycetes	Helotiales	10	6	0	1	1	1	3	3	1	1	1	10	0	3	2	1	3	0	1	1	1	0	1	1	2	1	1	0	0	0	5	0	0	1	4	2	2	1	0	1	1	2	1	3	0	2
	Fusarium graminearum	Sordariomycetes	Hypocreales	12	0	0	1	1	1	4	3	1	5	1	9	0	3	1	1	3	1	1	0	1	0	1	1	0	2	1	0	0	0	4	4	0	1	4	3	4	2	2	4	2	4	4	4	0	2
	Fusarium oxysporum	Sordariomycetes	Hypocreales	16	0	2	1	1	1	16	3	1	5	1	8	0	3	1	2	3	1	1	0	0	0	1	0	2	2	1	0	0	0	4	2	0	1	4	3	4	1	6	2	3	11	4	7	0	2
	Trichoderma reesei	Sordariomycetes	Hypocreales	13	0	0	1	0	1	3	3	1	2	1	9	0	2	2	0	3	1	1	0	0	0	1	0	4	1	1	0	0	0	3	0	0	1	4	3	2	2	1	1	1	0	3	5	0	2
	Verticillium dahliae	Sordariomycetes	Hypocreales	12	0	0	1	1	1	4	5	1	2	1	10	1	5	1	0	3	1	1	0	1	0	1	0	0	2	1	0	0	0	6	1	0	1	4	3	2	0	1	1	1	3	14	5	0	2
	Nectria haematococca	Sordariomycetes	Hypocreales	14	0	0	1	0	1	5	3	1	6	1	9	0	5	1	3	4	1	0	1	1	0	1	0	2	2	1	0	0	0	5	3	1	1	4	5	3	1	1	8	2	2	3	4	0	2
	Chaetomium globosum	Sordariomycetes	Sordariales	13	0	0	1	1	1	2	2	1	3	1	10	0	2	3	1	3	1	1	0	1	0	0	0	3	2	1	0	1	0	3	2	0	1	4	4	2	0	0	0	0	6	2	4	0	2
	Neurospora crassa	Sordariomycetes	Sordariales	14	0	0	1	1	1	4	2	1	2	1	10	0	4	2	0	3	1	1	1	1	0	1	0	1	3	1	0	0	0	3	0	0	1	4	3	2	0	0	0	1	0	1	4	0	2
	Magnaporthe grisea	Sordariomycetes	Magnaporthales	16	0	1	1	1	1	5	3	1	2	1	9	0	3	0	0	3	1	1	0	1	1	1	1	1	2	1	0	0	0	8	3	0	1	4	3	2	0	1	0	2	3	8	4	0	2
Basidiomycetes	Coprinus cinereus	Agaricomycetes	Agaricales	11	0	0	0	1	0	8	3	1	12	1	17	0	2	3	0	5	1	1	0	1	0	2	1	0	1	1	0	0	0	6	5	4	0	4	2	2	0	0	0	1	2	1	4	1	1
	Laccaria bicolor	Agaricomycetes	Agaricales	23	0	0	1	1	3	7	5	1	14	0	17	0	5	3	0	4	7	1	0	1	0	2	1	0	2	1	0	0	19	3	4	8	0	5	2	2	0	0	7	2	2	1	3	3	2
	Schizophyllum commune	Agaricomycetes	Agaricales	26	0	0	1	0	0	1	3	1	12	2	20	0	2	3	1	8	1	2	0	1	0	2	1	1	2	1	0	0	0	7	3	0	0	3	5	2	0	0	0	1	2	1	3	2	1
	Phanerochaete chrysosporium	Agaricomycetes	Polyporales	50	0	2	1	2	0	0	3	1	4	1	14	0	2	4	1	3	1	1	0	1	0	1	1	12	0	1	0	0	0	5	1	3	0	4	4	2	0	0	0	1	2	1	3	1	1
	Postia placenta	Agaricomycetes	Polyporales	13	0	0	1	0	0	0	2	0	5	3	8	0	0	0	0	5	0	0	0	0	0	0	0	0	0	2	0	0	0	2	0	0	0	2	1	3	0	0	0	0	1	0	0	3	0
	Cryptococcus neoformans	Tremellomycetes	Tremellales	8	0	0	1	1	0	0	2	1	2	0	11	0	2	2	0	1	1	1	1	1	0	3	1	0	0	1	0	0	0	4	0	0	0	3	2	3	0	0	0	1	1	1	4	0	1
	Malassezia globosa	Tremellomycetes	Malasseziales	11	0	0	1	0	0	1	1	1	0	0	6	0	2	1	0	0	0	1	0	0	0	0	0	0	1	1	0	0	0	0	0	0	0	2	0	1	0	0	0	0	1	0	1	1	1
	Melampsora larici-populina	Urediniomycetes	Uredinales	24	0	0	1	1	2	1	2	1	1	1	15	0	3	2	0	5	1	3	0	1	0	7	1	0	1	2	0	0	0	9	2	0	0	4	2	2	0	0	0	2	0	0	6	1	1
	Puccinia graminis	Urediniomycetes	Uredinales	16	0	2	2	2	0	1	2	1	1	2	14	0	1	2	0	3	2	0	0	0	0	16	1	0	2	1	0	0	0	6	1	0	0	2	2	2	0	0	0	2	0	0	3	3	1
	Ustilago maydis	Ustilaginomycetes	Ustilaginales	4	0	0	1	0	1	1	1	0	0	0	7	0	4	2	0	2	0	1	0	0	0	0	1	0	0	0	0	0	0	2	0	0	0	3	2	1	0	0	1	1	1	1	0	1	1
	Secreted peptidases
	Species			A01	C13	C44	C69	C85	G01	M03	M06	M12	M13	M14	M20	M28	M35	M36	M41	M43	S01	S08	S10	S28	S33	S51	S53	T02	T03	Total
Ascomycetes	Alternaria brassicicola	Dothideomycetes	Pleosporales	2	1	0	0	0	0	0	0	0	0	6	1	6	1	0	0	0	4	5	5	1	2	1	1	0	1	37
	Cochliobolus heterostrophus C4	Dothideomycetes	Pleosporales	5	1	0	1	0	1	0	0	2	0	6	2	7	0	0	0	0	3	9	10	1	0	0	3	0	0	51
	Cochliobolus heterostrophus C5	Dothideomycetes	Pleosporales	6	1	0	1	0	1	0	0	2	0	6	2	7	0	0	0	0	1	9	11	1	0	0	3	0	0	51
	Cochliobolus sativus	Dothideomycetes	Pleosporales	5	1	0	1	0	0	0	0	1	0	6	2	8	0	0	0	0	2	8	9	2	0	0	1	0	1	47
	Leptosphaeria maculans	Dothideomycetes	Pleosporales	1	1	0	0	0	0	0	0	0	0	4	2	5	2	0	0	0	2	6	4	1	0	0	1	0	1	30
	Pyrenophora terres	Dothideomycetes	Pleosporales	3	1	0	0	0	0	0	0	0	0	6	2	8	1	1	0	1	1	7	8	2	0	1	4	0	1	47
	Pyrenophora tritici-repentis	Dothideomycetes	Pleosporales	5	0	0	0	0	0	0	0	1	0	5	2	7	0	0	0	1	1	8	7	2	0	1	3	0	0	43
	Setosphaeria turcica	Dothideomycetes	Pleosporales	4	1	0	0	0	1	0	0	1	0	7	2	6	0	0	0	0	1	7	9	1	0	0	2	0	1	43
	Stagonospora nodorum	Dothideomycetes	Pleosporales	5	1	0	0	0	0	0	0	0	0	6	3	9	2	1	0	1	2	7	5	1	0	1	3	0	0	47
	Cladosporium fulvum	Dothideomycetes	Capnodiales	6	1	1	0	0	0	0	0	2	0	2	1	4	1	0	0	2	1	8	12	1	0	1	6	0	1	50
	Baudoinia compniacensis	Dothideomycetes	Capnodiales	5	0	0	0	0	0	0	0	1	0	0	1	2	0	0	0	0	0	2	5	1	0	0	7	0	0	24
	Dothistroma septosporum	Dothideomycetes	Capnodiales	5	0	1	0	0	1	0	0	2	0	0	1	2	0	0	0	0	0	4	9	3	0	1	5	0	0	34
	Mycosphaerella fijiensis	Dothideomycetes	Capnodiales	6	1	1	0	0	1	0	0	0	0	0	2	3	1	0	0	2	1	4	13	2	0	0	5	0	0	42
	Mycosphaerella graminicola	Dothideomycetes	Capnodiales	6	1	1	0	0	3	4	0	2	0	3	1	5	1	0	1	1	1	6	10	4	0	1	8	0	1	60
	Mycosphaerella populicola	Dothideomycetes	Capnodiales	8	1	1	0	0	1	4	0	0	0	2	0	6	1	0	0	2	0	4	10	2	0	0	6	0	0	48
	Mycosphaerella populorum	Dothideomycetes	Capnodiales	8	1	1	0	0	1	5	0	0	0	2	0	6	1	0	0	3	0	5	11	2	0	0	6	0	0	52
	Hysterium pulicare	Dothideomycetes	Hysteriales	4	1	0	0	0	2	0	0	3	1	2	0	4	1	0	1	2	0	5	13	3	1	0	5	0	0	48
	Rhytidhysteron rufulum	Dothideomycetes	Hysteriales	5	1	0	0	0	0	0	1	0	0	3	1	4	1	0	0	3	0	5	4	2	0	0	3	0	2	35
	Saccharomyces cerevisiae	Saccharomycetes	Saccharomycetales	8	1	0	0	0	0	0	0	0	0	0	0	2	0	0	0	0	0	3	3	0	0	0	0	0	0	17
	Aspergillus nidulans	Eurotiomycetes	Eurotiales	3	1	0	0	0	2	0	0	0	0	1	2	4	3	0	0	0	1	3	3	0	0	0	3	0	0	26
	Botrytis cinerea	Leotiomycetes	Helotiales	4	1	0	0	0	1	0	0	0	0	1	1	1	1	0	0	0	0	2	4	2	0	0	8	0	1	27
	Sclerotinia sclerotiorum	Leotiomycetes	Helotiales	7	1	0	0	0	2	0	0	0	0	1	1	3	1	0	0	0	1	4	7	1	1	0	7	0	0	37
	Chaetomium globosum	Sordariomycetes	Sordariales	9	1	0	0	0	2	0	0	0	0	1	1	4	0	0	0	1	0	6	4	2	1	0	4	1	0	37
	Neurospora crassa	Sordariomycetes	Sordariales	11	1	0	0	0	1	0	0	1	0	1	1	4	2	0	1	2	0	7	2	2	0	0	1	1	0	38
	Fusarium graminearum	Sordariomycetes	Hypocreales	11	1	0	0	0	0	0	2	0	0	3	5	5	1	1	0	1	2	16	8	2	1	0	2	1	0	62
	Fusarium oxysporum	Sordariomycetes	Hypocreales	13	1	0	0	0	0	0	5	0	0	3	2	6	2	0	0	2	1	16	11	1	0	0	2	1	0	66
	Nectria haematococca	Sordariomycetes	Hypocreales	12	1	0	0	0	2	0	1	2	0	3	4	5	2	1	0	4	2	14	16	1	1	0	1	1	0	73
	Trichoderma reesei	Sordariomycetes	Hypocreales	10	1	0	0	0	1	0	0	0	0	3	2	5	1	1	0	0	1	7	3	2	0	1	3	0	1	42
	Verticillium dahliae	Sordariomycetes	Hypocreales	8	1	0	0	0	0	0	1	1	0	14	2	11	3	0	0	5	1	12	5	2	0	0	1	1	1	69
	Magnaporthe grisea	Sordariomycetes	Magnaporthales	12	1	1	1	0	1	0	0	0	0	10	1	11	5	1	0	2	3	16	5	4	0	0	3	1	1	79
Basidiomycetes	Coprinus cinereus	Agaricomycetes	Agaricales	9	0	0	0	0	0	0	0	0	0	1	1	9	1	7	0	19	0	9	4	2	1	0	2	0	0	65
	Laccaria bicolor	Agaricomycetes	Agaricales	13	1	0	0	0	0	0	0	0	0	1	0	4	1	6	0	3	0	4	5	2	0	0	5	0	0	45
	Schizophyllum commune	Agaricomycetes	Agaricales	16	1	0	0	0	1	0	0	0	0	1	0	4	10	4	0	0	0	2	3	4	2	0	4	0	0	52
	Phanerochaete chrysosporium	Agaricomycetes	Polyporales	26	0	0	0	0	9	0	0	0	1	0	2	0	1	0	0	0	0	3	7	2	0	0	6	0	0	57
	Postia placenta	Agaricomycetes	Polyporales	5	0	0	0	0	0	0	0	0	0	0	0	1	0	0	0	0	0	0	0	3	0	0	7	0	0	16
	Cryptococcus neoformans	Tremellomycetes	Tremellales	6	1	0	0	0	0	0	0	0	0	1	0	2	0	1	0	0	0	2	4	1	0	0	0	0	0	18
	Malassezia globosa	Tremellomycetes	Malasseziales	9	0	0	0	0	0	0	0	0	0	0	0	2	0	0	0	0	0	0	2	0	0	0	0	0	0	13
	Melampsora larici-populina	Urediniomycetes	Uredinales	12	1	1	0	2	0	0	0	1	0	0	0	2	0	1	0	0	0	8	8	2	0	0	2	0	0	40
	Puccinia graminis	Urediniomycetes	Uredinales	7	0	1	0	2	0	0	0	0	0	0	0	2	0	1	0	0	0	7	9	0	0	0	3	0	0	32
	Ustilago maydis	Ustilaginomycetes	Ustilaginales	0	0	0	0	0	0	0	0	0	0	1	0	0	0	1	0	2	0	2	5	0	0	0	1	0	0	12
[truncated: 48 more columns]
