# Supplementary material for: Diverse Lifestyles and Strategies of Plant Pathogenesis Encoded in the Genomes of Eighteen Dothideomycetes Fungi
Source: PLoS Pathog. 2012 Dec 6;8(12):e1003037. doi: 10.1371/journal.ppat.1003037 (PMC3516569; doi:10.1371/journal.ppat.1003037)
Supplement: Table S24 — Predicted lipases in the genomes of Dothideomycetes . Both the full set of lipases and the subset of secreted lipases are indicated. (XLS) [file ppat.1003037.s033.xls]

## Sheet: Lipases
All lipases				GGGX			GX										Y
				Carboxylesterases	Candida rugosa lipase like	Moraxella like	Thioesterases	Cytosolic hydrolases	Microsomal hydrolases	Hydroxynitrile lyases	Lysophospholipase	Filamentous fungi lipases	Dienlactone hydrolases	Xylanase esterases	Cutinases	Lysosomal protective protein like	Dipeptidyl peptidase IV like	Others		Total
Ascomycetes	Alternaria brassicicola	Dothideomycetes	Pleosporales	5	22	16	2	18	5	2	1	3	1	47	9	3	5	5		144
	Cochliobolus heterostrophus C4	Dothideomycetes	Pleosporales	10	18	17	1	8	4	4	2	4	4	53	12	0	0	5		142
	Cochliobolus heterostrophus C5	Dothideomycetes	Pleosporales	10	19	21	1	7	4	4	2	4	4	57	14	0	0	4		151
	Cochliobolus sativus	Dothideomycetes	Pleosporales	7	21	12	1	9	6	5	2	5	4	54	13	0	0	4		143
	Leptosphaeria maculans	Dothideomycetes	Pleosporales	3	19	9	1	8	4	3	3	3	3	37	7	0	0	5		105
	Pyrenophora teres forma teres	Dothideomycetes	Pleosporales	6	15	20	1	10	3	4	3	4	3	48	8	0	0	4		129
	Pyrenophora tritici-repentis	Dothideomycetes	Pleosporales	6	16	17	1	8	3	6	5	3	2	40	8	0	0	3		118
	Setosphaeria turcica	Dothideomycetes	Pleosporales	6	15	17	1	8	2	3	2	4	5	48	10	0	0	3		124
	Stagonospora nodorum	Dothideomycetes	Pleosporales	8	23	16	1	9	6	7	4	3	4	54	9	0	0	6		150
	Cladosporium fulvum	Dothideomycetes	Capnodiales	9	18	12	1	17	12	6	8	3	7	19	9	0	0	7		128
	Baudoinia compniacensis	Dothideomycetes	Capnodiales	8	12	5	1	10	4	2	3	1	6	24	3	0	1	3		83
	Dothistroma septosporum	Dothideomycetes	Capnodiales	4	13	9	1	10	9	6	4	1	6	16	3	0	0	7		89
	Mycosphaerella fijiensis	Dothideomycetes	Capnodiales	7	14	12	1	12	8	11	4	2	4	20	7	0	0	4		106
	Mycosphaerella graminicola	Dothideomycetes	Capnodiales	7	12	22	2	17	10	5	4	1	4	21	6	4	4	9		128
	Mycosphaerella populorum	Dothideomycetes	Capnodiales	4	11	14	1	6	5	6	3	2	4	13	6	0	0	5		80
	Mycosphaerella populicola	Dothideomycetes	Capnodiales	4	10	12	1	5	4	4	2	2	3	10	3	0	0	4		64
	Hysterium pulicare	Dothideomycetes	Hysteriales	9	19	24	1	16	5	7	3	5	7	34	2	1	0	4		137
	Rhytidhysteron rufulum	Dothideomycetes	Hysteriales	4	20	29	1	18	4	6	2	7	5	55	0	0	0	4		155
	Saccharomyces cerevisiae	Saccharomycetes	Sacharomycetales	1	0	1	0	0	0	0	1	1	2	3	0	0	0	3		12
	Chaetomium globosum	Sordariomycetes	Sordariales	9	9	22	1	6	3	1	2	1	5	71	5	0	0	6		141
	Fusarium graminearum	Sordariomycetes	Hypocreales	10	15	16	1	12	7	4	2	5	7	51	11	0	0	8		149
	Fusarium oxysporum	Sordariomycetes	Hypocreales	13	32	19	1	22	8	3	2	5	7	59	10	0	0	9		190
	Magnaporthe grisea	Sordariomycetes	Magnaporthales	8	12	17	1	11	5	6	1	6	6	61	17	0	0	6		157
	Nectria haematococca	Sordariomycetes	Hypocreales	15	28	51	2	45	12	13	5	5	6	60	8	10	9	12		281
	Neurospora crassa	Sordariomycetes	Sordariales	2	7	4	1	4	2	2	1	3	4	37	3	0	0	2		72
	Trichoderma reesei	Sordariomycetes	Hypocreales	2	11	13	2	15	5	3	3	3	2	37	3	3	3	7		112
	Verticillium dahliae	Sordariomycetes	Hypocreales	5	14	5	1	5	3	3	2	2	4	55	14	0	0	4		117
	Aspergillus nidulans	Eurotiomycetes	Eurotiales	9	12	24	1	5	2	7	1	4	3	39	4	0	1	6		118
	Botrytis cinerea	Leotiomycetes	Helotiales	17	20	17	1	7	2	6	4	2	5	22	11	0	0	3		117
	Sclerotinia sclerotiorum	Leotiomycetes	Helotiales	6	10	15	1	6	2	6	6	2	3	33	7	0	0	2		99
Basidiomycetes	Cryptococcus neoformans	Tremellomycetes	Tremellales	2	2	2	1	1	1	1	1	0	3	5	0	0	0	2		21
	Malassezia globosa	Tremellomycetes	Malasseziales	1	0	4	1	1	0	0	1	7	0	3	0	0	0	9		27
	Melampsora laricis-populina	Urediniomycetes	Uredinales	5	20	4	1	10	1	1	7	2	1	24	13	2	3	5		99
	Puccinia graminis	Urediniomycetes	Uredinales	3	3	3	0	3	2	1	4	3	1	26	8	0	0	3		60
	Ustilago maydis	Ustilaginomycetes	Ustilaginales	5	3	5	1	5	3	2	1	3	1	11	4	0	0	5		49
	Coprinopsis cinerea	Agaricomycetes	Agaricales	6	12	4	1	6	5	2	2	7	5	63	6	0	0	5		124
	Laccaria bicolor	Agaricomycetes	Agaricales	1	13	3	1	4	0	5	1	14	7	8	1	0	0	5		63
	Phanerochaete chrysosporium	Agaricomycetes	Polyporales	3	5	11	2	26	5	8	2	7	1	37	0	8	4	5		124
	Postia placenta	Agaricomycetes	Polyporales	9	12	23	1	6	1	3	0	4	3	6	0	0	3	4		75
	Schizophyllum commune	Agaricomycetes	Agaricales	5	17	4	1	9	7	5	2	8	8	23	1	0	0	3		93
Secreted lipases				GGGX			GX
				Carboxylesterases	Candida rugosa lipase like	Moraxella like	Thioesterases	Filamentous fungi lipases	Xylanase esterases	Cutinases	Others		Total
Ascomycetes	Alternaria brassicicola	Dothideomycetes	Pleosporales	4	13	3	1	2	33	9	5		70
	Cochliobolus heterostrophus C4	Dothideomycetes	Pleosporales	6	10	3	1	4	43	11	3		81
	Cochliobolus heterostrophus C5	Dothideomycetes	Pleosporales	5	9	2	1	3	47	13	3		83
	Cochliobolus sativus	Dothideomycetes	Pleosporales	6	11	0	1	4	45	13	2		82
	Leptosphaeria maculans	Dothideomycetes	Pleosporales	2	13	1	0	2	26	6	4		54
	Setosphaeria turcica	Dothideomycetes	Pleosporales	5	10	1	1	4	36	9	2		68
	Stagonospora nodorum	Dothideomycetes	Pleosporales	6	16	2	1	3	41	7	7		83
	Pyrenophora teres forma teres	Dothideomycetes	Pleosporales	4	11	1	1	3	35	7	1		63
	Pyrenophora tritici-repentis	Dothideomycetes	Pleosporales	5	10	5	1	2	29	5	2		59
	Mycosphaerella populorum	Dothideomycetes	Capnodiales	1	7	3	0	1	9	5	3		29
	Mycosphaerella populicola	Dothideomycetes	Capnodiales	1	7	3	0	1	7	3	2		24
	Cladosporium fulvum	Dothideomycetes	Capnodiales	6	15	3	1	3	10	8	5		51
	Dothistroma septosporum	Dothideomycetes	Capnodiales	1	11	3	1	1	8	1	2		28
	Mycosphaerella fijiensis	Dothideomycetes	Capnodiales	3	9	2	1	1	8	6	3		33
	Mycosphaerella graminicola	Dothideomycetes	Capnodiales	5	8	8	0	0	12	4	4		41
	Baudoinia compniacensis	Dothideomycetes	Capnodiales	6	9	2	1	1	14	3	2		38
	Hysterium pulicare	Dothideomycetes	Hysteriales	7	13	0	1	2	28	2	5		58
	Rhytidhysteron rufulum	Dothideomycetes	Hysteriales	2	11	1	1	1	48	0	2		66
	Saccharomyces cerevisiae	Saccharomycetes	Sacharomycetales	0	0	0	0	0	3	0	3		6
	Chaetomium globosum	Sordariomycetes	Sordariales	7	9	3	1	1	56	5	7		89
	Fusarium graminearum	Sordariomycetes	Hypocreales	7	13	2	1	3	39	11	4		80
	Fusarium oxysporum	Sordariomycetes	Hypocreales	7	16	2	1	3	39	9	7		84
	Magnaporthe grisea	Sordariomycetes	Magnaporthales	7	11	1	1	4	49	14	2		89
	Nectria haematococca	Sordariomycetes	Hypocreales	8	20	5	1	3	38	7	8		90
	Neurospora crassa	Sordariomycetes	Sordariales	1	4	1	1	2	31	2	1		43
	Trichoderma reesei	Sordariomycetes	Hypocreales	1	10	3	1	2	33	1	3		54
	Verticillium dahliae	Sordariomycetes	Hypocreales	5	12	2	1	2	45	12	3		82
	Aspergillus nidulans	Eurotiomycetes	Eurotiales	6	10	3	1	3	32	4	2		61
	Botrytis cinerea	Leotiomycetes	Helotiales	10	15	1	1	1	15	9	1		53
	Sclerotinia sclerotiorum	Leotiomycetes	Helotiales	4	7	1	1	1	26	6	0		46
Basidiomycetes	Cryptococcus neoformans	Tremellomycetes	Tremellales	1	2	2	1	0	5	0	1		12
	Malassezia globosa	Tremellomycetes	Malasseziales	1	6	0	0	6	3	0	1		17
	Melampsora laricis-populina	Urediniomycetes	Uredinales	1	16	1	1	0	13	12	1		45
	Puccinia graminis	Urediniomycetes	Uredinales	2	2	1	0	1	22	3	2		33
	Ustilago maydis	Ustilaginomycetes	Ustilaginales	3	3	0	1	1	10	4	0		22
	Coprinopsis cinerea	Agaricomycetes	Agaricales	5	9	0	1	4	53	6	1		79
	Laccaria bicolor	Agaricomycetes	Agaricales	0	13	1	1	8	6	1	2		32
	Phanerochaete chrysosporium	Agaricomycetes	Polyporales	1	3	3	1	5	27	0	2		42
	Postia placenta	Agaricomycetes	Polyporales	2	7	6	1	1	6	0	3		26
	Schizophyllum commune	Agaricomycetes	Agaricales	4	14	1	1	5	19	1	2		47
