# Supplementary material for: Diverse Lifestyles and Strategies of Plant Pathogenesis Encoded in the Genomes of Eighteen Dothideomycetes Fungi
Source: PLoS Pathog. 2012 Dec 6;8(12):e1003037. doi: 10.1371/journal.ppat.1003037 (PMC3516569; doi:10.1371/journal.ppat.1003037)
Supplement: Table S25 — Repetitive content and transposable element (TE) annotation for the 18 Dothideomycetes . (XLS) [file ppat.1003037.s034.xls]

## Sheet: Sheet1
		Alternaria brassicicola	Baudoinia compniacensis	Cladosporium fulvum	Cochliobolus heterostrophus C4	Cochliobolus heterostrophus C5	Cochliobolus sativus	Dothistroma septosporum	Hysterium pulicare	Leptosphaeria maculans	Mycosphaerella fijiensis	Mycosphaerella graminicola	Mycosphaerella populicola	Mycosphaerella populorum	Pyrenophora teres f. teres	Pyrenophora tritici-repentis	Rhytidhysteron rufulum	Setosphaeria turcica	Stagonospora nodorum
Totals
Total genome size (Mbp)		31.97	21.88	61.11	32.93	36.46	34.42	30.21	38.43	44.89	74.14	39.69	29.35	33.19	33.58	37.84	40.18	43.01	37.21
Repetitive content (Mbp)		1.78 (5.58%)	0.09 (0.4%)	27.04 (44.24%)	0 (0%)	2.83 (7.77%)	1.87 (5.44%)	0.2 (0.67%)	0.22 (0.57%)	13.89 (30.93%)	28.9 (38.97%)	4.63 (11.66%)	1.04 (3.56%)	6.91 (20.81%)	0.67 (1.98%)	4.33 (11.44%)	0.07 (0.18%)	4.8 (11.16%)	0.88 (2.37%)
Transposable Element type	Transposable Element annotation
Long Terminal Repeats (LTR) Retrotransposons	Gypsy (Mbp)	1.31 (73.2%)	0 (0%)	0 (0%)	0 (0%)	0 (0.1%)	0.22 (11.8%)	0 (0%)	0 (0%)	0 (0%)	0 (0%)	0 (0.1%)	0 (0%)	0 (0%)	0.11 (16.1%)	0 (0.1%)	0 (0%)	1.02 (21.2%)	0 (0%)
	Other (Mbp)	0 (0%)	0.09 (100%)	16.3 (60.3%)	0 (0%)	1.74 (61.4%)	1.04 (55.5%)	0.2 (100%)	0 (0%)	6.32 (45.5%)	22.22 (76.9%)	3.3 (71.4%)	1.03 (98.3%)	5.46 (79%)	0.2 (29.3%)	1.97 (45.5%)	0 (4.6%)	1.7 (35.5%)	0.36 (40.3%)
Non Long Terminal Repeats (non-LTR) Retrotransposons	I (Mbp)	0 (0%)	0 (0%)	0 (0%)	0 (0%)	0 (0%)	0.04 (2.4%)	0 (0%)	0 (0%)	0 (0%)	0 (0%)	0 (0%)	0 (0%)	0 (0%)	0 (0%)	0 (0%)	0 (0%)	0 (0%)	0 (0%)
	Other (Mbp)	0 (0%)	0 (0%)	8.41 (31.1%)	0 (0%)	0.91 (32%)	0.22 (11.5%)	0 (0%)	0 (0%)	5.76 (41.5%)	1.44 (5%)	1.05 (22.7%)	0 (0%)	1.05 (15.2%)	0 (0.4%)	0.43 (10%)	0.01 (10.1%)	0.36 (7.4%)	0.29 (33.3%)
DNA transposons	Mariner_Tc1 (Mbp)	0 (0%)	0 (0%)	0 (0%)	0 (0%)	0 (0%)	0 (0%)	0 (0%)	0 (0%)	0 (0%)	0 (0%)	0 (0%)	0 (0%)	0 (0%)	0.01 (1.1%)	0.03 (0.7%)	0 (0%)	0 (0%)	0 (0%)
	hAT (Mbp)	0 (0%)	0 (0%)	0 (0%)	0 (0%)	0 (0%)	0 (0%)	0 (0%)	0 (0%)	0 (0%)	0 (0%)	0 (0%)	0 (0%)	0 (0%)	0 (0%)	0.01 (0.2%)	0 (0%)	0 (0%)	0 (0%)
	Other (Mbp)	0.47 (26.1%)	0 (0%)	1.43 (5.3%)	0 (0%)	0.14 (4.9%)	0.35 (18.5%)	0 (0%)	0 (0%)	0.35 (2.5%)	4.45 (15.4%)	0.13 (2.8%)	0.02 (1.7%)	0.31 (4.5%)	0.25 (36.8%)	1.75 (40.4%)	0 (0%)	1.49 (31%)	0.2 (23.1%)
Unknown		0.01 (0.7%)	0 (0%)	0.89 (3.3%)	0 (0%)	0.05 (1.6%)	0.01 (0.3%)	0 (0%)	0.22 (100%)	1.46 (10.5%)	0.78 (2.7%)	0.14 (3%)	0 (0%)	0.1 (1.4%)	0.11 (16.3%)	0.13 (3.1%)	0.06 (85.3%)	0.23 (4.8%)	0.03 (3.3%)
