# Supplementary material for: Diverse Lifestyles and Strategies of Plant Pathogenesis Encoded in the Genomes of Eighteen Dothideomycetes Fungi
Source: PLoS Pathog. 2012 Dec 6;8(12):e1003037. doi: 10.1371/journal.ppat.1003037 (PMC3516569; doi:10.1371/journal.ppat.1003037)
Supplement: Table S26 — Presence of components of the repeat induced point mutations (RIP) and silencing machineries in the genomes of Dothideomycetes . All Dothideomycetes contain the same complement of components. For each component in each genome the protein ID of the best blastp hit and the corresponding E-value are indicated. In some cases the gene was missed during gene prediction, and in these cases the genomic location of the best tblastn hit and the corresponding E-value are indicated. (XLS) [file ppat.1003037.s035.xls]

## Sheet: Sheet1
Gene name in Neurospora crassa	Function in Neurospora crassa	Neurospora crassa	Alternaria brassicicola	Baudoinia compniacensis	Cladosporium fulvum	Cochliobolus heterostrophus C4	Cochliobolus heterostrophus C5	Cochliobolus sativus	Dothistroma septosporum	Hysterium pulicare	Leptosphaeria maculans	Mycosphaerella fijiensis	Mycosphaerella graminicola	Mycosphaerella populicola	Mycosphaerella populorum	Pyrenophora teres f. teres	Pyrenophora tritici-repentis	Rhytidhysteron rufulum	Setosphaeria turcica	Stagonospora nodorum
Repeat Induced Point mutations (RIP)
RID	Putative DNA methyltransferase. Essential for RIP.	NCU02034.5	9996 (4e-24)	25605 (2e-46)	197592 (1e-47)	55783 (2e-59)	1152328 (2e-59)	340724 (3e-61)	48843 (1e-47)	751 (5e-50)	9204 (8e-52)	76598 (5e-37)	219797 (8.26E-27)	97348 (6e-43)	55966 (3e-45)	8005 (2e-63)	151318 (3e-61)	1185 (5e-62)	25145 (2e-55)	Present in genome sequence, but missed during gene prediction. scaffold_11:628099-628920 (1e-38)
DIM-5	Histone methyl transferase. Essential for RIP.	NCU04402.5	7709 (1e-53)	100172 (1e-61)	190926 (1e-51)	188210 (6e-57)	1224704 (6e-57)	123285 (3e-57)	165390 (3e-52)	9461 (1e-47)	9718 (2e-51)	149458 (5e-56)	107709 (6e-53)	46879 (1e-48)	153741 (2e-48)	4464 (5e-62)	146644 (6e-48)	5175 (8e-42)	122260 (3e-47)	Present in genome sequence, but missed during gene prediction. scaffold_35:41078-41713 (9e-45)
Quelling
QDE-1	RNA dependent RNA polymerase. Essential for quelling.	NCU07534.5	1807 (1e-83)	569676 (9e-64)	196780 (6e-54)	176663 (1e-74)	1201293 (1e-74)	194603 (2e-76)	69242 (2e-75)	7194 (6e-107)	1943 (4e-84)	83458 (4e-59)	117718 (5e-58)	108082 (2e-59)	123844 (5e-56)	1343 (5e-76)	156144 (5e-74)	5569 (3e-85)	137938 (2e-71)	7166 (5e-79)
QDE-2	Argonaute-like protein. Essential for quelling.	NCU04730.5	2557 (1e-160)	410279 (9e-98)	185632 (1e-116)	180536 (8e-147)	1141780 (8e-147)	124842 (3e-154)	71332 (8e-117)	7571 (8e-111)	5602 (2e-126)	133529 (9e-120)	38035 (1e-122)	102392 (9e-113)	150570 (2e-116)	685 (3e-154)	154330 (1e-151)	612 (1e-162)	173223 (2e-157)	12288 (2e-127)
QDE-3	RecQ helicase. Essential for quelling	NCU08598.5	1867 (6e-163)	63664 (0.0)	186090 (0.0)	204179 (2e-172)	1220872 (3e-172)	178603 (7e-175)	179253 (0.0)	9189 (0.0)	3425 (2e-175)	216933 (0.0)	96502 (0.0)	98226 (1e-177)	151867 (0.0)	8191 (8e-178)	152080 (0.0)	11570 (0.0)	147126 (5e-176)	5678 (9e-167)
DCL1	Dicer-like protein. Involved in quelling	NCU08270.5	535 (0.0)	570103 (0.0)	187182 (0.0)	18411 (0.0)	1026333 (0.0)	341850 (0.0)	56023 (0.0)	2775 (0.0)	8812 (0.0)	43585 (0.0)	47983 (0.0)	93283 (0.0)	72068 (0.0)	676 (0.0)	154487 (0.0)	6225 (0.0)	31304 (0.0)	Present in genome sequence, but missed during gene prediction. scaffold_13:121370-125833 (0.0)
DLC2	Dicer-like protein. Involved in quelling	NCU06766.5	6823 (2e-73)	46072 (3e-164)	186490 (0.0)	194928 (8e-115)	1143131 (8e-115)	142297 (6e-112)	56023 (1e-50)	3344 (0.0)	9347 (0.0)	104430 (0.0)	47983 (3e-47)	108748 (0.0)	136183 (0.0)	10707 (1e-117)	151405 (3e-117)	6225 (6e-42)	45051 (8e-130)	1563 (9e-74)
QIP	Putative exonuclease protein. Involved in quelling	NCU00076.5	5522 (1e-57)	81223 (2e-65)	195296 (1e-47)	49509 (3e-62)	1158784 (5e-17)	152523 (3e-63)	58207 (2e-47)	9897 (5e-60)	4239 (2e-55)	205698 (5e-39)	92562 (7e-49)	66738 (1e-41)	36354 (8e-44)	8895 (5e-49)	149457 (5e-51)	3100 (4e-51)	27422 (4e-63)	11665 (2e-57)
Meiotic Silencing of Unpaired DNA (MSUD)
SAD-1	RNA dependent RNA polymerase. Essential for MSUD.	NCU02178.5	8841 (0.0)	67567 (0.0)	194468 (0.0)	51488 (1e-71)	1138647 (0.0)	354694 (0.0)	110589 (0.0)	6771 (0.0)	6790 (0.0)	202751 (0.0)	51407 (0.0)	32673 (1e-144)	129059 (1e-145)	9098 (0.0)	152697 (0.0)	2445 (0.0)	99344 (0.0)	9422 (3e-68)
SAD-2	Essential for MSUD.	NCU04294.5	None	None	None	None	None	None	None	None	None	None	None	None	None	None	None	None	None	None
DNA methylation
Dim-2	De novo CpN DNA methyltransferase / maintenance CpG DNA methyltransferase.	NCU02247.5	9433 (2e-46)	90408 (5e-120)	188040 (3e-105)	65820 (2e-87)	1043573 (1e-87)	179654 (8e-81)	72966 (9e-101)	3409 (6e-53)	7297 (1e-91)	114349 (2e-101)	Present in genome sequence, but missed during gene prediction. chr_17:25572-54818 (1e-96)	127861 (5e-110)	163924 (5e-112)	6262 (5e-92)	147967 (2e-48)	2101 (2e-74)	90128 (8e-80)	9133 (5e-85)
HP1	Heterochromatin factor. Essential for CpN methylation.	NCU04017.5	5170 (4e-32)	145133 (4e-26)	189254 (3e-24)	60637 (2e-30)	1216586 (2e-30)	160620 (9e-31)	117147 (1e-21)	8361 (4e-39)	5016 (3e-32)	181237 (8e-22)	Present in genome sequence, but missed during gene prediction. chr_4:658879-659408 (1e-20)	94532 (9e-25)	33429 (1e-22)	8712 (8e-30)	152457 (6e-30)	11320 (3e-30)	168651 (8e-33)	6322 (1e-27)
Chromatin remodeling factors
HDA6	Histone deacetylase involved in CpG methylation.	NCU00824.3	354 (0.0)	54799 (0.0)	187472 (0.0)	75525 (0.0)	1226682 (0.0)	181272 (0.0)	87236 (0.0)	61 (0.0)	10885 (0.0)	154253 (0.0)	51809 (0.0)	96720 (0.0)	148103 (0.0)	6877 (0.0)	156287 (0.0)	10578 (0.0)	114957 (0.0)	415 (0.0)
SIR2	NAD-dependent histone deacetylase. Ivolved in transcriptional gene silencing.	NCU04737.5	7655 (8e-147)	144801 (1e-133)	195171 (5e-122)	160721 (2e-151)	1136782 (2e-151)	96538 (3e-151)	68672 (1e-123)	132 (4e-154)	10232 (7e-152)	28021 (9e-119)	98741 (1e-69)	30906 (2e-117)	146700 (1e-116)	8540 (9e-150)	146401 (1e-150)	926 (4e-157)	122648 (3e-150)	922 (5e-139)
DDM1	SW12 / SNF2-like protein. Involved in CpN methylation.	NCU03875.5	9629 (0.0)	78119 (0.0)	195108 (0.0)	51992 (0.0)	1221180 (0.0)	40675 (0.0)	70536 (0.0)	7616 (0.0)	11216 (0.0)	137581 (0.0)	98268 (0.0)	33291 (0.0)	148359 (0.0)	371 (0.0)	147953 (0.0)	6480 (0.0)	162246 (0.0)	12235 (0.0)
