# Supplementary material for: Diverse Lifestyles and Strategies of Plant Pathogenesis Encoded in the Genomes of Eighteen Dothideomycetes Fungi
Source: PLoS Pathog. 2012 Dec 6;8(12):e1003037. doi: 10.1371/journal.ppat.1003037 (PMC3516569; doi:10.1371/journal.ppat.1003037)
Supplement: Table S27 — Functional annotation terms that are over- or under-represented in genes that are located in regions up to 2 kbp from Transposable Elements. (XLS) [file ppat.1003037.s036.xls]

## Sheet: Enrichment_2000bp
Alternaria brassicicola
Annotation term	Description	# proteins in study set with annotation term	# proteins in study set without annotation term	# other proteins with annotation term	# other proteins without annotation term	Over/Under-represented	p-value
PKS Type I		2	301	5	10380	Over-represented	0.015309
Baudoinia compniacensis
Annotation term	Description	# proteins in study set with annotation term	# proteins in study set without annotation term	# other proteins with annotation term	# other proteins without annotation term	Over/Under-represented	p-value
(none)
Cladosporium fulvum
Annotation term	Description	# proteins in study set with annotation term	# proteins in study set without annotation term	# other proteins with annotation term	# other proteins without annotation term	Over/Under-represented	p-value
Has transmembrane domain		245	1545	2142	10195	Under-represented	8.88581e-05
Transcription Factor		23	1767	252	12085	Under-represented	0.0279235
all	all	595	1195	5922	6415	Under-represented	9.25993e-29
GO:0003674	molecular_function	562	1228	5561	6776	Under-represented	3.72096e-25
GO:0008150	biological_process	393	1397	3849	8488	Under-represented	3.65526e-13
GO:0003824	catalytic activity	405	1385	3874	8463	Under-represented	1.04312e-11
GO:0005623	cell	175	1615	2034	10303	Under-represented	1.04312e-11
GO:0044464	cell part	175	1615	2034	10303	Under-represented	1.04312e-11
GO:0005575	cellular_component	181	1609	2070	10267	Under-represented	2.41039e-11
GO:0005488	binding	294	1496	2988	9349	Under-represented	2.46685e-11
GO:0009987	cellular process	201	1589	2223	10114	Under-represented	4.72635e-11
GO:0008152	metabolic process	297	1493	2994	9343	Under-represented	5.20347e-11
GO:0005622	intracellular	98	1692	1279	11058	Under-represented	1.15926e-09
GO:0044237	cellular metabolic process	173	1617	1907	10430	Under-represented	4.56646e-09
GO:0044424	intracellular part	82	1708	1038	11299	Under-represented	7.81826e-07
GO:0044238	primary metabolic process	192	1598	1891	10446	Under-represented	2.9068e-05
GO:0005737	cytoplasm	28	1762	471	11866	Under-represented	3.3853e-05
GO:0044444	cytoplasmic part	16	1774	336	12001	Under-represented	7.23698e-05
GO:0009058	biosynthetic process	33	1757	493	11844	Under-represented	0.000257752
GO:0044249	cellular biosynthetic process	24	1766	401	11936	Under-represented	0.000325934
GO:0043229	intracellular organelle	64	1726	771	11566	Under-represented	0.000460818
GO:0043226	organelle	64	1726	771	11566	Under-represented	0.000460818
GO:0043170	macromolecule metabolic process	132	1658	1338	10999	Under-represented	0.000528819
GO:0017076	purine nucleotide binding	64	1726	740	11597	Under-represented	0.00228688
GO:0003676	nucleic acid binding	74	1716	819	11518	Under-represented	0.00347351
GO:0000166	nucleotide binding	70	1720	785	11552	Under-represented	0.00360632
GO:0016043	cellular component organization and biogenesis	16	1774	283	12054	Under-represented	0.00415926
GO:0032555	purine ribonucleotide binding	51	1739	614	11723	Under-represented	0.00429648
GO:0032553	ribonucleotide binding	51	1739	614	11723	Under-represented	0.00429648
GO:0032991	macromolecular complex	33	1757	444	11893	Under-represented	0.00539174
GO:0010467	gene expression	53	1737	625	11712	Under-represented	0.00592506
GO:0016020	membrane	85	1705	897	11440	Under-represented	0.00592506
GO:0044422	organelle part	14	1776	252	12085	Under-represented	0.00827794
GO:0044446	intracellular organelle part	14	1776	252	12085	Under-represented	0.00827794
GO:0019538	protein metabolic process	79	1711	834	11503	Under-represented	0.0087715
GO:0016787	hydrolase activity	142	1648	1344	10993	Under-represented	0.0087715
GO:0044267	cellular protein metabolic process	75	1715	800	11537	Under-represented	0.00939651
GO:0044260	cellular macromolecule metabolic process	77	1713	816	11521	Under-represented	0.0105631
GO:0043231	intracellular membrane-bounded organelle	53	1737	610	11727	Under-represented	0.0106642
GO:0043227	membrane-bounded organelle	53	1737	610	11727	Under-represented	0.0106642
GO:0030554	adenyl nucleotide binding	60	1730	661	11676	Under-represented	0.0153813
GO:0016740	transferase activity	83	1707	849	11488	Under-represented	0.0196081
GO:0005524	ATP binding	47	1743	535	11802	Under-represented	0.0353189
GO:0032559	adenyl ribonucleotide binding	47	1743	536	11801	Under-represented	0.0353189
GO:0016818	hydrolase activity, acting on acid anhydrides, in phosphorus-containing anhydrides	25	1765	334	12003	Under-represented	0.039516
GO:0016817	hydrolase activity, acting on acid anhydrides	25	1765	335	12002	Under-represented	0.039516
GO:0009059	macromolecule biosynthetic process	15	1775	237	12100	Under-represented	0.0404832
GO:0016462	pyrophosphatase activity	25	1765	333	12004	Under-represented	0.0486396
KOG___INFORMATION STORAGE AND PROCESSING		106	1684	1293	11044	Under-represented	5.81983e-07
KOG___CELLULAR PROCESSES AND SIGNALING		147	1643	1587	10750	Under-represented	8.04471e-06
KOG___POORLY CHARACTERIZED		149	1641	1597	10740	Under-represented	8.04471e-06
KOG___General function prediction only		117	1673	1222	11115	Under-represented	0.00154513
KOG___METABOLISM		227	1563	2101	10236	Under-represented	0.00154513
KOG___Posttranslational modification, protein turnover, chaperones		34	1756	474	11863	Under-represented	0.00657853
KOG___Translation, ribosomal structure and biogenesis		18	1772	299	12038	Under-represented	0.023812
Cochliobolus heterostrophus C5
Annotation term	Description	# proteins in study set with annotation term	# proteins in study set without annotation term	# other proteins with annotation term	# other proteins without annotation term	Over/Under-represented	p-value
High cysteine SSP		20	731	126	12459	Over-represented	0.000196818
SSP		25	726	214	12371	Over-represented	0.00262457
Has signal peptide		81	670	1030	11555	Over-represented	0.0143464
Expanded orphan multi-gene family		4	747	17	12568	Over-represented	0.0277449
GO:0009987	cellular process	92	659	2590	9995	Under-represented	2.35879e-05
all	all	304	447	6279	6306	Under-represented	0.000746767
GO:0009058	biosynthetic process	8	743	542	12043	Under-represented	0.000746767
GO:0044237	cellular metabolic process	83	668	2229	10356	Under-represented	0.000895285
GO:0044238	primary metabolic process	86	665	2243	10342	Under-represented	0.00218776
GO:0009059	macromolecule biosynthetic process	1	750	272	12313	Under-represented	0.00218776
GO:0044249	cellular biosynthetic process	6	745	442	12143	Under-represented	0.0025168
GO:0003674	molecular_function	291	460	5885	6700	Under-represented	0.00849468
GO:0044444	cytoplasmic part	5	746	381	12204	Under-represented	0.00849468
GO:0006412	translation	1	750	238	12347	Under-represented	0.00849468
KOG___INFORMATION STORAGE AND PROCESSING		32	719	1346	11239	Under-represented	2.25004e-06
KOG___CELLULAR PROCESSES AND SIGNALING		56	695	1624	10961	Under-represented	0.00683603
Cochliobolus sativus
Annotation term	Description	# proteins in study set with annotation term	# proteins in study set without annotation term	# other proteins with annotation term	# other proteins without annotation term	Over/Under-represented	p-value
High cysteine SSP		13	652	113	11472	Over-represented	0.0262669
Expanded orphan multi-gene family		10	655	83	11502	Over-represented	0.0344907
KOG___Secondary metabolites biosynthesis, transport and catabolism		38	627	293	11292	Over-represented	0.018309
KOG___POORLY CHARACTERIZED		53	612	1586	9999	Under-represented	0.018309
KOG1840___Kinesin light chain		9	656	21	11564	Over-represented	0.0214382
PF03184	CENP-B protein	10	655	24	11561	Over-represented	0.0206021
PF06985	Heterokaryon incompatibility	19	646	99	11486	Over-represented	0.0209397
PF05729	NACHT nucleoside triphosphatase	7	658	11	11574	Over-represented	0.0209397
PF00067	Cytochrome P450	19	646	108	11477	Over-represented	0.0326017
Dothistroma septosporum
Annotation term	Description	# proteins in study set with annotation term	# proteins in study set without annotation term	# other proteins with annotation term	# other proteins without annotation term	Over/Under-represented	p-value
(none)
Hysterium pulicare
Annotation term	Description	# proteins in study set with annotation term	# proteins in study set without annotation term	# other proteins with annotation term	# other proteins without annotation term	Over/Under-represented	p-value
(none)
Leptosphaeria maculans
Annotation term	Description	# proteins in study set with annotation term	# proteins in study set without annotation term	# other proteins with annotation term	# other proteins without annotation term	Over/Under-represented	p-value
SSP		33	685	155	11596	Over-represented	7.78575e-09
High cysteine SSP		22	696	88	11663	Over-represented	2.39203e-07
Has signal peptide		75	643	781	10970	Over-represented	0.000242335
Secondary metabolism		6	712	24	11727	Over-represented	0.00645918
Expanded orphan multi-gene family		8	710	35	11716	Over-represented	0.00279802
PKS Type I		3	715	10	11741	Over-represented	0.035255
all	all	247	471	5079	6672	Under-represented	0.00985247
KOG___CELLULAR PROCESSES AND SIGNALING		55	663	1547	10204	Under-represented	0.0221098
Mycosphaerella fijiensis
Annotation term	Description	# proteins in study set with annotation term	# proteins in study set without annotation term	# other proteins with annotation term	# other proteins without annotation term	Over/Under-represented	p-value
Has signal peptide		111	1513	624	10859	Over-represented	0.0245148
GATA type zinc finger		3	1621	3	11480	Over-represented	0.02842
Mycosphaerella graminicola
Annotation term	Description	# proteins in study set with annotation term	# proteins in study set without annotation term	# other proteins with annotation term	# other proteins without annotation term	Over/Under-represented	p-value
High cysteine SSP		18	476	122	10355	Over-represented	5.50887e-05
Expanded orphan multi-gene family		37	457	402	10075	Over-represented	0.000224128
SSP		22	472	190	10287	Over-represented	0.000275606
Pyrenophora teres f. teres
Annotation term	Description	# proteins in study set with annotation term	# proteins in study set without annotation term	# other proteins with annotation term	# other proteins without annotation term	Over/Under-represented	p-value
Expanded orphan multi-gene family		11	109	285	11394	Over-represented	0.000210823
Has transmembrane domain		13	107	2094	9585	Under-represented	0.0417883
Pyrenophora tritici-repentis
Annotation term	Description	# proteins in study set with annotation term	# proteins in study set without annotation term	# other proteins with annotation term	# other proteins without annotation term	Over/Under-represented	p-value
Expanded orphan multi-gene family		41	1286	68	10746	Over-represented	2.22145e-13
SSP		42	1285	181	10633	Over-represented	0.000452644
High cysteine SSP		28	1299	115	10699	Over-represented	0.00262275
Has signal peptide		139	1188	868	9946	Over-represented	0.00309707
Transcription Factor		21	1306	275	10539	Under-represented	0.0299671
Unusual HglD/E-like PKS		2	1325	1	10813	Over-represented	0.0332086
all	all	476	851	4981	5833	Under-represented	4.22739e-09
GO:0009987	cellular process	152	1175	2016	8798	Under-represented	2.41787e-08
GO:0044237	cellular metabolic process	120	1207	1691	9123	Under-represented	2.43151e-08
GO:0044238	primary metabolic process	131	1196	1765	9049	Under-represented	1.27524e-07
GO:0003674	molecular_function	454	873	4625	6189	Under-represented	1.28541e-06
GO:0008150	biological_process	286	1041	3134	7680	Under-represented	3.56304e-06
GO:0005622	intracellular	84	1243	1206	9608	Under-represented	5.9162e-06
GO:0005623	cell	152	1175	1856	8958	Under-represented	1.70971e-05
GO:0044464	cell part	152	1175	1856	8958	Under-represented	1.70971e-05
GO:0005575	cellular_component	156	1171	1889	8925	Under-represented	1.92875e-05
GO:0008152	metabolic process	214	1113	2395	8419	Under-represented	7.72521e-05
GO:0044424	intracellular part	67	1260	969	9845	Under-represented	0.000104193
GO:0046983	protein dimerization activity	17	1310	24	10790	Over-represented	0.000116589
GO:0043170	macromolecule metabolic process	99	1228	1277	9537	Under-represented	0.000181409
GO:0043283	biopolymer metabolic process	52	1275	799	10015	Under-represented	0.000181409
GO:0065007	biological regulation	21	1306	410	10404	Under-represented	0.00171614
GO:0010467	gene expression	38	1289	604	10210	Under-represented	0.00171614
GO:0044260	cellular macromolecule metabolic process	54	1273	771	10043	Under-represented	0.00185471
GO:0019538	protein metabolic process	56	1271	789	10025	Under-represented	0.00217324
GO:0030234	enzyme regulator activity	1	1326	125	10689	Under-represented	0.00273263
GO:0044267	cellular protein metabolic process	54	1273	755	10059	Under-represented	0.00381238
GO:0050789	regulation of biological process	17	1310	338	10476	Under-represented	0.00646885
GO:0005737	cytoplasm	27	1300	455	10359	Under-represented	0.007113
GO:0006139	nucleobase, nucleoside, nucleotide and nucleic acid metabolic process	46	1281	649	10165	Under-represented	0.0128007
GO:0043229	intracellular organelle	54	1273	725	10089	Under-represented	0.0134814
GO:0043226	organelle	54	1273	725	10089	Under-represented	0.0134814
GO:0043840	branched-chain amino acid:2-keto-4-methylthiobutyrate aminotransferase activity	4	1323	0	10814	Over-represented	0.0145349
GO:0043760	acetyldiaminopimelate aminotransferase activity	4	1323	0	10814	Over-represented	0.0145349
GO:0043746	N2-acetyl-L-lysine aminotransferase activity	4	1323	0	10814	Over-represented	0.0145349
GO:0018719	6-aminohexanoate transaminase activity	4	1323	0	10814	Over-represented	0.0145349
GO:0046571	aspartate-2-keto-4-methylthiobutyrate transaminase activity	4	1323	0	10814	Over-represented	0.0145349
GO:0044249	cellular biosynthetic process	22	1305	373	10441	Under-represented	0.0278767
GO:0005198	structural molecule activity	4	1323	147	10667	Under-represented	0.0289231
GO:0050794	regulation of cellular process	17	1310	312	10502	Under-represented	0.0289231
GO:0044444	cytoplasmic part	19	1308	333	10481	Under-represented	0.0307635
GO:0030529	ribonucleoprotein complex	5	1322	158	10656	Under-represented	0.0307635
KOG___CELLULAR PROCESSES AND SIGNALING		111	1216	1554	9260	Under-represented	8.32781e-07
KOG___Posttranslational modification, protein turnover, chaperones		21	1306	429	10385	Under-represented	0.00363362
KOG0017___FOG: Transposon-encoded proteins with TYA, reverse transcriptase, integrase domains in various combinations		15	1312	25	10789	Over-represented	0.0108047
KOG1745___Histones H3 and H4		12	1315	16	10798	Over-represented	0.0128561
KOG___Secondary metabolites biosynthesis, transport and catabolism		55	1272	230	10584	Over-represented	0.0187202
PF05699	HAT dimerisation	12	1315	1	10813	Over-represented	6.33952e-08
Rhytidhysteron rufulum
Annotation term	Description	# proteins in study set with annotation term	# proteins in study set without annotation term	# other proteins with annotation term	# other proteins without annotation term	Over/Under-represented	p-value
(none)
Mycosphaerella populorum
Annotation term	Description	# proteins in study set with annotation term	# proteins in study set without annotation term	# other proteins with annotation term	# other proteins without annotation term	Over/Under-represented	p-value
Expanded orphan multi-gene family		5	236	34	9958	Over-represented	0.0020812
SSP		9	232	127	9865	Over-represented	0.00480772
Has signal peptide		27	214	726	9266	Over-represented	0.0324677
High cysteine SSP		5	236	80	9912	Over-represented	0.0499252
Mycosphaerella populicola
Annotation term	Description	# proteins in study set with annotation term	# proteins in study set without annotation term	# other proteins with annotation term	# other proteins without annotation term	Over/Under-represented	p-value
Has transmembrane domain		285	1087	1481	6886	Over-represented	0.00724585
Secondary metabolism		8	1364	17	8350	Over-represented	0.0178115
Setosphaeria turcica
Annotation term	Description	# proteins in study set with annotation term	# proteins in study set without annotation term	# other proteins with annotation term	# other proteins without annotation term	Over/Under-represented	p-value
SSP		49	1355	152	10146	Over-represented	8.72093e-07
Expanded orphan multi-gene family		23	1381	49	10249	Over-represented	6.20794e-06
High cysteine SSP		33	1371	97	10201	Over-represented	2.84688e-05
Secondary metabolism		13	1391	35	10263	Over-represented	0.00555976
Has signal peptide		144	1260	829	9469	Over-represented	0.00625717
Has transmembrane domain		226	1178	1967	8331	Under-represented	0.00695321
PKS Type I		8	1396	19	10279	Over-represented	0.0114783
KOG___INFORMATION STORAGE AND PROCESSING		108	1296	1264	9034	Under-represented	0.000678333
KOG___Transcription		20	1384	363	9935	Under-represented	0.010618
KOG2499___Beta-N-acetylhexosaminidase		5	1399	0	10298	Over-represented	0.0267488
PF05729	NACHT nucleoside triphosphatase	7	1397	2	10296	Over-represented	0.0251897
PF00728	Glycoside hydrolase, family 20, catalytic core	5	1399	0	10298	Over-represented	0.0305124
Stagonospora nodorum
Annotation term	Description	# proteins in study set with annotation term	# proteins in study set without annotation term	# other proteins with annotation term	# other proteins without annotation term	Over/Under-represented	p-value
Has signal peptide		16	83	980	11301	Over-represented	0.007732
Expanded orphan multi-gene family		3	96	66	12215	Over-represented	0.0177614
