# Supplementary material for: Diverse Lifestyles and Strategies of Plant Pathogenesis Encoded in the Genomes of Eighteen Dothideomycetes Fungi
Source: PLoS Pathog. 2012 Dec 6;8(12):e1003037. doi: 10.1371/journal.ppat.1003037 (PMC3516569; doi:10.1371/journal.ppat.1003037)
Supplement: Table S28 — Statistics on members of expanded orphan multi-gene families. An expanded orphan multi-gene family is defined here as a gene family with at least 2 members that is present in only one Dothideomycete and in none of the outgroups. Family members frequently include small secreted proteins, but relatively few PFAM domains (XLS) [file ppat.1003037.s037.xls]

## Sheet: Sheet1
	Expanded orphan multi-gene families					All gene families
Organism	# families	# proteins	SSPs (%)	With PFAM (%)		# families	# proteins	SSPs (%)	With PFAM (%)
Dothideomycetes
Alternaria brassicicola	11	26	1 (3.85%)	0 (0.0%)		8802	10688	139 (1.3%)	5285 (49.45%)
Baudoinia compniacensis	26	59	0 (0.0%)	4 (6.78%)		9138	10513	67 (0.64%)	5437 (51.72%)
Cladosporium fulvum	123	302	7 (2.32%)	17 (5.63%)		10610	14127	224 (1.59%)	6489 (45.93%)
Cochliobolus heterostrophus C5	7	21	0 (0.0%)	0 (0.0%)		10983	13336	239 (1.79%)	6857 (51.42%)
Cochliobolus heterostrophus C4	1	2	2 (100.0%)	0 (0.0%)		10980	12720	251 (1.97%)	6624 (52.08%)
Cochliobolus sativus	31	93	1 (1.08%)	3 (3.23%)		10121	12250	210 (1.71%)	6473 (52.84%)
Dothistroma septosporum	11	23	4 (17.39%)	1 (4.35%)		10373	12581	133 (1.06%)	6031 (47.94%)
Hysterium pulicare	89	219	8 (3.65%)	20 (9.13%)		9290	12352	141 (1.14%)	6559 (53.1%)
Leptosphaeria maculans	17	43	8 (18.6%)	0 (0.0%)		10997	12469	188 (1.51%)	5432 (43.56%)
Mycosphaerella fijiensis	69	175	10 (5.71%)	8 (4.57%)		10696	13107	143 (1.09%)	6156 (46.97%)
Mycosphaerella graminicola	154	439	30 (6.83%)	21 (4.78%)		8700	10971	212 (1.93%)	5814 (52.99%)
Mycosphaerella populicola	8	21	1 (4.76%)	1 (4.76%)		8481	9739	111 (1.14%)	5304 (54.46%)
Mycosphaerella populorum	11	39	2 (5.13%)	1 (2.56%)		8870	10233	136 (1.33%)	5588 (54.61%)
Pyrenophora teres f. teres	118	296	2 (0.68%)	11 (3.72%)		9593	11799	205 (1.74%)	6131 (51.96%)
Pyrenophora tritici-repentis	29	109	4 (3.67%)	20 (18.35%)		10164	12141	223 (1.84%)	6022 (49.6%)
Rhytidhysteron rufulum	45	107	0 (0.0%)	15 (14.02%)		9100	12117	123 (1.02%)	6698 (55.28%)
Setosphaeria turcica	28	72	2 (2.78%)	5 (6.94%)		9677	11702	201 (1.72%)	6325 (54.05%)
Stagonospora nodorum	27	69	8 (11.59%)	6 (8.7%)		10309	12380	209 (1.69%)	5981 (48.31%)
Outgroup Ascomycetes
Aspergillus nidulans	50	132	11 (8.33%)	20 (15.15%)		7986	10680	120 (1.12%)	6626 (62.04%)
Botrytis cinerea	93	228	4 (1.75%)	13 (5.7%)		13513	16447	155 (0.94%)	5647 (34.33%)
Chaetomium globosum	101	335	10 (2.99%)	31 (9.25%)		8601	11124	157 (1.41%)	5478 (49.24%)
Fusarium graminearum	20	50	0 (0.0%)	5 (10.0%)		10262	13322	186 (1.4%)	7058 (52.98%)
Fusarium oxysporum	422	1272	25 (1.97%)	140 (11.01%)		10777	17708	255 (1.44%)	8643 (48.81%)
Magnaporthe grisea	99	242	67 (27.69%)	20 (8.26%)		8795	11054	389 (3.52%)	6048 (54.71%)
Nectria haematococca	91	235	9 (3.83%)	24 (10.21%)		9778	15710	172 (1.09%)	9460 (60.22%)
Neurospora crassa	100	280	8 (2.86%)	23 (8.21%)		8442	9907	121 (1.22%)	5369 (54.19%)
Saccharomyces cerevisiae	208	573	26 (4.54%)	274 (47.82%)		5203	6575	50 (0.76%)	4158 (63.24%)
Sclerotinia sclerotiorum	80	298	0 (0.0%)	22 (7.38%)		12154	14503	109 (0.75%)	5624 (38.78%)
Trichoderma reesei	24	62	11 (17.74%)	4 (6.45%)		7587	9143	113 (1.24%)	5743 (62.81%)
Verticillium dahliae	51	122	3 (2.46%)	27 (22.13%)		8390	10535	126 (1.2%)	5964 (56.61%)
Outgroup Basidiomycetes
Coprinopsis cinerea	555	2114	66 (3.12%)	244 (11.54%)		8751	13393	227 (1.69%)	5692 (42.5%)
Cryptococcus neoformans var. grubii H99	111	361	5 (1.39%)	38 (10.53%)		5775	6967	40 (0.57%)	4223 (60.61%)
Laccaria bicolor	1991	7970	98 (1.23%)	314 (3.94%)		11082	23132	252 (1.09%)	6289 (27.19%)
Melampsora laricis-populina	1200	6440	181 (2.81%)	174 (2.7%)		8070	16399	305 (1.86%)	4555 (27.78%)
Phanerochaete chrysosporium	302	1165	31 (2.66%)	137 (11.76%)		6470	10048	121 (1.2%)	5290 (52.65%)
Postia placenta	687	2926	39 (1.33%)	393 (13.43%)		4022	9113	90 (0.99%)	2980 (32.7%)
Puccinia graminis	1769	8877	308 (3.47%)	557 (6.27%)		9527	20534	540 (2.63%)	4934 (24.03%)
Schizophyllum commune	713	2947	83 (2.82%)	398 (13.51%)		9023	14652	229 (1.56%)	6417 (43.8%)
Ustilago maydis	90	262	33 (12.6%)	23 (8.78%)		5551	6522	86 (1.32%)	4074 (62.47%)
