# Supplementary material for: Diverse Lifestyles and Strategies of Plant Pathogenesis Encoded in the Genomes of Eighteen Dothideomycetes Fungi
Source: PLoS Pathog. 2012 Dec 6;8(12):e1003037. doi: 10.1371/journal.ppat.1003037 (PMC3516569; doi:10.1371/journal.ppat.1003037)
Supplement: Table S29 — Accession numbers of sequences that were used to estimate the phylogenetic relationships between the 67 organisms in Figure 1 . (XLS) [file ppat.1003037.s038.xls]

## Sheet: Sheet1
Species	voucher/culture	TEF1	RPB1	RPB2
Aigialus grandis	BCC 2000	GU479839		GU479814
Aliquandostipite khaoyaiensis	CBS 118232	GU349048		FJ238360
Alternaria alternata	CBS 916.96	DQ677927		DQ677980
Apiosporina collinsii	CBS 118973	GU349057	GU357778
Ascochyta pisi	CBS 126.54	DQ677913		DQ677967
Ascocratera manglicola	BCC 09270	GU479846		GU479821
Astrothelium cinnamomeum	DUKE 0000007	DQ782896	DQ782824	AY584690
Aureobasidium pullulans	CBS 584.75	DQ471075	DQ471148	DQ470906
Botryosphaeria dothidea	CBS 115476	DQ767637	GU357802	DQ677944
Capnodium coffeae	CBS 147.52	DQ471089	DQ471162	DQ247788
Cenococcum geophilum	2005-01-01	JN860113	JN860099	JN860087
Cenococcum geophilum	1.58		JN86011	JN860098
Cladosporium cladosporioides	CBS 170.54	DQ677898	GU357790	DQ677952
Coniosporium apollinis	CBS 100213		GU250960	GU250950
Coniosporium apollinis	CBS 109860		GU250962	GU250953
Corynespora cassiicola	CBS 100822	GU349052	GU357772	GU371742
Davidiella tassiana	CBS 399.80	DQ677918	GU357793	DQ677971
Dothidea sambuci	DAOM 231303	DQ497606		DQ522854
Elsinoe centrolobi	CBS 222.50	DQ677934	GU357798
Elsinoe phaseoli	CBS 165.31	DQ677935	GU357799
Guignardia bidwellii	CBS 237.48		GU357794	DQ677983
Hortaea werneckii	CBS 708.76	GU349058	GU357779	GU371747
Hysterium angustatum	CBS 123334	FJ161111		FJ161129
Hysteropatella clavispora	CBS 247.34	DQ677901	FJ941903	DQ677955
Leptosphaeria maculans	DAOM 229267	DQ471062	DQ471136	DQ470894
Macrophomina phaseolina	CBS 227.33	DQ677929		DQ677986
Microthyrium microscopicum	CBS 115976	GU349042		GU371734
Mycosphaerella graminicola	CBS 292.38			DQ677982
Mycosphaerella punctiformis	CBS 113265	DQ471092	DQ471165	DQ470920
Myriangium duriaei	CBS 260.36	DQ677900		DQ677954
Mytilinidion mytilinellum	CBS 303.34	FJ161100	GU357810	FJ161119
Mytilinidion scolecosporum	CBS 305.34	FJ161102	GU357811	FJ161121
Opegrapha dolomitica	DUKE 0047528	DQ883732	DQ883717	DQ883714
Patellaria atrata	CBS 958.97	GU349038	GU357749	GU371726
Phaeotrichum benjaminii	CBS 541.72	DQ677892	GU357788	DQ677946
Phoma herbarum	CBS 276.37	DQ677909	GU357792	DQ677962
Pyrenophora tritici-repentis	OSC 100066	DQ677882
Rhytidhysterium rufulum	CBS 306.38	GU349031	FJ238444
Scorias spongiosa	CBS 325.33	DQ677920		DQ677973
Simonyella variegata	DUKE Printzen14310a	DQ782891	DQ782819	DQ782861
Teratosphaeria jonkershoekensis	CBS 112224	GU349025	GU357744	GU371723
Trichodelitschia bisporula	CBS 262.69	GU349020	GU371812	GU371802
Trypethelium nitidiusculum	AFTOL 2099	GU327732		GU561856
Tubeufia cerea	CBS 254.75	DQ471105	DQ471180	DQ470934
Tubeufia paludosa	CBS 120503	GU349024	GU357754	GU371731
Tyrannosorus pinicola	CBS 124.88	DQ471098	DQ471171	DQ470928
